# Supplementary material for: Proteomics analysis to reveal biological pathways and predictive proteins in the survival of high-grade serous ovarian cancer
Source: Sci Rep. 2017 Aug 29;7:9896. doi: 10.1038/s41598-017-10559-9 (PMC5575023; doi:10.1038/s41598-017-10559-9)
Supplement: Supplementary file 2 — Dataset 1 [file 41598_2017_10559_MOESM2_ESM.xls]

## Sheet: clinical information
ID	JHU Samples	PNNL Samples	age_at_diagnosis	tumor_stage	tumor_grade	tumor_residual_disease	vital_status	daystodeath_or_LFU	Prog_or_Recur	daystotumorprog-recur-LFU	PlatinumStatus	PlatinumFreeInterval (mos)	ethnicity	race	year_of_diagnosis
TCGA-09-1664	1	1	37	IIIC	G1	1-10 mm	DECEASED	2278	Unknown	Not available	Not available		NOT HISPANIC OR LATINO	WHITE	2002
TCGA-09-2056	1	0	62	IIIC	G3	No Macroscopic disease	LIVING	379	No	379	Sensitive	7.6	HISPANIC OR LATINO	WHITE	2008
TCGA-13-1404	1	0	48	IIIC	G3	1-10 mm	LIVING	2211	Yes	1581	Sensitive	43.5	NOT HISPANIC OR LATINO	WHITE	2008
TCGA-13-1409	1	0	73	IIIC	G3	1-10 mm	DECEASED	1703	Yes	737	Sensitive	17.53	NOT HISPANIC OR LATINO	WHITE	2008
TCGA-13-1410	1	0	57	IV	G3	Not available	LIVING	2168	Yes	319	Sensitive	6.37	NOT HISPANIC OR LATINO	WHITE	2008
TCGA-13-1482	1	0	52	IV	G2	>20 mm	DECEASED	1877	Yes	602	Sensitive	14.8	NOT HISPANIC OR LATINO	WHITE	2000
TCGA-13-1483	1	0	61	IIIC	G3	>20 mm	DECEASED	894	Yes	296	Resistant	1.9	NOT HISPANIC OR LATINO	WHITE	2000
TCGA-13-1484	0	1	62	IIIC	G3	Not available	DECEASED	3728	Yes	496	Sensitive	10.1	NOT HISPANIC OR LATINO	WHITE	2000
TCGA-13-1485	1	0	48	IV	G2	1-10 mm	DECEASED	629	Yes	170	Resistant	0.7	NOT HISPANIC OR LATINO	WHITE	2001
TCGA-13-1487	1	0	74	IV	G3	Not available	DECEASED	681	Yes	412	Sensitive	6.7	NOT HISPANIC OR LATINO	WHITE	2002
TCGA-13-1488	1	1	59	IV	G3	11-20 mm	DECEASED	2154	Yes	351	Sensitive	6	NOT HISPANIC OR LATINO	WHITE	2002
TCGA-13-1489	1	1	70	IIIC	G2	Not available	DECEASED	2553	Yes	806	Sensitive	17.5	NOT HISPANIC OR LATINO	WHITE	2002
TCGA-13-1492	1	0	66	IIIC	G3	Not available	DECEASED	3805	No	3805	Sensitive	117.67	NOT HISPANIC OR LATINO	WHITE	2002
TCGA-13-1494	1	1	43	IV	G3	Not available	DECEASED	2811	Yes	693	Sensitive	16.8	NOT HISPANIC OR LATINO	WHITE	2004
TCGA-13-1495	0	1	60	IIIC	G2	1-10 mm	DECEASED	2749	Yes	977	Sensitive	27.5	NOT HISPANIC OR LATINO	WHITE	2004
TCGA-13-1497	1	0	48	IIIC	G3	Not available	LIVING	3636	Yes	813	Sensitive	20.6	NOT HISPANIC OR LATINO	WHITE	2004
TCGA-13-1499	0	1	56	IIIC	G3	Not available	LIVING	3127	Yes	582	Sensitive	13	NOT HISPANIC OR LATINO	WHITE	2005
TCGA-13-1500	1	0	71	IIIC	G3	11-20 mm	DECEASED	425	Yes	253	Resistant	1	NOT HISPANIC OR LATINO	WHITE	2006
TCGA-13-1501	1	0	50	IV	G3	>20 mm	DECEASED	1278	Yes	392	Sensitive	6.9	NOT HISPANIC OR LATINO	WHITE	2006
TCGA-13-1504	1	0	68	IIIC	G3	Not available	DECEASED	1059	Yes	548	Sensitive	8.77	NOT HISPANIC OR LATINO	WHITE	2007
TCGA-13-1507	1	0	77	IIIC	G3	1-10 mm	DECEASED	1993	Yes	324	Resistant	5.47	NOT HISPANIC OR LATINO	WHITE	2008
TCGA-13-1511	1	0	52	IV	G3	>20 mm	DECEASED	1646	Yes	455	Sensitive	8.97	NOT HISPANIC OR LATINO	ASIAN	2008
TCGA-13-2059	1	0	50	IIIC	G3	1-10 mm	LIVING	2043	Yes	1005	Sensitive	28.23	NOT HISPANIC OR LATINO	WHITE	2009
TCGA-13-2060	1	0	51	IV	G3	1-10 mm	LIVING	2021	Yes	1475	Sensitive	44.29	[Not Available]	WHITE	2009
TCGA-13-2061	1	0	59	IIIC	G3	No Macroscopic disease	LIVING	1981	No	1981	Sensitive	60.43	NOT HISPANIC OR LATINO	WHITE	2009
TCGA-13-2065	1	0	71	IIIC	G3	1-10 mm	LIVING	1979	Yes	946	Sensitive	26.83	[Not Available]	BLACK OR AFRICAN AMERICAN	2009
TCGA-13-2066	1	0	49	IV	G3	1-10 mm	LIVING	1979	Yes	1028	Sensitive	28.63	HISPANIC OR LATINO	WHITE	2009
TCGA-13-2071	0	1	63	IV	G3	1-10 mm	DECEASED	773	Yes	322	Resistant	5.87	NOT HISPANIC OR LATINO	WHITE	2009
TCGA-23-1121	1	0	52	IIIC	G3	>20 mm	LIVING	2300	No	2300	Sensitive	70.3	NOT HISPANIC OR LATINO	[Not Available]	2008
TCGA-23-1122	1	0	53	IIIC	G3	1-10 mm	DECEASED	1189	Yes	447	Sensitive	6.7	[Not Available]	WHITE	1998
TCGA-23-1123	0	1	59	IIIC	G3	11-20 mm	DECEASED	1018	Yes	Not available	Not available		NOT HISPANIC OR LATINO	WHITE	1998
TCGA-23-1124	0	1	63	IIIC	G3	No Macroscopic disease	DECEASED	1768	Yes	641	Sensitive	14.7	[Not Available]	WHITE	1999
TCGA-24-1103	1	1	50	IIIC	G3	1-10 mm	DECEASED	1645	Yes	677	Sensitive	17.96	[Not Applicable]	BLACK OR AFRICAN AMERICAN	2001
TCGA-24-1104	0	1	56	IV	G3	>20 mm	DECEASED	1933	Yes	958	Sensitive	25.61	[Not Available]	WHITE	2001
TCGA-24-1105	0	1	36	IIIC	G3	1-10 mm	DECEASED	1442	Yes	470	Sensitive	9.48	[Not Available]	WHITE	2001
TCGA-24-1416	1	0	34	IV	G3	1-10 mm	LIVING	808	Yes	320	Resistant	5	[Not Available]	WHITE	2008
TCGA-24-1422	1	0	82	IIIC	G3	1-10 mm	DECEASED	23	Unknown	Not available	Not available		[Not Available]	BLACK OR AFRICAN AMERICAN	2008
TCGA-24-1428	0	1	50	IIIC	G3	1-10 mm	LIVING	1532	Yes	448	Sensitive	10.6	[Not Available]	WHITE	2008
TCGA-24-1430	1	1	68	IIIC	G3	>20 mm	DECEASED	862	Yes	448	Sensitive	11.2	[Not Available]	WHITE	2000
TCGA-24-1431	1	0	67	IIIC	G3	1-10 mm	DECEASED	583	Yes	199	Resistant	1.7	[Not Available]	WHITE	1999
TCGA-24-1435	1	1	57	IIIC	G3	1-10 mm	DECEASED	1324	Yes	505	Sensitive	11.7	[Not Available]	WHITE	1999
TCGA-24-1436	1	0	57	IIIC	G3	1-10 mm	DECEASED	260	Yes	Not available	Not available		[Not Available]	WHITE	1999
TCGA-24-1464	1	0	70	IIIC	G3	>20 mm	DECEASED	379	Yes	323	Resistant	5.2	[Not Available]	WHITE	1998
TCGA-24-1466	0	1	74	IIIC	G3	1-10 mm	DECEASED	1373	Yes	491	Sensitive	11.4	[Not Available]	WHITE	1998
TCGA-24-1467	0	1	51	IIIC	G3	1-10 mm	DECEASED	3224	Yes	1252	Sensitive	97.5	[Not Available]	WHITE	1998
TCGA-24-1474	1	0	57	IIIC	G3	1-10 mm	DECEASED	675	Yes	331	Sensitive	6.9	[Not Available]	BLACK OR AFRICAN AMERICAN	2000
TCGA-24-1544	1	0	71	IIIC	G3	1-10 mm	DECEASED	820	Yes	643	Sensitive	14.5	[Not Available]	BLACK OR AFRICAN AMERICAN	2000
TCGA-24-1545	0	1	69	IIIC	G3	>20 mm	DECEASED	1745	Yes	861	Sensitive	19	[Not Available]	WHITE	1997
TCGA-24-1548	1	0	57	IIIC	G3	1-10 mm	DECEASED	493	Yes	207	Resistant	2.8	[Not Available]	WHITE	1997
TCGA-24-1550	0	1	49	IIIC	G3	1-10 mm	DECEASED	1249	Yes	892	Sensitive	23.6	[Not Available]	WHITE	1997
TCGA-24-1551	0	1	53	IIIC	G3	1-10 mm	DECEASED	1579	Yes	764	Sensitive	20.6	[Not Available]	WHITE	1997
TCGA-24-1552	0	1	77	IIIC	G3	1-10 mm	DECEASED	1259	Yes	403	Resistant	4.11	[Not Available]	WHITE	1997
TCGA-24-1553	1	1	53	IIIB	G3	1-10 mm	DECEASED	1767	Yes	553	Sensitive	13.1	[Not Available]	WHITE	1997
TCGA-24-1555	1	1	50	IIIC	G3	Not available	DECEASED	2692	Yes	1577	Not available		[Not Available]	WHITE	1997
TCGA-24-1556	0	1	50	IIB	G3	1-10 mm	DECEASED	2148	Yes	549	Not available		[Not Available]	WHITE	2000
TCGA-24-1557	1	0	49	IIIC	G3	>20 mm	DECEASED	1213	Yes	447	Resistant	5.5	[Not Available]	WHITE	2000
TCGA-24-1558	1	0	73	IIIC	G3	1-10 mm	DECEASED	594	Yes	273	Resistant	0.8	[Not Available]	WHITE	2000
TCGA-24-1562	1	1	67	IIIC	G3	1-10 mm	DECEASED	1384	Yes	228	Resistant	2.5	[Not Available]	WHITE	1999
TCGA-24-1563	0	1	66	IIIC	G3	1-10 mm	DECEASED	1451	Yes	396	Sensitive	8.3	[Not Available]	BLACK OR AFRICAN AMERICAN	1999
TCGA-24-1565	1	0	74	IIIC	G3	1-10 mm	DECEASED	312	Yes	145	Resistant	0.7	[Not Available]	WHITE	1997
TCGA-24-1603	0	1	53	IIIB	G3	Not available	DECEASED	2742	Yes	992	Not available		[Not Available]	WHITE	1996
TCGA-24-1604	0	1	67	IIIC	G3	Not available	DECEASED	2687	Yes	Not available	Not available		[Not Available]	WHITE	1996
TCGA-24-1920	1	0	74	IIIC	G3	1-10 mm	LIVING	752	Yes	632	Sensitive	16.27	[Not Available]	WHITE	2009
TCGA-24-1923	0	1	51	IIIC	G3	1-10 mm	DECEASED	689	Yes	343	Resistant	3.52	[Not Available]	WHITE	2001
TCGA-24-1927	1	0	59	IIIC	G3	1-10 mm	DECEASED	499	Yes	289	Resistant	5.23	[Not Available]	WHITE	1999
TCGA-24-2020	0	1	67	IIIC	G3	1-10 mm	DECEASED	4623	Yes	723	Not available		[Not Available]	WHITE	1994
TCGA-24-2023	0	1	54	IIIA	G3	1-10 mm	DECEASED	1364	Yes	1069	Not available		[Not Available]	WHITE	1994
TCGA-24-2024	1	1	72	IIIC	G3	1-10 mm	DECEASED	1769	Yes	421	Sensitive	9.8	[Not Available]	BLACK OR AFRICAN AMERICAN	1994
TCGA-24-2027	0	1	51	IV	G3	>20 mm	DECEASED	3336	Yes	617	Sensitive	11.63	[Not Available]	WHITE	1995
TCGA-24-2030	1	1	87	IIIC	G3	>20 mm	DECEASED	1701	Yes	646	Sensitive	16.95	[Not Available]	WHITE	1995
TCGA-24-2033	1	0	87	IIIC	G3	>20 mm	DECEASED	562	Yes	351	Resistant	3.77	[Not Available]	WHITE	1995
TCGA-24-2260	0	1	74	IIIB	G3	1-10 mm	DECEASED	1100	Yes	667	Sensitive	17.37	[Not Available]	WHITE	1992
TCGA-24-2261	1	0	76	IIIC	G3	11-20 mm	DECEASED	24	Yes	Not available	Not available		[Not Available]	WHITE	1992
TCGA-24-2267	0	1	58	IIB	G3	No Macroscopic disease	DECEASED	1446	Yes	512	Sensitive	9.77	[Not Available]	WHITE	1993
TCGA-24-2288	0	1	70	IIIC	G3	>20 mm	DECEASED	25	Yes	Not available	Not available		[Not Available]	WHITE	1999
TCGA-24-2289	1	1	69	IV	G3	>20 mm	DECEASED	2049	Yes	568	Sensitive	12.52	[Not Available]	WHITE	1997
TCGA-24-2290	1	1	56	IIIC	G3	1-10 mm	DECEASED	1102	Yes	324	Sensitive	6.66	[Not Available]	WHITE	1997
TCGA-24-2295	0	1	69	IIIC	G3	>20 mm	DECEASED	1007	Yes	281	Resistant	4.93	[Not Available]	WHITE	1995
TCGA-24-2298	1	0	56	IIIC	G3	>20 mm	DECEASED	1620	Yes	469	Sensitive	8.37	[Not Available]	WHITE	1993
TCGA-25-1312	1	0	69	IV	G3	1-10 mm	DECEASED	31	Unknown	Not available	Not available		NOT HISPANIC OR LATINO	WHITE	2001
TCGA-25-1313	1	0	62	IV	G3	1-10 mm	DECEASED	819	Yes	394	Sensitive	8	NOT HISPANIC OR LATINO	WHITE	2000
TCGA-25-1316	0	1	55	IIIC	G3	1-10 mm	DECEASED	1279	Yes	276	Resistant	1.9	NOT HISPANIC OR LATINO	WHITE	2000
TCGA-25-1318	1	0	54	IIIC	G3	1-10 mm	DECEASED	1064	Yes	185	Resistant	2.1	NOT HISPANIC OR LATINO	WHITE	2000
TCGA-25-1319	0	1	73	IIIC	G3	11-20 mm	DECEASED	1977	Yes	730	Not available		NOT HISPANIC OR LATINO	WHITE	2000
TCGA-25-1320	0	1	65	IIIC	G3	1-10 mm	DECEASED	1154	Yes	423	Sensitive	8	NOT HISPANIC OR LATINO	WHITE	2001
TCGA-25-1321	0	1	65	IIIC	G3	No Macroscopic disease	DECEASED	1033	Yes	453	Sensitive	9	NOT HISPANIC OR LATINO	WHITE	2001
TCGA-25-1322	1	0	62	IV	G3	>20 mm	DECEASED	91	Yes	Not available	Not available		NOT HISPANIC OR LATINO	WHITE	2001
TCGA-25-1323	1	0	72	IIIC	G3	1-10 mm	DECEASED	395	Yes	365	Sensitive	7.9	NOT HISPANIC OR LATINO	WHITE	2001
TCGA-25-1329	1	0	76	IIIC	G3	11-20 mm	DECEASED	457	Unknown	Not available	Not available		NOT HISPANIC OR LATINO	WHITE	2002
TCGA-25-1623	1	1	71	IV	G3	No Macroscopic disease	DECEASED	565	Yes	342	Sensitive	6.7	NOT HISPANIC OR LATINO	WHITE	2006
TCGA-25-1628	1	1	67	IIIC	G3	1-10 mm	DECEASED	626	Yes	286	Resistant	3.5	NOT HISPANIC OR LATINO	WHITE	2002
TCGA-25-1630	0	1	73	IIIC	G3	1-10 mm	DECEASED	1162	Unknown	Not available	Not available		NOT HISPANIC OR LATINO	WHITE	2002
TCGA-25-1631	1	0	73	IIIC	G3	1-10 mm	DECEASED	9	No	9	Not available		NOT HISPANIC OR LATINO	WHITE	2002
TCGA-25-1635	0	1	71	IIIC	G3	1-10 mm	DECEASED	1583	Yes	614	Sensitive	12.5	NOT HISPANIC OR LATINO	WHITE	2002
TCGA-25-2396	1	0	71	IIIC	G3	No Macroscopic disease	DECEASED	92	Unknown	Not available	Not available		NOT HISPANIC OR LATINO	WHITE	2004
TCGA-25-2397	1	0	59	IV	G3	No Macroscopic disease	DECEASED	365	Unknown	Not available	Not available		NOT HISPANIC OR LATINO	WHITE	2004
TCGA-25-2399	1	0	80	IIIC	G3	>20 mm	DECEASED	608	Yes	243	Resistant	1.9	NOT HISPANIC OR LATINO	WHITE	2004
TCGA-25-2400	0	1	76	IIIC	G3	No Macroscopic disease	DECEASED	1278	Yes	577	Sensitive	12.85	NOT HISPANIC OR LATINO	WHITE	2004
TCGA-25-2404	1	1	38	IIIC	G3	No Macroscopic disease	DECEASED	882	Yes	425	Sensitive	9.9	NOT HISPANIC OR LATINO	AMERICAN INDIAN OR ALASKA NATIVE	2005
TCGA-25-2409	1	1	71	IV	G3	1-10 mm	DECEASED	820	Yes	303	Resistant	3.9	NOT HISPANIC OR LATINO	WHITE	2005
TCGA-29-1688	1	1	39	IIIC	G2	Not available	DECEASED	2399	Yes	183	Not available		[Not Available]	WHITE	1992
TCGA-29-1690	1	0	66	IIIC	G2	11-20 mm	DECEASED	1448	Yes	Not available	Not available		[Not Available]	WHITE	1993
TCGA-29-1693	1	1	72	IIIC	G3	>20 mm	LIVING	3095	Yes	694	Sensitive	16.4	[Not Available]	WHITE	2001
TCGA-29-1696	1	0	43	IIIC	G2	1-10 mm	DECEASED	1032	Yes	342	Resistant	5.6	[Not Available]	WHITE	2003
TCGA-29-1697	1	1	62	IIIC	G3	>20 mm	DECEASED	948	Yes	499	Sensitive	10.4	[Not Available]	WHITE	2003
TCGA-29-1698	1	0	53	IIIC	G3	1-10 mm	LIVING	2077	Yes	180	Resistant	0	[Not Available]	BLACK OR AFRICAN AMERICAN	2004
TCGA-29-1702	1	0	84	IIIC	G3	1-10 mm	DECEASED	728	Yes	285	Resistant	2.9	[Not Available]	WHITE	2005
TCGA-29-1705	1	0	47	IIIC	G2	>20 mm	DECEASED	555	Yes	283	Resistant	3.71	[Not Available]	WHITE	2005
TCGA-29-1710	1	0	54	IIIC	G2	1-10 mm	DECEASED	951	Yes	315	Sensitive	8.77	[Not Available]	WHITE	2006
TCGA-29-1711	1	0	45	IIIC	G2	No Macroscopic disease	LIVING	1053	No	1053	Sensitive	30.1	[Not Available]	BLACK OR AFRICAN AMERICAN	2006
TCGA-29-1762	1	1	59	IV	G2	>20 mm	DECEASED	2634	Yes	1374	Sensitive	40.6	[Not Available]	WHITE	1998
TCGA-29-1763	1	1	43	IIC	G2	1-10 mm	LIVING	2031	Yes	428	Sensitive	10.8	[Not Available]	BLACK OR AFRICAN AMERICAN	2004
TCGA-29-1766	1	0	74	IIIC	G2	11-20 mm	DECEASED	1198	Yes	672	Sensitive	15.9	[Not Available]	WHITE	2006
TCGA-29-1768	1	1	50	IV	G3	>20 mm	DECEASED	952	Yes	547	Sensitive	14.6	[Not Available]	WHITE	2006
TCGA-29-1769	1	0	40	IIIC	G3	1-10 mm	LIVING	699	No	699	Sensitive	18	[Not Available]	WHITE	2007
TCGA-29-1770	1	0	54	IIIC	G2	1-10 mm	LIVING	741	Yes	377	Sensitive	7.9	[Not Available]	WHITE	2007
TCGA-29-1771	1	0	76	IIIC	G2	>20 mm	LIVING	685	Yes	594	Sensitive	14.9	[Not Available]	WHITE	2007
TCGA-29-1774	0	1	82	IIIC	G3	>20 mm	LIVING	526	Yes	233	Sensitive	6.5	NOT HISPANIC OR LATINO	WHITE	2008
TCGA-29-1775	0	1	51	IIIC	G2	1-10 mm	LIVING	376	Yes	341	Resistant	5.7	[Not Available]	WHITE	2008
TCGA-29-1776	0	1	63	IIIC	G3	>20 mm	LIVING	360	Yes	Not available	Not available		[Not Available]	BLACK OR AFRICAN AMERICAN	2008
TCGA-29-1777	0	1	47	IIIC	G2	>20 mm	LIVING	374	Yes	Not available	Not available		[Not Available]	WHITE	2008
TCGA-29-1785	1	1	55	IIIC	G3	>20 mm	DECEASED	1104	Yes	473	Sensitive	10.4	[Not Available]	WHITE	2006
TCGA-29-2414	0	1	75	IIIC	G2	11-20 mm	DECEASED	2621	Yes	551	Sensitive	13.73	[Not Available]	WHITE	1998
TCGA-29-2427	1	0	60	IIIC	G3	>20 mm	LIVING	1900	Yes	1581	Not available		[Not Available]	WHITE	2004
TCGA-29-2431	1	0	59	IIIC	G2	1-10 mm	LIVING	1285	Yes	960	Sensitive	27.4	[Not Available]	WHITE	2006
TCGA-29-2432	0	1	61	IIIC	G3	11-20 mm	DECEASED	653	Yes	173	Resistant	0.53	[Not Available]	WHITE	2008
TCGA-30-1866	0	1	61	IV	G2	1-10 mm	DECEASED	1114	Yes	284	Resistant	5.2	NOT HISPANIC OR LATINO	WHITE	2003
TCGA-30-1887	1	0	67	IIIC	G2	1-10 mm	DECEASED	738	Yes	Not available	Not available		NOT HISPANIC OR LATINO	WHITE	2005
TCGA-30-1891	1	0	61	IIIC	G2	1-10 mm	DECEASED	914	Yes	181	Resistant	1.3	NOT HISPANIC OR LATINO	WHITE	2004
TCGA-36-1569	1	0	52	IIIC	G3	1-10 mm	LIVING	884	Unknown	Not available	Not available		[Not Available]	WHITE	2007
TCGA-36-1570	1	0	49	IIIC	G3	>20 mm	LIVING	655	Yes	375	Sensitive	8	[Not Available]	WHITE	2007
TCGA-36-1571	1	0	53	IIIB	G3	No Macroscopic disease	DECEASED	695	Yes	374	Sensitive	6.6	[Not Available]	WHITE	2007
TCGA-36-1576	0	1	76	IIIC	G3	>20 mm	LIVING	914	Yes	816	Sensitive	19.5	[Not Available]	[Not Available]	2006
TCGA-36-1577	1	0	43	IIC	G2	No Macroscopic disease	LIVING	783	No	783	Sensitive	23.3	[Not Available]	ASIAN	2007
TCGA-36-1578	1	0	63	IV	G3	>20 mm	LIVING	847	Yes	310	Resistant	3.1	NOT HISPANIC OR LATINO	ASIAN	2007
TCGA-36-1580	1	0	82	IIIC	G3	>20 mm	DECEASED	737	Yes	440	Resistant	3	[Not Available]	[Not Available]	2007
TCGA-36-1581	0	1	63	IIC	G3	No Macroscopic disease	LIVING	751	Yes	702	Sensitive	18.5	[Not Available]	WHITE	2007
TCGA-36-2529	0	1	71	IIIC	G3	>20 mm	LIVING	1066	Yes	567	Sensitive	14.37	[Not Available]	[Not Available]	2007
TCGA-36-2530	1	1	38	IIIC	G3	11-20 mm	LIVING	1004	Yes	630	Sensitive	16.5	NOT HISPANIC OR LATINO	ASIAN	2007
TCGA-36-2532	1	0	61	IIIC	G3	No Macroscopic disease	LIVING	897	Yes	Not available	Not available		[Not Available]	[Not Available]	2007
TCGA-36-2534	1	0	72	IIIC	G3	>20 mm	LIVING	906	Yes	383	Sensitive	7.63	[Not Available]	WHITE	2007
TCGA-36-2537	1	0	39	IIIC	G3	>20 mm	LIVING	788	Yes	431	Sensitive	10.2	[Not Available]	[Not Available]	2008
TCGA-36-2542	1	0	59	IIIB	G3	1-10 mm	LIVING	657	No	657	Sensitive	16.83	NOT HISPANIC OR LATINO	ASIAN	2008
TCGA-36-2543	0	1	85	IIIC	G3	>20 mm	DECEASED	68	Yes	27	Not available		[Not Available]	[Not Available]	2008
TCGA-36-2544	1	0	58	IIIC	G3	>20 mm	LIVING	638	Yes	325	Sensitive	6.57	[Not Available]	[Not Available]	2008
TCGA-36-2545	1	0	42	IIIA	G3	No Macroscopic disease	LIVING	557	No	557	Sensitive	13.73	[Not Available]	[Not Available]	2008
TCGA-36-2547	1	0	64	IIIC	G3	No Macroscopic disease	LIVING	624	Unknown	Not available	Not available		[Not Available]	[Not Available]	2008
TCGA-36-2549	1	0	54	IIC	G3	No Macroscopic disease	LIVING	184	No	184	Not available		[Not Available]	[Not Available]	2008
TCGA-42-2588	0	1	61	IV	G3	>20 mm	DECEASED	880	Yes	112	Resistant	0.73	NOT HISPANIC OR LATINO	WHITE	2009
TCGA-42-2590	0	1	57	IV	G2	>20 mm	DECEASED	317	Yes	226	Not available		NOT HISPANIC OR LATINO	WHITE	2009
TCGA-59-2348	1	0	59	IIIC	G3	Not available	LIVING	5480	No	5480	Not available		NOT HISPANIC OR LATINO	WHITE	1994
TCGA-59-2351	1	0	51	IIIC	G3	1-10 mm	LIVING	3532	Yes	2139	Not available		NOT HISPANIC OR LATINO	WHITE	1999
TCGA-59-2352	1	0	78	IIIC	G3	Not available	DECEASED	286	Yes	Not available	Not available		NOT HISPANIC OR LATINO	WHITE	2002
TCGA-59-2372	1	0	74	IIIC	G2	No Macroscopic disease	DECEASED	1362	Unknown	Not available	Not available		NOT HISPANIC OR LATINO	WHITE	2005
TCGA-61-1724	1	0	47	IIIC	G3	No Macroscopic disease	DECEASED	637	Yes	Not available	Not available		NOT HISPANIC OR LATINO	WHITE	2007
TCGA-61-1727	1	0	74	IC	G3	No Macroscopic disease	LIVING	564	No	564	Sensitive	13.7	NOT HISPANIC OR LATINO	WHITE	2007
TCGA-61-1741	1	1	76	IIIB	G3	>20 mm	DECEASED	1024	Yes	487	Sensitive	10.1	NOT HISPANIC OR LATINO	WHITE	2004
TCGA-61-1900	0	1	51	IIIB	G3	No Macroscopic disease	LIVING	176	No	176	Not available		NOT HISPANIC OR LATINO	BLACK OR AFRICAN AMERICAN	2008
TCGA-61-1907	1	1	63	IIIC	G3	11-20 mm	LIVING	952	Yes	743	Sensitive	19.1	NOT HISPANIC OR LATINO	WHITE	2006
TCGA-61-1910	1	0	56	IIC	G3	1-10 mm	LIVING	1126	No	1126	Sensitive	31.7	NOT HISPANIC OR LATINO	WHITE	2006
TCGA-61-1911	1	1	55	IIA	G3	Not available	LIVING	1292	Yes	843	Sensitive	23	NOT HISPANIC OR LATINO	WHITE	2005
TCGA-61-1914	1	1	65	IIIC	G3	>20 mm	LIVING	1721	Yes	1673	Sensitive	48.6	[Not Available]	[Not Available]	2003
TCGA-61-1915	1	0	50	IIC	G3	Not available	LIVING	2060	No	2060	Sensitive	63	[Not Available]	WHITE	2003
TCGA-61-1918	1	0	45	IV	G3	No Macroscopic disease	DECEASED	479	Yes	413	Sensitive	8.7	NOT HISPANIC OR LATINO	WHITE	2002
TCGA-61-1919	0	1	58	IIIC	G2	Not available	DECEASED	1161	Yes	439	Not available		NOT HISPANIC OR LATINO	WHITE	2001
TCGA-61-1995	1	1	43	IIIC	G3	1-10 mm	LIVING	60	Yes	Not available	Not available		NOT HISPANIC OR LATINO	WHITE	2009
TCGA-61-2008	1	1	40	IIC	G2	No Macroscopic disease	LIVING	931	Yes	817	Sensitive	22	NOT HISPANIC OR LATINO	ASIAN	2007
TCGA-61-2087	1	0	49	IC	G3	No Macroscopic disease	LIVING	146	No	146	Not available		NOT HISPANIC OR LATINO	WHITE	2009
TCGA-61-2088	1	0	51	IIIC	G3	No Macroscopic disease	LIVING	145	No	145	Not available		NOT HISPANIC OR LATINO	WHITE	2009
TCGA-61-2094	1	0	63	IIIC	G3	Not available	LIVING	2182	No	2182	Sensitive	66.2	NOT HISPANIC OR LATINO	WHITE	2003
TCGA-61-2095	0	1	54	IIIC	G2	No Macroscopic disease	DECEASED	1875	Yes	445	Not available		NOT HISPANIC OR LATINO	WHITE	2003
TCGA-61-2096	0	1	56	IC	G2	No Macroscopic disease	LIVING	1776	Yes	421	Sensitive	11.4	[Not Available]	WHITE	2003
TCGA-61-2612	0	1	63	IIIC	G3	1-10 mm	DECEASED	193	Yes	179	Resistant	0.93	[Not Available]	WHITE	2002
TCGA-61-2613	1	0	73	IIIC	G3	11-20 mm	DECEASED	945	Yes	358	Not available		[Not Available]	WHITE	1998

## Sheet: TCGA_protein
refseq_peptide	hgnc_symbol	TCGA-09-1664	TCGA-13-1404	TCGA-13-1409	TCGA-13-1410	TCGA-13-1482	TCGA-13-1483	TCGA-13-1484	TCGA-13-1485	TCGA-13-1487	TCGA-13-1488	TCGA-13-1489	TCGA-13-1492	TCGA-13-1494	TCGA-13-1495	TCGA-13-1497	TCGA-13-1499	TCGA-13-1500	TCGA-13-1501	TCGA-13-1504	TCGA-13-1507	TCGA-13-1511	TCGA-13-2059	TCGA-13-2060	TCGA-13-2061	TCGA-13-2065	TCGA-13-2066	TCGA-13-2071	TCGA-23-1121	TCGA-23-1122	TCGA-23-1123	TCGA-23-1124	TCGA-24-1103	TCGA-24-1104	TCGA-24-1105	TCGA-24-1416	TCGA-24-1422	TCGA-24-1428	TCGA-24-1430	TCGA-24-1431	TCGA-24-1435	TCGA-24-1436	TCGA-24-1464	TCGA-24-1466	TCGA-24-1467	TCGA-24-1474	TCGA-24-1545	TCGA-24-1548	TCGA-24-1550
NP_000005	A2M	-0.138175	-0.86525	-0.98125	-0.00425	-0.46865	-1.12625	-0.688	-0.58425	-1.38325	0.214375	-0.495125	-0.91025	-0.062125	0.109	-1.03325	-1.23	-0.08525	-0.57625	-1.06225	-1.10325	-0.59225	-0.75825	-1.19825	-1.23425	-0.41375	-0.79525	0.172	-0.27825	0.35175	-1.27	-0.0129	-0.598625	-0.321	-0.412	-1.28525	-0.18825	-1.45	-0.234125	-0.09325	-0.320125	-0.40555	0.79575	0.306	0.824	0.80575	-0.582	-1.48425	0.318
NP_000007	ACADM	-0.108012	0.280225	-0.231775	-0.095525	-0.252775	-0.548775	0.404	-0.032575	-0.280775	0.0678125	0.0587125	-0.275775	-0.342388	0.175	0.333225	-0.295	-0.605775	-0.404775	0.017225	-0.432775	-0.492775	0.458225	-0.198475	-0.146575	0.668225	-0.348775	-0.425	-0.822775	-0.411775	0.854	0.959	-1.29189	0.796	0.297	0.330225	-0.454775	-0.0706	0.378113	0.382225	-0.376887	0.308225	-0.308775	-0.0137	0.961	0.217225	-0.0429	-0.150775	-0.288
NP_000008	ACADS	0.140157	-0.484685	-1.13769	-0.497685	-0.458685	-0.367685	-0.045	0.810315	0.254315	0.586658	0.186158	0.145015	-0.198843	-0.616	1.00432	0.108	0.306315	-0.224685	0.199515	-0.801685	0.242315	0.163315	0.224315	-0.657685	0.392315	-0.890685	-0.346	-0.719685	-0.186685	0.678	-0.746	-0.499843	0.493	-0.272	0.987315	0.145615	0.046	0.389657	-0.352685	-0.382842	-0.148685	0.676315	0.144	-0.621	-0.868685	0.594	0.555315	0.117
NP_000009	ACADVL	0.18945	-0.4859	-0.4599	0.1869	-0.1899	-0.2549	-0.147	0.6331	0.7011	0.40255	1.09205	-0.2669	-0.25345	-0.395	0.0591	-0.11	-0.1819	0.3221	0.1947	0.6671	0.6251	0.6051	0.3311	0.16463	-0.0269	-0.5719	-0.221	-0.6019	0.3261	-0.479	-0.38	-0.75145	0.284	0.475	-0.0209	0.2004	-0.265	0.37355	0.2741	-0.64995	0.2697	0.0051	-0.141	0.45	0.2921	-0.0608	0.1985	-0.374
NP_000010	ACAT1	0.026425	-0.42305	-0.96405	-0.13031	-0.38305	-0.50705	0.176	0.14295	-0.04935	0.227975	0.850975	-0.25905	-1.19053	-0.506	0.38195	-0.468	-0.11379	0.18595	-0.37605	0.51095	0.25895	0.43795	-0.33805	-0.70205	0.55695	-0.26505	-0.284	-1.27205	-0.29305	0.994	1.03	0.782975	0.835	-0.0282	0.43495	-0.11085	0.68	-0.422525	0.05395	-0.621025	0.09695	-0.08675	1.4	-1.13	0.04195	-0.0619	0.63595	-0.969
NP_000013	ADA	-0.733075	-0.36415	-0.59115	0.36185	-0.02515	-0.07022	0.835	-0.22115	-0.14765	0.544925	-0.125775	-0.35615	-0.252575	-0.102	0.12585	0.147	0.19885	-0.26215	0.15685	-0.02045	-0.63715	0.79885	0.45485	-0.26515	0.13985	-0.59415	-0.0124	-0.22615	-0.42215	0.794	-0.178	0.039675	-0.0354	-0.494	-0.41715	0.10185	-0.523	0.226425	-0.43815	0.060925	0.55285	0.05185	0.00136	0.0806	-0.34315	0.551	0.32385	1.32
NP_000017	ADSL	-0.396097	-0.583195	-0.154795	-0.094195	-0.470195	-0.225195	0.29	-0.166895	0.056805	0.246402	0.361403	-0.103595	-0.173097	-0.298	-0.106095	0.235	0.026805	-0.445195	-0.228195	-0.124705	0.459805	0.035805	0.159805	-0.108275	-0.197095	-0.896195	-0.265	0.205805	-0.395195	-0.275	0.745	-0.578098	-0.155	-0.236	-0.104795	-0.246195	0.262	0.253902	0.551805	-0.419098	0.026805	-0.331195	1.26	-0.399	0.779805	0.143	0.270805	-0.0398
NP_000020	AGT	0.43724	-0.78452	-0.24462	-0.43352	-0.47152	-0.20742	-0.857	-0.34752	-0.28434	-0.27431	-0.27441	-0.73452	-0.52326	-0.493	-1.13152	-0.823	0.23948	-0.24082	-0.76052	-0.79052	-0.29576	-0.31932	-0.50452	-0.85252	-0.13852	-0.42552	0.141	-0.53252	0.62948	-0.549	-0.826	-0.36464	0.561	0.907	-0.41752	-0.84852	-0.362	-0.15376	0.40848	-1.15776	-0.73952	0.74948	-0.265	-0.341	1.40948	-0.463	-0.35802	1.69
NP_000022	ALAD	0.209825	-0.12575	-0.02135	-0.32935	0.12565	-0.29735	0.203	-0.10845	-0.42735	0.604325	-0.521175	-0.12865	0.199325	-0.279	-0.39035	0.0901	-0.10975	-0.07735	-0.40835	-0.31735	-0.23415	-0.25735	-0.27235	-0.66535	0.21865	-0.19205	0.238	-0.41635	-0.19155	-0.794	-0.563	-0.13812	0.173	0.13	-0.40235	-0.13885	-0.562	0.169325	0.26165	0.521825	-0.30935	0.16665	-0.275	0.442	1.50765	-0.187	-0.71635	-0.0513
NP_000025	ALDOA	0.07625	-0.4917	0.1743	-0.4387	0.1373	0.3833	-0.497	0.1083	0.5143	-0.25235	0.60915	-0.8387	-0.1524	0.551	-0.0279	-0.818	-0.2857	0.1743	-0.4397	-0.0424	0.9513	-0.1177	-0.1737	0.4453	-0.3027	-0.3927	0.375	-0.1057	0.2783	-0.938	0.463	0.60315	0.864	0.852	-0.0644	0.2043	0.618	-0.26885	0.0527	0.40665	0.0143	-0.3677	-0.422	0.651	-0.8227	-0.379	-0.5517	0.116
NP_000028	ANK1	0.13305	-0.1956	-1.3679	-0.5149	0.3501	-0.6999	-0.325	0.0581	-0.7379	0.80955	-0.81995	-0.0799	0.40055	-0.435	-0.2712	-0.315	0.0111	-0.3679	-0.8389	-0.3919	-0.3519	-1.0579	-0.3759	-0.6799	-0.1319	-0.2168	-0.584	-0.5939	-0.0479	0.0288	-0.288	-0.02635	-0.0758	-0.607	-0.7499	-0.0939	-0.206	0.35755	1.2521	-0.21845	0.2481	0.6381	-0.408	0.679	2.2921	-0.457	-0.3889	0.374
NP_000030	APOA1	0.39045	-1.1861	-0.8621	-0.0521	-0.3921	-0.5171	-1.25	-0.1923	-0.5851	0.04645	-0.2284	-1.3231	-0.32855	0.246	-1.4831	-1.16	0.1189	-0.2006	-0.8071	-0.7161	-0.8891	0.0839	-0.6531	-0.4511	0.0759	-0.6731	0.638	-0.7131	0.5659	-0.428	-0.611	-1.17205	0.308	0.738	-0.0201	-0.5011	-0.654	-0.13305	-0.0641	-0.39205	-0.3719	0.9869	0.187	0.0292	1.0869	-1.06	-0.6221	0.87
NP_000031	APOC3	-0.08785	-1.0538	-0.6638	-1.2048	-0.2508	-0.4425	-0.752	-0.3937	-1.2408	0.1931	-0.3749	-0.8998	0.2161	-0.0719	-1.0358	-0.702	-0.0638	-0.5428	-0.6588	-0.3882	-1.8458	-0.2238	-0.5708	-0.7108	-0.1878	-1.0338	0.818	-1.0828	0.4252	-0.427	-0.378	-0.6719	-0.14	0.0375	-0.5188	-0.3498	-0.764	-0.1144	0.0842	-0.4109	-0.5238	-0.1548	0.154	0.215	1.0442	-0.645	-0.6498	0.252
NP_000032	APOE	-0.674775	-0.62355	-0.70455	-0.29985	-0.05755	-0.11855	-0.841	-0.32785	-0.58155	-0.064875	-0.580775	0.17745	-0.384775	-0.322	-0.51255	-0.565	0.29045	0.09545	0.28345	-0.34635	-0.29865	-0.95255	0.13645	0.77545	0.04745	-0.72455	0.582	0.59545	0.10245	-0.764	-1.28	-0.579775	-0.219	0.451	-1.53455	0.24245	-0.271	0.185075	-0.37355	-0.055275	-0.20755	1.21545	-0.604	0.168	0.14545	-0.352	-0.26675	0.276
NP_000033	APOH	0.83885	-0.9673	-0.2423	0.0617	0.0167	-0.2362	-0.567	0.0537	-0.2945	0.32035	-0.0805	-1.5043	-0.80465	0.217	-1.1003	-1.11	-0.0523	0.3647	-0.7303	-0.4653	-0.3551	0.4327	-0.7363	-0.6533	-0.0303	-0.8063	0.616	-0.8863	0.1907	-1.03	-0.527	-0.18115	0.684	0.898	0.1687	-0.32535	0.00939	-0.125095	-0.4191	-0.39965	-0.1043	-0.2113	0.0733	0.0157	0.5167	-0.896	-0.9843	0.716
NP_000039	ASL	-0.39175	-0.4335	0.4695	0.4215	-0.152	0.1625	-0.0585	0.0505	-0.2247	-0.1296	0.85375	-0.9245	-0.32025	-0.275	-0.8095	-0.411	0.4045	-0.2449	0.1335	-0.1176	0.9395	0.9595	0.2915	-0.6065	0.8595	-0.9205	0.157	-0.3965	-0.20078	0.48	-0.564	-0.75175	0.594	-0.52	-0.6305	0.3125	-0.245	0.32775	0.7895	-0.275095	0.4255	-0.3565	0.0809	0.0548	-0.0355	-0.261	-0.4605	-0.392
NP_000041	ASS1	-0.309673	-0.041745	-0.490345	-0.031845	0.145655	-0.638345	-0.165	-1.01534	-0.373345	-0.327672	-0.334672	-0.335345	0.0743275	-0.561	-0.282345	-0.707	0.080655	0.372655	-0.126945	-0.339345	0.756655	0.310655	-0.906345	-0.063765	-0.382345	-0.050925	-0.564	-0.260345	0.548655	-0.547	-0.683	1.38133	1.4	-0.112	0.278655	-0.399345	-0.729	-0.276172	-0.174345	0.659327	-0.398345	-0.906345	1.62	-0.984	-1.50734	-0.436	0.303655	-2.2
NP_000047	BCKDHB	-0.064475	0.02669	0.45015	-0.35385	0.50915	-0.54085	-0.362	0.66715	-0.57185	0.079575	-0.178575	0.05515	-0.519925	-0.207	0.13315	-0.0194	0.25215	-0.05555	0.01815	0.23015	-0.07585	0.35015	0.13415	-0.15985	-0.15385	-0.51785	-0.152	-0.30485	-0.11785	-0.00971	1.23	-0.088425	-0.125	-0.0801	0.99515	0.20515	-0.0569	-0.193425	-0.11785	-0.455925	0.24115	0.43515	0.714	-0.0372	-0.14385	0.101	0.51915	-0.163
NP_000054	C2	0.29002	-0.48496	-0.44296	-0.01746	0.14504	0.23004	-0.205	-0.32096	-0.34896	-0.10539	-0.12812	-0.88296	-0.24598	0.143	-0.73896	-0.0428	0.21104	0.20204	-0.23196	-0.47096	-0.07406	0.00304	-0.18636	-0.04916	0.37804	-0.41396	0.276	-0.56696	0.50004	-0.802	-0.948	-0.38198	0.272	0.823	-0.11414	-0.17876	-0.15	0.08642	-0.46496	-0.59748	0.08804	0.48504	-0.176	-0.722	0.28704	0.0666	-0.30996	0.713
NP_000055	C3	0.7283	-0.9534	-0.2877	-0.0954	0.1966	0.0146	-0.875	-0.2941	-0.7724	0.0113	0.0498	-1.5204	-0.3059	0.284	-0.7274	-0.354	0.4276	0.2166	-0.4634	-0.3228	-0.23703	0.4656	-0.4694	-0.5584	0.3246	-0.5194	0.373	-1.0124	0.8196	-1.29	-0.531	0.1372	0.299	0.518	0.1536	-0.24486	-0.229	-0.1492	-0.0304	-0.4765	0.0876	0.0006	-0.795	-0.484	1.0096	-0.694	-0.5684	0.969
NP_000057	C8B	0.248	-0.503	-0.701	-0.194	-0.2076	0.119	-0.384	0.278	-0.1058	0.0615	-0.6075	-1.049	0.2475	0.152	-0.62	-0.261	0.036	0.563	-0.79	-0.484	-0.585	0.138	-0.2015	0.24	-0.0756	-0.288	0.288	-0.708	0.698	-1.01	-0.678	-0.1056	0.544	0.681	-0.029	-0.1701	-0.0316	-0.0197	-0.46	-0.789	0.03	0.487	0.318	0.229	0.472	-0.212	0.024	1.02
NP_000058	CA2	-0.422	-0.193	-1.8	-0.842	-0.075	-1.133	-0.493	0.249	-1.227	0.995	-0.8704	-0.088	0.822	-1.31	-0.333	-0.78	-1.016	-0.57164	-1.122	-0.5538	-1.141	-1.214	-0.679	-1.168	-1.051	-0.93	-0.591	-0.855	-0.773	-1.46	-0.366	0.063	-0.356	-0.492	-1.333	-0.3	-1.21	0.504	2.07	-0.103	0.54	0.42	-0.637	0.606	2.49	0.0526	-1.458	0.628
NP_000066	CDK4	-0.505548	0.181905	-0.241095	-0.438095	0.050705	-0.329095	-0.901	-0.125095	0.030505	-0.0981475	-0.0411975	1.0309	0.126952	-0.0689	0.110905	-0.239	-0.052495	-0.123095	0.009615	-0.162095	0.162905	-0.064695	0.184905	0.051305	-0.000325	-0.179095	-0.0974	0.377905	0.355905	0.515	0.0386	-0.200797	0.704	-0.26	-0.088095	-0.626095	0.366	0.193002	-0.453095	-0.0507475	0.165905	0.056905	0.0276	-0.377	0.113905	0.0695	-0.019895	-0.211
NP_000079	COL1A1	1.10975	-1.5305	1.6295	-0.9205	0.0335	-0.3944	0.0393	0.1945	-0.41442	0.52025	-0.10995	-1.8105	0.28875	0.538	-3.0005	-0.38	0.4235	0.2625	-0.391	-1.5205	-1.9305	-0.8805	-0.8615	-1.3425	0.0565	-1.2635	0.107	0.2155	0.7695	-2.64	-3.21	-0.64425	1.56	1.17	0.3265	-0.2235	-0.894	-0.50175	0.6695	-1.10325	-1.7205	1.6195	0.00633	-2	-2.1205	0.409	-0.2685	-0.243
NP_000080	COL1A2	1.08775	-1.2145	0.6455	-0.6985	-0.0075	-0.1445	-0.155	-0.471	-0.3895	0.43875	-0.57525	-2.2345	0.41225	1	-1.8445	0.0125	0.1735	0.0635	-0.8945	-1.7045	-1.5065	-2.6045	-0.5402	-1.1405	-0.1435	-1.3485	-0.326	0.2895	0.8055	-2.22	-2.61	-0.98275	1.5	1.27	-0.5277	-0.1535	-0.441	-0.53975	-0.0405	-0.8594	-1.6145	1.5755	0.229	-1.87	-3.5945	0.431	-0.2245	-0.0652
NP_000081	COL3A1	0.72485	-0.7633	1.4667	-0.8863	0.3377	-0.0653	0.835	0.3957	-0.0413	0.47585	-0.71565	-0.9853	1.04335	1.37	-1.9233	0.163	0.6907	0.6157	-0.24149	-0.9543	-1.0493	-1.2633	-0.4033	-0.8953	-0.0563	-1.1103	-0.519	0.6477	0.5277	-1.61	-1.58	-0.91065	1.67	0.935	-0.4063	0.4857	-0.585	0.08335	-0.0943	-0.19615	-0.7043	1.1367	-0.517	-1.55	-1.1803	0.502	0.0177	1.14
NP_000084	COL5A1	0.70465	-0.1034	0.3753	-0.054	0.4523	0.4923	-0.416	0.5583	0.1303	0.23265	-0.53435	-1.6467	0.95615	0.51	-1.4767	0.306	0.2553	1.2633	0.2663	-0.7547	-1.0327	-1.1567	0.0373	-1.0947	-0.1355	-1.4867	-0.0247	0.7743	0.6283	-2.49	-1.11	-0.45935	0.779	0.871	-0.3887	0.7803	-0.856	0.15165	-0.14408	-0.34285	-0.2223	0.7673	-0.13	-2.47	-2.4367	0.493	-0.5427	0.29
NP_000086	COMP	-0.98775	0.4055	1.7995	0.6395	1.4195	1.5495	-0.596	0.2705	0.6295	-0.62875	-1.09875	-1.8005	0.00925	1.2	-1.5605	-0.232	0.9595	1.3695	0.8795	-0.4394	-1.0635	-1.0535	0.1385	-0.7175	0.1015	-1.2825	0.913	1.0495	0.9395	-0.126	-1.32	-0.84875	1.15	1.2	-0.3235	-0.0045	-0.987	0.2501	-1.6605	-0.76275	-1.0585	1.3295	-0.333	-1.66	-0.1325	1.45	-0.7125	-0.894
NP_000087	CP	0.813859	-0.706283	-0.480283	-0.222482	-0.445283	0.354718	-0.804	-0.320283	-0.661282	-0.0383413	-0.0176413	-1.19128	-0.241641	0.0689	-0.928283	-0.554	0.124717	-0.214282	-0.734282	-0.680283	-0.550283	0.998718	-0.496283	-0.106883	0.0277175	-0.588283	0.368	-0.352282	0.888718	-0.34	0.282	-0.0661412	0.82	0.39	0.0377175	-0.806283	-0.787	-0.331891	-0.0996825	-0.322291	0.256717	0.545717	-0.174	-0.432	1.28872	-0.723	-0.280282	1.11
NP_000088	CPOX	0.0254825	-0.255805	-0.146805	0.154195	0.287195	-0.101805	0.157	0.366195	-0.016605	0.711597	-0.362903	-0.489805	0.0492475	0.24	-0.267805	-0.0171	-0.231805	-0.409805	0.193195	0.789195	-0.283805	0.241195	0.086395	-0.265805	-0.024305	-0.288805	-0.00673	-0.404805	0.067495	0.731	1.39	0.177047	-0.174	0.121	0.201195	-0.102805	-0.0517	0.0067975	0.003995	-0.126952	0.568195	-0.064805	-0.53	-0.0604	0.749195	-0.345	0.486195	0.0243
NP_000089	CPT2	0.663475	0.36895	-1.36205	-0.33505	0.11795	-0.26205	-0.173	-0.09865	-0.44505	-0.021225	-0.523025	-0.24505	-0.840525	-0.000328	0.83795	-0.719	-0.52605	-0.08985	-0.53505	-0.06295	-0.50705	-0.02985	0.02595	-0.41005	0.08995	0.04895	0.0395	-0.39205	-0.63505	0.318	-0.337	-0.490025	0.781	0.678	0.13195	-0.07295	4.81e-06	-0.227075	-0.12545	0.309975	0.11195	0.20595	1.07	0.373	-0.45405	-0.293	-0.35105	-0.673
NP_000090	CST3	0.699925	-0.62115	0.36285	-0.38415	-0.47515	-0.42115	-0.499	-0.12315	-0.31415	-0.077875	-0.092925	0.40885	-0.035075	-0.00715	0.62785	-0.715	0.11585	-0.15015	0.02125	-0.59615	-0.13115	0.77385	0.06545	0.20685	-0.26815	-0.50515	-0.0579	0.95285	-0.26115	-0.177	0.523	0.155975	0.127	-0.171	-0.04165	0.01459	-0.709	0.168425	0.01433	0.07633	-0.76715	-0.24315	0.0351	0.0714	-0.11315	0.355	0.19185	0.103
NP_000091	CSTB	-0.452408	-1.24781	-0.024815	0.130185	-0.694815	-0.240115	0.323	-0.309815	-0.978815	-0.505907	-0.346208	-0.219615	-0.402407	0.0742	-0.842815	-0.533	0.170185	-0.325815	0.417185	-0.020815	0.582185	-0.142215	-0.453815	-0.086815	-0.087815	-0.695815	0.151	-0.605815	-0.584815	0.637	0.369	-0.191408	0.659	-0.166	0.159185	-0.285315	-0.023	-0.176508	-0.191445	-0.139708	0.198185	-0.512815	0.3	0.949	0.214185	-0.256	-0.716815	0.854
NP_000099	DLD	0.154375	-0.76225	-0.69225	-0.31925	-0.16385	-0.24225	-0.217	0.17775	-0.25225	-0.266625	0.036375	-0.09475	-0.827625	-0.297	0.08575	-0.568	-0.35125	-0.33525	-0.48925	0.02975	-0.57625	0.97975	-0.02125	-0.37625	-0.16495	0.19275	-0.691	-0.63825	-0.60425	0.392	0.161	0.504875	1.3	0.433	0.51175	-0.01125	0.103	-0.612625	-0.21895	-0.494125	0.45075	0.07775	0.377	0.25	0.07675	-0.0479	0.13675	-0.451
NP_000101	DPYD	-0.435675	-0.34075	-0.68435	-0.65235	0.06265	-0.16335	0.337	-0.29662	-0.56935	0.482325	-0.433675	-1.03635	0.103825	0.626	-0.78135	0.114	0.09065	0.01465	-0.15035	-0.30608	-0.35585	-0.65735	-0.08235	-0.22115	0.16565	-0.96135	0.396	-0.75035	-0.10435	-0.239	-0.609	-0.732175	0.454	0.274	-0.16635	0.01765	0.36	-0.0451345	-0.32795	0.052825	-0.34695	-0.31037	0.169	-0.308	-0.59635	0.374	-0.63435	-0.296
NP_000108	EMD	0.090375	0.08551	0.55035	-0.05265	0.38335	0.10565	-0.195	0.28735	0.34235	0.087575	0.682175	0.00455	0.348675	0.452	-0.25165	-0.199	0.00875	0.16875	-0.10365	-0.18765	0.52835	-0.03665	-0.49665	0.18435	0.13725	-0.15365	0.0883	0.26735	0.04625	-0.646	0.0537	0.077525	0.34	-0.384	0.02415	0.02095	0.554	-0.067625	-0.08065	0.517175	-0.21765	0.19635	0.133	-0.157	-0.18465	-0.053	-0.01865	-0.182
NP_000111	EPHX1	-0.271	0.316	-0.106	0.263	0.1568	-0.184	0.272	0.169	0.25	0.3305	0.0367	-0.475	-0.191	0.223	0.608	-0.679	0.29	0.05722	-0.076	0.262	1.505	0.792	-0.587	0.0334	0.0863	-0.315	0.0643	-0.092	-0.188	-0.975	-0.228	-0.2575	0.769	0.0197	0.391	-0.159	0.307	-0.1125	0.287	0.475	0.383	-0.476	0.404	-0.155	-0.644	0.0693	0.0355	0.377
NP_000117	ETFA	0.16709	0.32562	-0.37438	-0.49438	0.05352	0.02722	-0.159	0.22562	-0.16038	0.31611	0.59431	0.04972	-0.13319	-0.108	0.27262	-0.103	0.09541	0.40762	-0.17938	-0.17038	0.18782	0.94962	-0.25338	-0.09638	0.18082	-0.15438	-0.055	-0.92538	0.37162	0.195	-0.242	0.06761	0.513	0.244	0.64562	-0.17238	-0.349	-0.40569	-0.38838	-0.34619	0.30062	0.68862	0.458	-0.224	-0.20238	0.00786	-0.04538	-0.608
NP_000120	F13A1	-0.466825	-0.36385	-0.49686	-0.49084	0.05215	-0.63985	0.397	-0.49795	-0.66585	0.898075	-0.349425	-0.65285	-0.24055	1.22	-0.92785	0.101	-0.19485	-0.66085	0.07315	-0.28085	-0.94185	-0.93285	-0.39525	-0.60785	-0.25985	-1.10585	-0.414	-0.72085	-0.26485	-1.1	-0.299	-0.061075	1.21	-0.915	-1.11285	-0.48637	-1.15	0.053075	0.19215	0.428075	-1.36985	-0.71785	-1.07	-0.218	-0.50955	0.245	-1.55385	1.61
NP_000124	F9	0.084005	-0.8968	-0.4988	-0.8058	-0.7758	-0.6318	-0.0208	0.5532	-0.8918	0.0501	0.3011	-0.5288	-0.5145	-0.937	-0.6928	-1.14	-0.4805	-0.3526	-0.8558	-0.6988	-0.5578	-0.0008	-0.5228	1.2842	-0.3735	0.0422	-0.0198	-0.3627	0.4802	-1.04	-0.451	-0.0882	-0.0997	1.18	-0.1288	0.0692	0.195	-0.40295	-0.5718	-0.9404	-0.5058	-0.4628	-0.106	0.102	0.5912	-0.456	0.4772	0.749
NP_000128	FAH	0.8705	-0.572	1.425	-0.492	0.128	0.82	0.211	-0.381	-0.338	0.215	0.5165	0.0095	0.1504	-0.103	0.086	-0.522	0.0036	0.318	-0.242	-0.796	-0.04	-0.772	-0.327	0.467	-0.227	-0.425	0.179	-0.798	-0.306	-0.672	-0.514	0.246	-0.803	-0.0532	-0.718	-0.1219	-0.906	0.12925	-0.91	0.1245	-0.166	-0.0044	-0.282	0.327	-0.371	0.166	0.263	0.155
NP_000129	FBN1	0.1777	-0.83	1.49	0.125	-0.103	-0.638	0.401	-0.089	-0.161	0.4605	-0.1504	-1.67	-0.32	0.715	-2.41	-0.721	0.94	0.94	-0.137	-0.793	-0.721	-1.48	-0.927	-0.701	0.43	-1.206	0.324	-0.21	0.408	-1.42	-1.52	-1.234	1.58	0.495	-0.871	0.224	0.0465	-0.153	-0.269	-0.5365	-2.02	1.39	-0.173	-1.35	-1.6	0.638	0.05	-0.273
NP_000131	FECH	0.2764	-0.0632	0.2788	0.1349	0.1293	-0.2002	-0.0335	0.2788	-0.1922	0.07515	-0.1871	0.2178	0.17245	0.0497	0.3798	-0.388	0.1803	0.4438	0.0759	0.0118	0.162	0.8978	-0.2202	-0.0107	0.08986	0.1222	-0.0667	-0.3722	-0.0602	0.348	-0.461	-0.01685	-0.15	0.0493	-0.0312	0.2878	-0.211	-0.2116	-0.0922	0.5344	0.08574	0.0979	1.21	0.177	0.179	-0.186	0.171	-0.234
NP_000134	FH	-0.1052	-0.5751	-0.4391	-0.3172	-0.1924	-0.4001	0.0387	0.1859	-0.0711	-0.248	0.81595	-1.1731	-0.40555	-0.316	-0.0861	-0.755	-0.6671	-0.6181	-0.7121	-0.6381	-0.3921	-0.1281	-0.6001	-1.0041	0.1619	-0.3981	-0.219	-0.6661	-0.6061	0.328	0.557	-0.26055	0.792	0.388	0.3579	-0.7991	0.0302	-0.20455	-0.2493	-0.79005	-0.3392	-0.2469	0.203	-0.606	0.1569	-0.229	-0.28144	-0.731
NP_000137	FTL	-1.04885	-0.3377	-0.9907	-0.4088	0.0673	-0.3347	0.996	-0.3727	-0.5649	0.43865	-0.73035	-0.4555	-0.12348	0.914	0.8773	-0.553	0.7273	-0.7047	0.5173	-0.6587	-0.7387	-0.6187	-0.7187	-0.41	-0.49937	-1.4567	0.388	0.1453	0.1043	0.268	-1.44	-0.72085	0.241	0.88	-1.4127	1.6273	0.765	0.11715	-0.2957	-0.59185	-0.1137	1.8273	0.457	-1.01	0.2303	0.174	-0.4506	1.58
NP_000138	FUCA1	-0.2661	-0.4274	-0.8194	-0.4214	-0.07123	0.2466	-1.07	0.1206	-0.5434	-0.0335	-0.8782	0.4456	-0.5602	0.0157	-0.3744	-0.264	-0.174	-0.165	-0.1184	0.5786	0.5016	-0.08198	-0.7844	-0.5244	-0.4774	0.2946	0.392	0.3336	0.0656	0.467	0.767	-0.3822	1.02	-0.506	0.1826	0.0696	-0.181	-0.8262	-0.07146	-0.6412	0.0056	-0.3684	0.269	0.452	1.7916	0.384	0.2826	0.741
NP_000145	GALK1	-0.069325	-0.02545	-0.34135	0.16165	0.07885	0.45365	0.243	0.04115	-0.02705	0.077075	0.354825	0.07745	0.115075	0.508	-0.13035	0.0412	0.26965	-0.01415	-0.05625	0.76765	0.18465	0.18665	0.20765	-0.06995	0.15265	0.03985	0.361	0.06525	-0.08195	0.138	0.295	0.513325	0.194	-0.385	-0.21135	-0.16035	-0.0785	0.070925	0.03475	0.087725	0.15865	-0.32035	-0.102	-0.192	-0.03755	0.0278	-0.05295	0.0329
NP_000146	GALT	0.103225	-0.40155	-0.30555	0.24445	0.31345	-0.01065	-0.361	-0.25055	-0.28755	0.201725	-0.119825	-0.0353	0.014725	-0.578	-0.08575	-0.139	0.53045	-0.04461	0.26845	0.25145	0.11645	0.12745	-0.21555	-0.18055	0.18845	-0.48355	0.339	-0.48355	0.12245	0.248	-0.14	-0.210775	0.024	0.0695	-0.52455	-0.00345	0.155	-0.135275	-0.39255	0.024325	-0.02225	-0.21555	-0.357	-0.0235	-0.10195	0.512	-0.28755	-0.0186
NP_000149	GBE1	0.03127	0.19254	0.02024	0.11554	0.26454	0.15694	0.0722	0.37454	0.22554	0.17202	0.21927	0.31754	0.19107	0.32	-0.39346	-0.424	0.05174	0.36754	0.02914	0.02234	0.48654	0.24854	-0.18246	-0.04846	0.18554	-0.03846	0.205	0.18554	0.12604	-0.0837	0.0444	-0.20623	0.413	0.218	0.08273	0.37854	0.0582	0.18151	0.34854	0.21787	-0.14946	0.11104	-0.202	0.115	0.25354	-0.192	-0.01856	1.22
NP_000150	GCDH	-0.16065	0.409	-0.34	0.803	0.051	-0.825	0.169	-0.862	-0.048	-0.377	-0.2751	-0.488	-0.387	-0.398	0.657	-0.539	-0.285	-0.408	-1.056	-0.192	-0.338	-0.794	0.67	-0.0949	0.295	0.661	-0.525	-0.386	-0.49	1.61	0.451	0.266	-0.447	-0.503	0.652	0.169	-0.0341	-0.573	-0.0257	-0.542	-1.021	-0.0979	0.362	-0.472	1.207	-0.219	0.659	-1.14
NP_000160	GLA	0.300335	-0.39453	-0.36853	0.04839	0.54247	0.42047	-0.0164	0.23147	-0.06953	0.346235	0.365235	1.01547	0.060985	-0.434	-0.40053	-0.34	0.12577	0.21747	0.15107	0.44047	0.14197	0.02837	-0.68153	0.14067	-0.40653	-0.15053	-0.282	0.77347	-0.68453	-0.555	-0.276	0.131285	-0.0589	-0.608	0.22547	0.22747	-0.202	-0.048865	-0.07953	0.428035	-0.36353	0.14107	-0.307	-0.572	-0.03713	-0.0051	0.01277	-0.119
NP_000161	GLDC	-0.75625	-1.2155	0.5815	0.7415	-1.1885	-1.5035	0.303	-1.0275	-1.3425	-0.21625	-0.95875	-1.5035	-1.21025	-0.235	-1.3085	-0.446	0.3315	-1.3515	-0.0955	2.2715	0.3025	-1.0295	-0.5145	-0.7685	-1.7085	-0.3085	-0.982	-1.1785	0.1705	0.0404	1.22	0.22275	0.968	-0.312	0.3225	-0.5025	-0.303	-0.44575	0.8215	0.28375	2.5815	-0.2535	0.35	1.05	-0.3915	-0.295	0.3385	-1.15
NP_000166	GPI	-0.75335	-0.4847	0.2683	0.4453	0.1268	-0.2957	-0.238	-0.1047	-0.1227	-0.13635	-0.33535	0.3833	-0.82735	0.322	0.5103	-0.618	0.5863	0.2783	0.0593	0.111	0.8013	0.3373	-0.8067	0.0173	-0.1997	0.4283	-0.297	0.3213	0.1895	-1.13	-0.156	0.36165	0.486	0.563	0.095	-0.1357	0.425	-0.30635	0.9823	-0.12135	0.2217	-0.5007	-0.428	0.0473	-0.4117	-0.47	0.5883	0.39
NP_000168	GSN	-0.009075	-0.36085	0.16215	0.13815	0.34215	-0.11545	-0.17	0.63915	-0.38285	0.238575	-0.467425	-0.60085	0.210575	0.369	-0.15625	0.483	0.61315	0.73415	0.56015	-0.17585	-0.37285	-0.19085	-0.31085	-0.26685	0.11515	-0.11095	0.7	-0.28785	0.23815	-0.0578	-0.237	-0.824925	0.341	-0.145	-0.08225	0.19915	-0.449	0.223075	-0.59185	0.275575	-0.23785	-0.27585	0.173	-0.229	0.37415	0.33	-0.23785	-0.16
NP_000169	GSS	0.548057	-0.022485	0.166115	-0.108785	-0.132285	-0.005585	0.0124	0.104115	-0.029155	0.242507	0.187057	0.001015	-0.596943	-0.0112	0.431115	-0.0648	-0.092285	-0.318885	0.427115	0.130115	-0.618885	0.296115	-0.069085	-0.467885	0.100115	-0.053685	0.122	-0.613885	-0.103885	0.402	-0.492	0.0220575	-0.37	-0.244	-0.342885	-0.258885	-0.00137	0.122457	0.180115	0.144558	0.079115	-0.034345	0.108	-0.0456	0.001515	-0.203	-0.269885	0.26
NP_000170	MSH6	-0.127048	0.649605	-0.004795	-0.156395	0.319605	0.202605	-0.365	-0.688395	0.212605	-0.390197	-0.0206525	1.39661	-0.188197	-0.59	0.224605	-0.0684	-0.365395	-0.476395	-0.287395	-0.215395	-0.623395	-0.151395	0.045105	0.059905	0.502605	0.948605	0.0133	1.2466	0.192605	0.0404	0.298	0.280303	-0.0943	0.221	-0.160395	-0.585395	0.691	0.170802	-0.227395	-0.311198	-0.572395	-0.080895	-0.271	-0.0346	0.538605	-0.532	0.393605	0.58
NP_000173	HADHA	0.0407775	0.044255	-0.075545	-0.082245	-0.030945	-0.054945	-0.0427	0.059355	-0.191145	-0.152823	-0.0207225	-0.040745	-0.637073	-0.454	0.236855	-0.274	0.137855	-0.098245	-0.212145	-0.095945	-0.172145	0.393855	0.260855	-0.452145	0.030155	0.112855	0.173	-0.758145	-0.292145	0.292	0.326	-0.566072	0.573	0.38	0.529855	0.146855	-0.41	-0.134123	-0.030145	-0.226073	-0.128145	-0.502145	0.364	-0.184	-0.115145	-0.139	-0.100045	-0.203
NP_000174	HADHB	0.026325	0.05808	-0.55392	-0.20892	-0.12632	-0.23092	0.0262	-0.08592	-0.31392	-0.29796	-0.03216	-0.06922	-0.63046	-0.59	0.09008	-0.254	0.04208	-0.30592	-0.37492	-0.26292	-0.28192	-0.15292	0.18608	-0.43392	-0.03792	-0.04252	0.0353	-0.98692	-0.52892	0.207	0.517	-0.52296	0.489	0.521	0.12808	0.02508	-0.429	-0.15236	-0.22892	-0.36746	-0.35592	-0.46792	0.501	0.0943	-0.15612	-0.22	-0.15362	-0.292
NP_000175	HBG2	-1.1775	-1.044	-3.145	-2.513	-0.928	-3.045	-1.76	-1.599	-2.188	1.3125	-3.033	-1.605	0.8925	-2.65	-1.604	-2.25	-1.996	-2.306	-2.372	-1.603	-1.898	-2.544	-2.409	-3.035	-1.87	-1.534	-2	-1.7784	-1.407	-3.39	-0.204	-0.2635	-1.32	-3.46	-2.43	-1.443	-2.79	0.158	0.135	-0.7325	-0.315	-0.325	-0.807	1.08	2.615	-1.16	-2.052	0.719
NP_000176	SERPIND1	0.84775	-0.5455	-0.5525	-0.4171	-0.2262	-0.4405	-0.0871	-0.5765	-1.0945	0.41525	-0.02175	-1.4875	-0.0263	-0.0206	-0.5705	-0.598	-0.4171	-0.1925	-1.0785	-0.9615	-0.8035	-0.0855	-0.9935	-0.2756	0.0555	-0.4625	0.377	-1.3175	0.9625	-0.509	-0.643	-0.18385	0.662	0.121	-0.0465	-0.7995	-0.317	0.0437	-0.1895	-1.25825	-0.6865	0.4415	-0.194	0.0347	0.9625	-1.12	-0.3923	0.905
NP_000177	CFH	0.50615	-0.9697	-0.482	-0.1187	0.0023	-0.1767	-0.441	-0.1907	-0.5887	0.00835	0.028	-1.2267	0.03665	0.395	-0.9307	-0.232	-0.2057	0.1843	-0.7757	-0.4558	-0.6827	0.1353	-0.5837	-0.3478	-0.2167	-0.5307	0.674	-0.4798	0.3483	-1.42	-0.678	-0.1948	0.297	0.958	-0.1857	-0.4605	-0.0617	0.01065	-0.6867	-0.36285	-0.2167	0.1043	-0.339	-0.156	0.3843	-0.33	-0.7297	0.513
NP_000179	HK1	0.09435	0.2515	-0.0765	-0.0255	-0.0745	-0.1095	0.24	0.3635	-0.0145	0.0486	-0.27275	-0.2545	0.12805	0.069	-0.3185	-0.149	0.042	0.2115	0.1317	0.2505	-0.0605	0.1502	-0.1725	-0.5345	-0.0115	-0.0125	-0.0522	-0.6935	-0.1915	-0.242	0.0384	0.44775	0.451	0.424	0.2445	0.1285	-0.13	0.46275	0.0195	0.31725	0.2135	0.0117	-0.114	-0.716	-0.4785	-0.26	0.1405	-0.513
NP_000180	HK2	0.19155	0.2331	-0.3219	0.1321	-0.3339	0.0362	0.182	-0.1769	-0.0248	-0.073055	-0.33795	-0.1929	0.05055	0.74	-0.2139	-0.379	-0.2659	0.0278	-0.2249	0.4901	0.00626	0.0912	0.1036	-0.1459	-0.6319	0.0684	0.125	-0.2659	-0.2769	-0.205	0.183	0.17355	0.128	0.621	-0.4159	0.0302	0.338	0.26005	0.105	0.13635	-0.3509	-0.0899	-0.0317	0.395	-0.2699	0.187	0.4451	0.0613
NP_000182	HMGCL	-0.35475	0.0625	-1.3105	-0.3945	-0.5395	0.1885	-0.24	0.0293	-0.7585	-0.05375	-0.31275	-0.0904	-0.64975	0.146	0.0264	-0.341	-0.3065	-0.0351	-0.3255	0.1755	0.5575	-0.3185	0.0321	-0.6615	-0.5005	-0.004	0.37	-0.7585	-0.1479	1.04	0.385	-0.21675	0.977	0.378	-0.2035	-0.4425	0.213	-0.65175	-0.7315	-0.85375	0.7315	-0.104	1.27	0.321	0.4515	0.0219	-0.2855	-0.36
NP_000185	HPRT1	-0.42	-0.197	0.0467	-0.411	0.252	0.103	-0.00901	-0.416	-0.542	-0.43	0.2495	0.635	-0.2715	0.101	0.143	-0.356	-0.1015	0.267	-0.164	-0.576	1.48	0.0842	-0.362	0.167	0.39	-0.247	-0.0606	0.803	-0.396	0.0508	0.439	0.3425	0.606	-1.09	-0.0654	-0.502	0.537	0.10375	0.0444	0.401	0.0537	-0.311	-0.0173	-0.241	0.458	-0.275	0.583	-0.181
NP_000192	ICAM1	-0.6471	-0.623	-0.74	0.597	-0.3851	-0.3447	0.503	-0.521	-0.365965	-0.04895	-0.8805	-0.92	-0.1051	0.297	-0.879	-0.197	-0.877	-0.033	-0.354	-0.3929	-0.2736	-0.4319	0.207	-0.217	-0.969	-1.152	0.274	-0.935	-0.853	-0.173	1.51	-1.207	-0.161	-0.147	-0.4367	0.007	-0.737	-0.4165	-0.833	0.141285	0.645	-0.614	-1.23	-1.19	0.038	0.0528	-0.2949	-0.787
NP_000194	IDUA	-0.122682	-0.121265	-0.321265	-0.191565	0.235735	-0.242265	-0.0324	-0.255265	-0.366265	-0.346983	-0.576632	-1.02927	0.101367	-0.0238	0.319735	-0.0632	-0.457265	-0.188365	-0.314265	-0.162565	-0.679265	-0.009265	-0.289265	-0.164365	0.363735	0.080735	0.625	0.626735	-0.025265	-0.1	0.838	-0.332332	0.511	-0.223	0.380735	0.240735	0.54	-0.150883	-0.497265	-0.140632	-0.256265	0.056735	-0.0477	0.283	0.748735	0.376	-0.484265	-0.0886
NP_000195	CFI	0.549825	-0.45435	-0.51935	-0.05395	0.44065	0.15465	-1.37	0.03265	-0.02065	-0.005575	0.259325	-0.43535	-0.177275	0.417	-0.85735	-0.0617	0.17665	0.57265	-0.16245	-0.43435	-0.00715	0.27265	-0.14345	-0.10185	0.12265	-0.24935	0.331	0.27965	0.44865	-1.3	-0.555	-0.345175	0.197	0.546	0.56465	-0.50935	-0.166	-0.119575	-0.51335	-0.348325	0.30965	0.29165	0.0134	-0.297	1.06265	-0.151	-0.16875	0.553
NP_000201	ITGA6	0.312925	0.21685	-1.05215	-0.52615	0.08375	-0.35315	-0.616	-0.17415	-0.49615	0.20922	0.204925	-1.22215	-0.214825	-0.167	0.32785	-0.312	-0.25915	-0.16615	-0.16515	-0.84315	0.11285	0.25785	-0.25415	0.15585	0.16185	0.27485	-0.288	-0.16415	0.87585	0.316	-0.0685	0.024925	-0.0983	-0.386	-0.17915	-0.08715	0.468	0.384425	0.14785	-0.588075	-0.53215	-0.56515	-0.351	0.752	0.15485	-0.0191	-0.10945	-0.207
NP_000215	KRT18	0.4008	0.2136	-0.4714	-0.7784	0.4936	-1.0524	-1.19	1.0716	0.2496	-1.3847	-1.4242	0.6566	-0.6957	-0.238	-0.4644	-0.735	0.1946	-0.7844	-0.6244	-1.0724	0.2196	-0.7634	0.2666	0.2896	-0.0414	-0.0831	-1.24	-1.0784	-0.6254	-1.01	-0.291	1.2108	-0.943	-0.685	0.3216	-0.2934	-0.479	-0.5587	0.7936	-1.3292	-0.3184	-0.4434	0.43	-0.124	-0.5294	-0.277	-0.3834	0.0537
NP_000225	LIG1	0.01435	0.2097	0.4607	0.4177	0.0281	0.2407	1.16	-0.1433	0.2057	-0.00215	-0.35265	0.9957	-0.29415	-0.297	-0.2633	-0.456	-0.0973	-0.0533	-0.2713	0.1627	-0.4203	-0.2193	-0.2123	0.5667	0.1507	1.1797	-0.519	0.5967	0.2747	-0.0726	-0.611	0.06635	-0.344	0.516	0.0352	-0.5813	0.517	-0.07675	0.4617	-0.20615	0.2997	0.1328	-0.401	0.0651	0.3307	0.0953	0.1867	0.316
NP_000226	LIPA	-0.33802	-0.31574	-1.03874	0.51826	-0.35174	-0.32274	0.436	0.08126	-0.42274	0.85463	-0.45087	1.18826	-0.29387	-0.478	-0.54474	0.201	-0.12744	-0.29374	0.46126	0.59926	0.02936	0.60526	-0.02784	0.79326	0.00256	-0.18574	-0.236	0.12826	-0.16044	0.349	-0.401	-0.23707	0.0705	0.127	0.36326	0.55526	0.535	-0.171735	-0.47274	-0.37427	0.64426	0.30026	-0.152	-0.449	0.18326	0.0461	0.72926	0.124
NP_000230	LYZ	0.065525	-0.54995	-0.56195	-0.33185	-0.20795	0.57505	-0.654	0.27905	-0.50595	1.46303	0.035025	-1.50395	0.178525	-0.474	0.19005	-0.598	0.51105	-0.58295	-0.46295	0.23105	-0.87795	-0.34049	-0.91995	0.66605	-0.28625	-0.67495	0.776	-0.64995	0.52405	-1.02	0.641	-0.603975	0.0554	0.0357	-0.67095	0.32105	0.37	-0.427975	-0.19195	-1.14397	0.06705	0.10305	-0.37	0.175	0.55905	-0.439	-0.68195	-0.395
NP_000231	MAOA	1.02835	-0.7473	-1.1523	-0.5453	0.0117	-0.4093	-1.63	0.7967	-0.203637	0.84185	0.15705	0.7967	-0.54765	0.0496	-1.1943	0.212	-0.2415	-0.6753	-0.5593	-0.9033	-0.7203	1.2467	-0.5583	-0.6413	1.1967	-0.7573	-0.9	0.1627	0.0287	-0.277	-1.32	0.4286	-0.114	-0.371	0.8867	-0.8613	-0.738	0.25335	-0.1556	-0.48515	-0.3053	-0.3613	0.0437	-0.711	-1.7833	-0.223	0.3337	-0.584
NP_000241	MPO	0.0365	-0.298	-1.806	-0.892	-0.519	1.124	-0.566	0.116	-1.471	1.242	0.5601	-0.903	0.283	0.163	0.016	-0.000566	-0.27	-1.42	-0.034	-0.6839	-0.828	-0.63588	-0.626918	0.784	-0.734	-0.781	1.27	-1.397	0.604	-1.04	0.693	-0.4725	-0.716	-0.797	-1.056	-0.359	0.14	-0.477	-0.234	-1.5775	-0.266	-1.042	-1.88	0.685	0.814	-1.05	-0.903	-0.784
NP_000242	MSH2	-0.048175	0.26395	-0.06195	-0.44905	-0.02305	0.01195	-0.381	-0.67905	0.19795	-0.717025	-0.088175	1.15295	-0.497025	-0.134	-0.02845	-0.196	-0.47705	-0.78805	-0.54505	-0.20875	-0.58505	-0.33105	-0.24005	-0.25105	0.35195	0.62395	0.295	1.09295	-0.00105	-0.19	-0.00255	0.07621	-0.181	0.318	-0.20735	-0.42505	0.343	-0.003125	-0.19865	-0.331525	-0.55605	-0.08205	-0.347	0.176	0.50995	-0.643	0.09895	-0.0523
NP_000243	MTM1	0.1075	-0.3055	-0.2465	-0.3035	0.0153	0.0141	0.199	-0.4045	-0.3655	0.28075	-0.3026	-0.0391	-0.36075	0.855	0.0925	-0.332	-0.03655	-0.3475	-0.0746	-0.1297	-0.7265	-0.0667	-0.8515	-0.0235	-0.2245	-0.0586	-0.0685	0.0635	0.1065	0.093	0.21	0.20925	-0.19	-0.677	0.2555	-0.2245	0.316	0.32975	0.0555	0.55525	0.0885	-0.1935	0.301	-0.0961	0.7785	0.0405	-0.7405	-0.122
NP_000246	MUT	-0.17866	-0.00922	0.03618	-0.22132	0.21168	-0.32132	0.554	-0.21832	-0.25332	0.12634	0.15463	0.00278	0.00634	-0.362	-0.51632	0.248	-0.10232	-0.36632	-0.24632	0.15468	-0.18732	0.36568	0.14168	-0.39132	0.51768	-0.49332	-0.272	-0.65832	-0.15632	-0.0729	0.236	0.22484	-0.204	0.0897	-0.31232	0.42268	0.0591	0.01489	-0.28132	-0.08237	0.07658	0.03958	0.54	-0.192	0.51568	0.108	-0.16532	0.115
NP_000253	NAGA	-0.0688	-0.2286	-0.9076	0.0144	0.2544	0.1404	0.181	0.1374	-0.1296	0.2287	0.6252	-0.3976	0.059	-0.0741	-0.4076	0.125	-0.157	0.4184	0.1804	0.4124	-0.1608	-0.3076	-0.0932	-0.3266	-0.3036	-0.8226	0.277	0.2834	0.0644	-0.0106	1.97	-0.7178	0.305	0.28	-0.4026	0.2504	-0.0147	0.5122	-0.2246	0.1537	0.1774	-0.1632	0.621	-0.029	-0.3356	0.0582	0.0364	0.191
NP_000254	NAGLU	-0.41725	-0.1891	-0.8714	-0.2104	0.0986	-0.1198	0.495	0.0646	-0.3934	0.13035	-0.397	0.2736	0.4203	-0.386	-0.0064	-0.127	-0.16395	-0.6584	-0.0809	-0.0739	-0.2078	0.1486	-0.5684	-0.1215	0.1046	-0.4074	0.119	0.7536	0.2746	-0.153	0.275	-0.5102	-0.386	-0.316	-0.16972	0.3126	0.102	-0.3527	0.0706	0.1863	0.4636	0.0136	-0.328	0.272	0.3726	-0.252	-0.3374	0.303
NP_000256	NCF1	-0.670725	-0.36445	-1.29045	-0.52845	-0.16155	0.02055	1.07	-0.73645	-0.83145	0.686275	-0.233875	-0.52245	-0.236625	-0.378	-0.25455	0.133	-0.33345	-0.30545	0.50455	-0.31145	-0.69145	-0.57745	0.09055	0.81855	-0.05845	-1.37045	-0.0785	-0.89545	0.14755	0.448	-0.0398	-0.899725	0.186	0.175	-1.16645	-0.53845	0.892	-0.267775	-0.08475	0.044275	-0.04045	0.51355	-0.0932	0.101	-0.45445	-0.0126	-0.16565	-0.135
NP_000258	NF1	-0.11555	-0.9471	-0.3021	0.3579	-0.1929	-0.6781	-0.0272	-0.0743	0.0429	0.000645	0.32895	-0.2064	-0.1322	0.511	-1.3301	0.0701	0.0109	0.1439	-0.1793	0.0379	0.1489	-0.2751	-0.0789	-0.8941	-0.6551	-0.8341	-0.562	0.8569	0.0099	-0.408	0.0699	-0.61455	-0.0203	1.21	-0.2291	-0.2062	0.114	-0.40805	-0.4511	0.51595	-0.11121	-0.3171	0.186	0.0539	1.1899	0.19	-0.163	-0.074
NP_000260	NME1	-0.116998	0.485435	-0.369565	-0.141865	-0.291565	0.671435	-0.124	-0.300565	0.606435	-0.278232	-0.140682	-0.330565	0.0597175	0.172	0.411435	-0.292	0.086435	-0.444565	-0.346565	0.027435	-0.226565	0.386435	0.058435	-0.534565	-0.676565	-0.036665	-0.186	0.370435	-0.391565	-0.249	0.697	0.498217	-0.377	-0.0457	0.523435	-0.054165	-0.174	-0.212783	0.459435	0.325717	0.027435	0.248435	-0.0563	-0.305	0.062435	-0.154	0.080435	-0.88
NP_000261	PNP	0.296069	0.761139	-1.10786	-0.406861	-0.164962	0.297139	0.333	-0.186022	-0.189811	0.163069	0.587069	-0.354861	0.452069	-0.223	0.691138	0.0439	-0.149562	-0.215561	-0.0708615	-0.425862	0.484139	0.0741385	-0.498862	-0.888861	-0.548862	-0.0078615	0.187	0.121138	-0.466861	0.447	-0.191	-0.316931	-0.13	0.238	-0.537861	-0.347861	0.11	0.0596693	-0.365862	0.163669	-0.271962	-0.0943615	0.0364	0.407	1.36214	0.131	-0.459861	0.538
NP_000265	OAT	-0.38465	-0.3923	-0.3993	2.3797	0.7797	0.1977	0.347	0.0567	-0.0173	-0.55815	0.63535	-0.6423	0.28985	0.687	-0.8753	-0.358	-0.3733	0.5967	-0.1598	0.1907	-0.7503	-0.1044	-0.4293	-0.1439	-1.1703	-0.0013	0.531	-1.1703	-0.0528	-0.656	0.191	0.68485	-0.254	0.463	0.4417	0.1567	-0.266	0.52835	-0.9643	-0.43665	0.2607	-0.4453	1.74	0.0563	-0.7793	-0.0657	0.6317	1.06
NP_000273	PCCA	0.732967	0.381935	0.129535	-0.126065	-0.085065	-0.466065	0.14	0.217935	-0.054065	0.110067	-0.191883	-0.304065	0.0135175	-0.423	0.175935	-0.232	-0.249065	-0.575065	-0.501065	0.180935	0.372935	0.095235	0.047325	-0.113065	0.043435	0.027635	-0.281	-0.257065	-0.216065	-0.316	-0.458	-0.161532	-0.528	-0.424	0.416935	0.419935	-0.132	-0.342033	-0.158065	-0.124743	-0.016965	0.064635	0.155	-0.227	0.482935	-0.0228	-0.530065	-0.468
NP_000275	PDHA1	0.284407	0.264815	-0.725185	-0.196185	-0.451185	-0.226185	0.0208	0.027615	-0.097085	-0.0950925	0.689908	0.088815	-0.737592	-0.552	0.130815	0.00153	0.045315	-0.261185	-0.562185	0.341815	0.035115	0.236815	0.201815	-0.424185	-0.139185	-0.239185	-0.671	-0.694185	-0.262185	0.376	-0.13	0.259908	0.564	0.00636	0.592815	-0.220185	0.0394	0.136758	0.187815	0.245408	0.322815	-0.047785	0.448	-0.206	-0.544185	-0.25	-0.238185	-0.764
NP_000276	PEPD	-0.77195	-0.4929	0.1261	0.5471	0.1691	-0.3119	0.142	0.1881	-0.2319	0.09985	-0.17745	0.3281	-0.12225	-0.127	-0.0729	0.0286	-0.057645	0.0571	0.4011	0.1291	-0.1759	0.2891	-0.4029	-0.3419	-0.1939	0.2161	-0.447	0.1101	-0.116	-0.0914	-0.14	-0.37395	-0.0798	0.195	-0.2849	-0.0005	0.344	-0.29745	-0.1137	-0.07495	0.2681	0.0541	-0.803	-0.0555	-0.1789	0.0925	0.0791	1.01
NP_000281	PGAM2	-0.14854	-0.18108	0.30992	0.04762	-0.05708	0.34592	0.675	0.28692	0.31292	-0.090225	-0.16854	-0.32108	0.28996	-0.159	-0.34508	-0.25	0.32392	0.35392	0.00492	0.21992	0.83492	-0.43708	0.10922	-0.10308	-0.26508	0.05492	0.263	-0.22508	0.67192	-0.45	0.0361	-0.19804	-0.184	0.503	0.28092	0.36292	0.413	0.36396	-0.33308	0.30396	0.31792	-0.11008	-0.335	-0.512	0.04782	0.0154	0.31792	-0.25
NP_000282	PGK1	0.03545	-0.13275	-0.26975	-0.20375	-0.30975	0.13625	-0.233	0.11225	-0.25275	-0.447875	0.115325	-0.19675	-0.073325	0.483	-0.24875	-0.562	0.02305	0.40225	-0.03985	-0.20175	1.06125	-0.29975	-0.03355	0.25725	-0.48975	-0.32375	0.258	0.20025	-0.21175	-0.896	-0.434	0.164125	0.599	-0.395	-0.0524	-0.09085	0.00967	0.145125	-0.28475	0.457625	-0.22975	-0.30175	-0.674	0.0101	-0.91675	0.0689	-0.14535	0.043
NP_000292	PLG	-0.1954	-1.6658	-1.0618	-0.8598	-0.9478	-0.5308	-0.976	-0.5933	-1.2288	-0.207583	-0.4854	-0.9518	-0.0239	-0.529	-0.9958	-0.693	-0.5845	-0.5492	-0.9908	-0.8308	-0.8198	-0.1368	-0.9358	0.3842	-0.4228	-0.6517	0.297	-0.7338	0.0212	-1.67	-0.832	-0.7339	0.457	0.24	-0.4658	-0.4468	0.226	-0.6614	-0.637	-0.9564	-0.62001	-0.4198	-0.496	1.12	0.8142	-0.546	-0.2128	0.45
NP_000293	PLOD1	-0.26825	-0.0925	-0.7265	-0.2232	-0.1455	0.4915	-0.392	0.0425	-0.1315	-0.37225	-0.58275	0.0945	0.71275	0.378	-0.0365	0.343	-0.3855	0.3745	0.2285	-0.0625	-0.0975	-0.8175	-0.1846	-0.4065	-0.6245	-0.24232	0.58	1.7785	0.2975	-0.449	-0.136	-0.51975	-0.335	0.078	-0.2139	0.5825	-0.215	0.27025	-0.5255	0.30025	0.1135	-0.5555	-0.424	-0.144	-0.0145	0.257	-0.3428	1.56
NP_000294	PMM2	0.336925	0.21705	0.18675	0.01085	0.41985	0.21015	0.415	0.06485	0.13535	-0.359075	-0.007475	0.66385	0.173675	0.232	-0.37915	0.377	0.33985	0.50485	0.59685	0.04495	0.70685	1.38785	0.55885	0.65885	-0.12315	-0.21315	0.313	0.25585	-0.35215	-0.193	0.599	-0.013075	-0.371	0.282	0.25085	0.43085	0.0563	-0.241075	0.31285	0.367625	0.22635	-0.07015	-0.192	0.712	0.18705	0.025	-0.20815	0.0831
NP_000296	PON2	0.094445	-1.05961	0.85839	-0.26861	-0.17461	0.15539	-1.04	-0.02201	0.02939	-0.054505	0.351195	-0.31261	0.349195	0.345	0.12939	-0.096	0.28139	0.05559	-0.25061	-0.05711	0.41139	0.66239	0.32439	0.06509	0.79839	-0.06301	-0.433	-0.77361	0.20039	-0.294	0.436	0.805195	0.885	-0.813	-0.17461	-0.10461	0.951	0.048545	0.39739	-0.065205	0.40739	-0.35861	1.08	0.694	-0.19261	-0.259	0.47339	-0.0134
NP_000300	PPOX	0.312505	-0.18809	0.25091	0.22691	0.27291	0.03571	0.286	0.28191	-0.00759	-0.03278	0.455455	-0.10309	-0.313545	-0.441	0.08438	-0.138	0.01511	-0.41309	-0.26709	0.07711	-0.35809	0.50891	-0.38709	-0.43709	0.39691	-0.26309	-0.285	-0.26709	-0.57509	0.442	-0.234	-0.202895	0.0206	-0.0579	0.72791	-0.15509	-0.484	-0.328545	0.05001	0.234455	0.18291	0.20191	0.356	-0.25	1.11291	-0.0807	-0.23509	0.41
NP_000301	PPT1	-0.3592	-0.7555	-0.1768	-0.3425	-0.2511	-0.2858	-0.405	0.1955	-0.8015	-0.64425	-0.53875	1.6025	-0.49425	-0.381	-0.5655	-0.296	-0.3795	-0.3425	0.4345	-0.0295	-0.8075	-0.4605	0.6955	0.6125	-0.0105	0.8525	-0.334	0.4315	-0.227382	1.72	0.323	-1.06625	-0.584	-1.22	0.0385	-0.0365	-0.398	-0.66775	-1.0415	-0.2179	-0.1436	-0.3695	-0.793	-0.586	-0.3915	-0.234	0.2655	-0.383
NP_000302	PRNP	0.127515	-0.83177	0.49023	-0.58477	0.33223	-0.12007	0.577	0.58423	-0.66077	-0.003885	-0.231185	0.81623	-0.298385	-0.0545	-0.28177	-0.147	-0.10927	-0.23277	-0.29877	-0.38877	-0.75077	0.04123	-1.11677	-0.37877	0.04623	-0.1555	-0.187	-0.98277	0.06023	0.304	-0.0732	-0.455885	0.185	-0.0732	0.19723	-0.12477	-1.38	-0.488885	-0.23697	-0.187485	-0.43777	0.07623	0.0234	-0.882	-0.27177	0.229	-0.38077	-0.212
NP_000304	PROS1	-0.144625	-0.52025	-0.13495	-0.24355	0.03675	0.02675	-1.03	0.28075	-0.27445	0.209375	-0.203025	-0.67725	0.555375	0.281	0.14175	-0.566	0.01475	0.07475	-0.36425	0.02575	-0.60725	-0.62125	-0.38425	-0.41325	-0.05625	-0.54025	0.492	-0.98525	0.48575	-0.98	-0.016	-0.002925	-0.5	-0.191	-0.43125	-0.08325	-0.285	0.242875	-0.12465	-0.141625	0.24375	0.04275	-0.479	1.06	0.98975	-0.534	-0.81725	-0.191
NP_000311	QDPR	-0.07284	-0.15826	0.01654	-0.33626	0.00314	-0.39426	-0.0741	-0.17726	-0.21326	0.20437	-0.20863	-0.01042	-0.42063	-0.602	0.07854	-0.173	0.13474	0.10574	-0.09976	-0.15026	0.26574	0.42074	-0.34926	-0.18026	0.00994	0.11874	0.415	-0.35126	-0.37326	0.185	1.11	0.16137	0.476	-0.271	0.14374	-0.15326	-0.365	-0.24863	0.01294	-0.17253	0.15674	0.19774	0.528	-0.216	0.41674	-0.309	-0.19026	0.915
NP_000312	RB1	0.316525	-0.97545	0.23155	0.31855	-0.98545	-0.38045	0.48	-0.03245	0.11745	0.201275	-0.897225	-0.67145	0.067275	-0.0347	0.77655	0.021	0.05525	0.41055	0.56355	0.49755	-0.10145	0.49855	-0.02845	0.64655	-0.72745	0.86355	0.106	-0.03745	0.33955	0.0718	0.054	0.231775	-0.149	0.27	0.13665	0.28355	-0.0204	-0.472725	0.55555	0.106325	0.33355	-0.04445	-0.134	0.497	1.02155	-0.17	0.22055	0.492
NP_000333	SLC4A1	-0.5542	-0.7154	-2.4134	-1.4174	-0.4254	-1.4534	-1.76	-1.2374	-1.8104	1.0133	-1.7207	-0.5314	0.8883	-1.97	-0.3884	-1.38	-0.8597	-0.7954	-1.2244	-1.0604	-1.5254	-1.5704	-1.3634	-1.4684	-0.9573	-0.953	-1.11	-1.1984	-1.0614	-2.05	-0.104	-0.28815	-1.01	-2.04	-1.4224	-0.6914	-1.63	0.4848	0.9766	-0.5512	0.0786	0.6966	-0.728	1.05	2.2466	-0.463	-1.5114	0.65
NP_000335	SMN1	0.18515	0.2953	-0.0282	-0.2397	-0.7227	-0.3487	0.0831	0.0471	0.4943	-0.64435	0.11665	-0.6577	0.25715	0.194	0.3553	-0.471	0.5033	-0.1069	-0.5907	0.0303	0.4023	-2.3537	0.2133	-0.062	-0.3267	-0.04336	-0.152	-0.2837	0.5223	-0.248	-0.763	0.18715	-0.168	0.498	-0.1997	-0.4077	-0.434	0.002	-0.3287	-0.1785	-1.7437	0.1813	-0.326	-0.172	0.3513	-0.0762	0.0288	-0.391
NP_000349	TGFBI	-0.08635	-0.5693	-0.7418	-0.7358	-0.0968	0.7262	-0.26	0.1492	-0.545	-0.3115	-0.6754	-1.3138	0.7046	1.08	-1.2978	-0.58	-0.5525	0.7162	-0.8358	-1.1158	-1.2878	-0.6318	-0.4313	-0.8198	-0.4225	-1.0518	0.868	-0.0418	0.4802	-1.37	-1.15	-0.4174	1.09	0.0118	-0.2708	0.5662	-0.0721	-0.1654	-1.0078	-0.2224	0.2092	0.6062	-0.0934	-0.105	-1.3858	0.374	-0.6788	1.66
NP_000356	TPI1	-0.146405	-0.10621	1.02319	-0.62881	-0.14571	0.02019	-0.124	0.06819	-0.07178	-0.748905	0.389595	-0.28681	-0.282905	0.324	-0.28881	-0.335	0.01849	0.55619	0.35119	0.00739	0.58219	0.84719	-0.41681	-0.69581	-0.08761	0.71019	0.494	-0.42481	-0.51181	-1.02	0.597	0.102005	0.708	-0.588	-0.25781	-0.01531	-0.251	-0.739405	0.02439	-0.531405	0.26919	-0.58481	-0.0111	1.31	0.11919	-0.0456	0.23919	-0.508
NP_000357	TPM1	0.25895	0.4059	0.0849	0.4599	0.8339	0.5899	-0.536	1.1939	0.8459	0.27695	-0.19305	-0.6591	-0.00555	0.698	-0.5371	0.761	1.2339	1.1739	0.1889	0.0291	-0.0503	-0.7201	0.4219	-0.4811	0.1669	-0.6081	0.436	-0.2581	1.1339	-2.25	-0.237	-0.56605	0.538	-0.627	0.2109	0.6249	-0.736	0.3698	-0.8151	0.55845	-0.7511	0.3699	-0.132	-0.901	-0.6941	0.878	-0.4871	-0.335
NP_000358	TPMT	-0.5443	-0.01279	0.1994	0.6304	0.1714	-0.6926	0.084	-0.1566	0.2584	-0.3033	0.4887	0.2864	0.7182	0.242	0.4104	-0.0608	0.0433	0.5234	0.4804	-0.3846	0.0904	0.0884	0.5244	0.3274	0.0994	0.9184	0.546	0.6384	-0.1636	-0.0544	0.293	-0.27185	0.0306	-0.109	-0.4386	-0.1436	0.0752	-0.15225	0.8534	0.5152	-0.5866	-0.2456	-0.363	1.28	-0.1073	-0.449	0.2324	0.0665
NP_000362	TTR	0.519115	-0.81377	-0.20031	-0.13937	0.31323	-0.17307	-0.652	-0.00877	-0.29267	-0.194385	-0.072385	-1.23277	-0.552885	0.0919	-1.46277	-0.244	-0.33477	0.22523	-0.52277	-0.58477	-0.70377	0.13223	-0.70477	-0.21837	0.38023	-0.57177	0.839	-0.59777	0.25823	-0.524	-0.264	-0.640885	0.6	0.156	0.00223	-0.43877	-0.0119	0.338115	-0.84977	-0.525385	-0.66077	-0.47777	0.136	-0.0902	0.06023	-0.182	-0.48877	-0.06
NP_000364	UMPS	0.110225	-0.04335	0.78045	0.32345	0.02415	-0.17155	-0.121	-0.36955	0.33545	-0.162775	0.126175	-0.39755	0.033375	0.262	-0.27055	-0.199	-0.04695	-0.11455	0.18045	0.14145	-0.18455	-0.01045	0.21645	0.21945	0.37945	-0.07655	0.188	0.11685	-0.01435	0.233	0.0868	-0.164275	0.0643	-0.121	-0.04785	0.12155	-0.666	-0.063425	-0.11555	0.136525	-0.32255	0.14345	-0.0821	-0.0829	0.48645	-0.571	0.45145	-0.135
NP_000365	UROD	-0.065205	-0.2036	-0.101	-0.047422	0.3424	-0.0864	1.88	-0.3066	-0.2236	0.08085	-0.1402	0.0784	-0.1872	0.279	0.0432	0.356	-0.3316	0.0055	-0.1686	-0.1286	0.2824	0.1474	-0.3126	-0.0098	-0.0567	-0.0339	-0.0912	-0.3416	-0.0815	0.269	-0.393	-0.6378	-0.0578	0.0158	0.0217	0.0934	0.2	0.0643	-0.045778	0.4957	0.3934	-0.4796	0.256	0.27	0.005	-0.00173	-0.03721	0.77
NP_000375	APOB	-0.13025	-0.4625	-1.4095	-0.4525	-0.1035	-0.3433	-0.526	-0.5785	-0.8895	0.03565	-0.12625	-0.8375	0.15875	0.205	-0.5725	-0.47	-0.2438	-0.3074	-0.7655	-0.8865	-0.4205	-0.5805	0.0105	-1.0635	-0.1805	-0.7395	0.346	-0.8395	0.1855	-0.677	-0.292	-0.02025	-0.27	0.451	-0.6285	-0.5875	-0.857	0.24575	0.2865	-0.11225	0.0625	0.0415	-0.231	-0.0252	1.1805	-0.379	-1.0575	-0.556
NP_000377	BLMH	-0.169725	0.10745	-0.52055	0.23445	0.16345	-0.17255	0.536	-0.09115	0.01615	0.010525	-0.229775	-0.62955	0.136375	-0.0016	-0.58455	0.215	0.20645	-0.39055	-0.27455	-0.78255	-0.27255	-1.32655	0.42045	-0.08125	0.01945	0.50345	0.188	0.96145	0.01535	0.563	-0.693	-0.286275	-0.508	0.174	-0.38155	-0.10085	-0.683	0.054325	-0.64055	-0.054775	-0.39455	-0.05565	0.531	0.103	0.24845	0.218	0.14445	0.188
NP_000378	SLC25A20	-0.22595	-0.5879	-0.6329	-0.0313	-0.0133	-0.0304	0.273	0.1141	-0.3259	0.20255	-0.1014	-0.8599	-0.51545	-0.374	0.1911	0.0704	-0.0673	-0.101605	-0.1112	-0.1834	-0.6449	-0.1271	0.1271	-0.4899	-0.2029	0.0951	-0.038	-0.3589	-0.3739	0.0315	0.178	-0.26895	0.556	0.119	0.3201	0.0701	-0.364	0.0729	-0.1443	0.29055	-0.4169	-0.5729	0.0703	0.54	0.3481	-0.0306	-0.4399	-0.746
NP_000382	TPP1	-0.742525	-0.62205	-1.01205	0.32995	0.00895	0.27795	0.355	0.04795	-0.42505	-0.010175	-0.001625	0.68295	-0.263525	-0.172	-0.02805	0.159	-0.16491	0.28495	0.20495	0.57895	-0.75205	-0.65505	0.49495	0.00995	-0.10675	-0.50305	0.152	-0.10235	-0.18225	1.71	0.66	-0.864525	0.16	0.194	-0.59205	0.18095	-0.0199	-0.252375	-0.46605	-0.190525	0.14095	-0.07315	-0.545	-0.458	-0.80105	0.286	-0.15834	0.028
NP_000384	COL5A2	0.017025	-0.62095	0.74005	-0.12935	0.12305	0.41205	-0.253	0.27305	-0.09395	0.128525	-0.564975	-0.55195	0.430025	0.953	-1.53595	0.361	0.12505	0.73505	0.30505	-0.43395	-0.72395	-0.93795	-0.2151	-0.88595	-0.37395	-0.95095	0.611	0.69705	0.36905	-2.7	-0.512	-0.346475	0.565	0.7	-0.42095	0.47305	-0.399	0.101525	-0.43695	0.591025	-0.47495	0.79405	-0.136	-0.561	-1.33595	0.8	0.09005	0.744
NP_000387	CTSK	-0.477725	-0.38945	-0.92945	0.12935	0.53355	0.37355	0.413	0.84055	-0.56145	-0.021575	-0.181225	-0.48645	0.797775	0.404	-0.50745	-0.129	0.12685	0.23595	0.63455	0.41855	1.06255	0.39855	-0.14845	0.08035	0.20215	-0.94945	0.36	-0.61645	0.18325	0.341	0.423	0.317775	-0.226	0.469	0.22995	1.00655	-1.79	0.400175	-1.28945	0.963275	0.26255	0.18725	0.41	-0.568	-0.59945	0.403	0.64655	-0.0333
NP_000388	CYBB	-0.972975	-0.39595	-1.68295	-0.18445	-0.36395	0.11405	1.24	-0.36395	-0.91695	0.730525	-0.476575	-1.19195	-0.13168	-0.0382	-0.47195	0.513	-0.10895	-0.38395	0.41605	0.02505	-0.81595	-0.263444	0.59505	0.63305	0.19205	-1.47295	0.52	-1.68295	0.13305	0.729	-0.198	-1.09448	0.138	-0.683	-0.60695	0.11105	0.43	-0.005475	-0.43395	0.243525	0.09705	-0.00795	-0.192	-0.0875	-0.63395	0.323	-0.46995	0.192
NP_000394	GALE	-0.327395	-0.1265	0.3135	-0.5075	-0.8425	0.3065	-1.02	0.1375	-0.6405	-0.18925	-0.1056	-0.5015	-0.67225	0.181	-0.1565	-0.34	-0.3975	-0.0915	0.3565	-0.2717	0.1675	0.0905	0.0395	-0.5265	-0.5925	-0.5335	0.698	-0.3981	-0.3571	0.0809	1.07	-0.77975	0.767	1.58	-1.2175	-0.4835	-0.738	-0.72075	0.6555	-0.63975	0.1585	-0.7455	-0.354	0.209	0.7375	-0.213	-0.4535	0.399
NP_000396	GM2A	-0.396203	-0.158105	-0.495405	-0.034805	0.538595	0.419595	1.04	0.119595	0.193595	0.0135475	0.0874475	-0.115805	-0.481202	0.0112	-0.528405	-0.334	0.007595	0.358595	-0.485405	0.300595	0.103595	-0.281405	-0.151805	0.143595	0.218595	-0.522405	0.381	-0.287405	-0.780405	-0.269	-0.193	-0.136953	0.716	0.128	0.151595	0.213595	-0.139	-0.173203	-0.307405	-0.209702	0.067595	-0.250405	-0.199	0.218	-0.614405	0.408	-0.233405	1.11
NP_000399	GPD2	0.2345	0.484	-0.564	-0.05802	0.195	-0.0268	-0.864	0.132	-0.0456	-0.3565	0.3	-0.485	-0.954	0.224	-0.279	-1.22	-0.53	0.204	-0.514	-0.253	0.243	0.0179	0.128	-0.663	0.389	-0.437	-0.288	-1.006	-0.0523	1.5	0.743	-0.0267	0.463	0.0416	0.788	0.315	-0.00836	-0.279	0.181	0.311	0.143	-0.252	0.0342	-0.00933	-0.238	-0.487	-0.0343	-0.996
NP_000403	HRG	0.75879	-0.82742	-0.70742	-0.51042	-0.46942	-0.56342	-0.717	-0.13442	-0.50142	-0.02536	-0.39721	-1.59742	-0.16871	0.246	-0.88442	-1.16	-0.13942	0.24158	-1.10942	-0.87242	-0.79642	0.43358	-0.63042	-0.87442	-0.02342	-0.61742	0.304	-0.65342	0.33958	-1.01	-0.85	-0.31336	0.774	1.09	0.00558	-0.16642	-0.167	-0.44536	-0.33862	-0.47971	0.03558	-0.15442	0.0322	0.503	0.22458	-0.684	-0.63242	1.02
NP_000405	HSD17B4	-0.149275	-0.50705	-0.31905	-0.31505	-0.12625	0.02845	0.0402	-0.24305	-0.29905	-0.196025	-0.391525	0.06295	-0.225025	0.17	0.32895	0.0914	-0.06515	-0.10855	-0.37305	-0.29805	0.32195	-0.12615	0.24395	0.50295	0.13395	0.20295	0.282	-0.08135	-0.32705	-0.461	-0.388	-0.512025	0.658	0.218	-0.20205	0.29995	0.559	-0.126525	0.48495	-0.093725	-0.21105	-0.23305	-0.718	0.00776	-0.37405	-0.0744	-0.12405	-0.22
NP_000413	KRT17	-0.7828	-1.2296	-1.2866	-0.2826	-1.0716	-1.8016	-0.083	0.8284	-0.3356	-0.4238	-0.1671	-1.5116	-0.3473	-0.412	-0.7106	-0.34	-0.6776	-1.1696	-0.8366	-0.5385	-0.6736	-0.4218	-1.4496	0.2474	-1.0176	-0.6536	-0.446	-1.6816	-0.0736	-1.71	0.133	-0.5783	0.526	-0.766	-0.1436	-0.2916	-1.03	0.4967	-0.2976	-1.3813	-0.3738	-1.2196	0.211	-0.268	0.3244	-0.0772	-1.4916	0.883
NP_000414	KRT2	-0.94325	-1.0205	-1.1925	-0.9685	-1.8355	-0.9415	-1.11	-0.0185	-0.7675	-0.35575	-1.20675	-0.7895	-0.12595	-0.179	-0.2965	-0.288	-1.0545	-1.5535	-1.6655	-0.6935	-1.0905	0.0475	-1.1845	-0.5365	-1.4625	-1.0275	-0.932	-0.8255	-0.609	-1.18	0.144	0.11675	-0.183	-0.822	-0.0685	-0.7855	-0.926	-0.17025	-0.9355	-0.62655	0.3295	1.4845	0.517	-0.966	-1.4455	0.777	-1.1435	3.41
NP_000415	KRT5	-0.719175	-0.78995	-0.67805	-0.78025	-1.15235	-2.37835	-0.618	-0.27235	0.00165	-0.647175	-1.18718	-0.53335	-0.600675	-0.996	-0.76655	-0.411	-0.86035	-1.52235	-1.50135	-0.90935	-1.07635	0.75165	-1.02535	-0.99335	-1.42135	-1.26835	-1.09	-1.79835	-0.78005	-2.2	-0.483	0.183325	0.557	-0.652	0.46165	-1.15835	-1.09	-0.024675	-0.16735	-1.44918	0.12765	0.18465	-1.06	-0.788	-0.98735	0.0338	-1.49335	3.39
NP_000419	LTBP2	0.5571	-0.3759	1.0262	0.2572	0.1512	-0.0078	-0.0146	-0.4108	0.0732	-0.2256	0.2321	-0.5838	-0.2964	0.523	-1.2638	-0.207	0.4582	0.9062	-0.1188	-0.4258	-0.5868	-1.2258	-0.8298	-0.3347	-0.0368	-0.9728	0.426	0.9462	0.4022	-0.853	-1.11	-0.7744	1.14	0.464	-0.6868	-0.1888	-0.0768	-0.1374	-0.8958	-0.49285	-1.0338	0.6622	-0.0843	-1.21	-1.1668	0.38	-0.2066	-0.644
NP_000421	PAFAH1B1	0.388705	-0.31459	0.13391	0.15891	-0.12959	-0.22359	0.261	0.24341	0.15991	0.150855	0.158905	-0.22959	0.153205	-0.453	-0.30659	0.526	0.07851	0.12901	0.43441	0.36241	0.21041	0.42141	0.39141	-0.09459	-0.22259	0.06703	-0.206	-0.23259	0.34141	0.345	-0.122	-0.322295	0.0204	-0.327	-0.12259	0.19041	0.686	-0.036595	-0.36759	0.269205	0.31541	-0.32659	-0.0809	0.0557	0.80941	0.119	0.02931	0.154
NP_000424	NCF2	-0.343075	-0.18965	-0.98315	-0.57415	-0.46815	-0.00115	0.391	0.07285	-0.50215	0.480425	0.198925	-0.55615	-0.251075	0.172	-0.41515	-0.121	-0.13795	-0.20225	0.28485	-0.25315	-0.82115	-0.28485	0.34185	0.97985	0.18085	-0.65315	0.836	-0.69815	-0.06415	-0.257	0.31	-0.593575	-1.03	0.383	-0.80115	0.07785	0.411	0.008925	-0.27165	0.224175	-0.19205	-0.01515	-0.0485	0.0404	-0.43615	0.173	-0.29455	-0.222
NP_000427	OXCT1	-0.2785	1.038	0.411	-0.51	0.197	-1.122	-0.242	0.284	-0.1613	0.0675	0.7945	2.308	-0.229	-0.156	-0.1503	-0.333	0.184	-0.0156	0.502	0.928	-0.71	-0.925	0.049	-0.278	0.536	-0.276	-0.507	-0.511	-0.2	-0.0578	-0.302	0.835	-0.182	-0.315	-0.0559	-0.328	0.82	0.2835	0.524	-0.54	0.71	-0.851	-1.45	0.363	1.648	0.303	-1.652	-0.513
NP_000433	PECAM1	-0.1984	0.0166	-0.6274	0.1316	0.1156	-0.0273	1.62	-0.04	-0.5204	0.7503	-0.2681	-0.2034	0.1773	-0.355	-0.0029	0.386	0.0536	-0.0321	0.2046	-0.0493	-0.4054	-0.3494	0.1116	-0.0192	0.2036	-0.5934	0.141	-0.0081	0.2246	-0.0439	-0.352	-0.4127	0.301	-0.0599	-0.6674	0.1076	-0.256	0.1738	0.3036	-0.0602	-0.109	0.2376	-0.553	-0.0686	0.5796	0.345	-0.1885	0.628
NP_000436	PLEC	-0.28665	-0.1753	0.4887	0.0347	0.5187	0.02607	-0.514	0.4797	-0.3223	-0.03378	-0.36365	-0.8903	0.20785	0.412	-0.6823	0.336	0.2297	0.8287	0.2447	-0.2493	0.2547	0.1477	-0.3243	-0.6053	-0.2893	-0.4333	0.455	-0.8323	0.0593	-0.725	0.579	-0.02195	0.175	0.1	-0.2093	0.1517	-0.0995	0.32635	-0.6123	0.54035	-0.1273	-0.3473	-0.369	-0.271	-0.8993	0.578	-1.1433	-0.758
NP_000437	PON1	0.3701	-0.8418	-0.8388	0.2382	0.0252	0.0862	-0.907	-0.5258	-0.5518	0.3316	0.0341	-0.8128	-0.3491	0.265	-1.2338	-0.751	-0.2108	-0.4428	-0.8838	-0.5928	-0.6968	0.2382	-1.1408	-0.0698	0.4042	-0.0648	0.751	-0.1998	0.3522	-0.112	-0.209	-0.3386	0.0342	0.461	-0.1098	-0.7578	-0.0033	-0.1419	-0.2272	-0.1399	-0.3418	0.3172	-0.197	0.182	0.9262	-0.263	-0.7508	-0.472
NP_000445	SOD1	-0.007375	-0.26575	0.30825	-0.05595	-0.12575	0.75825	-0.445	-0.49375	-0.19875	-0.226875	0.496125	0.44125	-0.744875	-0.556	0.02775	0.594	0.69325	-0.23975	-0.10775	-0.61475	0.10535	0.60325	-0.07995	-0.47475	0.79125	-0.53575	-0.975	0.02865	-0.08175	0.732	-0.506	-0.463375	0.852	-0.0415	0.31725	-0.40475	-0.345	-0.124275	-0.20775	-0.260875	-0.15275	0.62325	0.592	-0.353	0.53525	-1	-0.30575	-0.399
NP_000453	UBE3A	0.0249375	-0.282925	0.066075	-0.438925	-0.165525	-0.068725	0.151	-0.057525	-0.110725	-0.381962	-0.214963	0.231075	-0.126807	0.0998	-0.411925	-0.166	-0.151825	0.040075	-0.250925	-0.464925	-0.041425	0.352075	0.120075	-0.036425	-0.123725	0.064075	-0.0957	0.163075	0.056075	0.0935	0.26	-0.303963	0.0241	0.045	-0.279925	-0.104325	-0.0544	-0.217012	-0.747925	0.260037	-0.413925	-0.113925	0.183	0.0528	0.507075	-0.0112	-0.157725	0.0629
NP_000467	AK1	1.15895	-0.50909	0.61191	-0.38509	0.44491	-0.35809	-0.523	0.54891	-0.18339	0.090455	-0.373545	-0.65709	0.200955	-0.192	-0.221228	0.262	0.01291	0.03991	-0.11809	-0.47909	-0.41909	1.28791	-1.03409	-0.63309	-0.50809	-0.05909	-0.0892	0.36991	-0.31229	-0.512	0.307	-0.451045	0.29	-0.72	0.34291	-0.20639	-0.798	-0.096095	-0.10109	0.244955	-0.46109	-0.63409	-0.0577	0.754	0.50291	-0.184	-0.69709	-0.58
NP_000468	ALB	0.988	-1.844	-0.4912	-0.048	-0.097	-0.291	-1.41	0.248	-0.799	-0.1384	-0.1855	-1.614	-0.407	0.317	-2.224	-0.673	0.019	0.145	-0.908	-0.632	-0.982	0.568	-1.408	-0.853	0.376	-0.911	0.761	-0.42523	0.289	-0.97	-0.931	-0.688	0.745	0.542	-0.3412	-0.861	-0.599	-0.11	-0.802	-0.5025	-0.587	0.926	0.157	-0.188	0.547	-0.795	-0.89	0.897
NP_000469	ALPL	-0.975475	-0.08595	-0.94895	0.06205	-0.52355	-0.09195	-0.0878	-0.52285	-0.52455	-0.337025	-0.43398	1.45905	-0.735975	-0.305	0.15705	-0.592	-1.44695	-0.15195	-0.29995	-1.08995	-0.50355	0.05305	-1.07295	-1.31195	-1.50095	0.40105	0.612	2.25905	-0.53635	0.63	-1.66	0.167675	-0.7	-0.32	0.48605	-0.30895	-1.01	-0.565975	-1.34995	-0.937475	-0.28895	-1.25895	-0.764	-0.582	0.32605	-0.0266	0.71905	-0.569
NP_000473	APOA4	0.422	-0.883	0.142	0.092	0.037	-0.325	-0.99	-0.666	-0.754	-0.02545	-0.5825	-0.941	-0.3405	-0.167	-1.057	-0.0727	0.334	-0.18451	-0.466	-0.636	-0.939	-0.191292	-0.754	0.16	-0.627	-0.799	0.669	0.598	-0.063	-0.643	-0.938	-1.2755	0.0104	-0.572	-0.614	0.156	-0.249	0.1237	-0.299	-0.8085	-0.688	0.415	0.048	0.348	-0.235	-0.635	-0.871	0.0202
NP_000474	APOC4-APOC2	-0.38225	-1.2305	-1.6625	-1.3735	-0.6038	-1.3755	-0.509	-0.5306	-1.1275	0.14625	-0.64325	-1.2675	0.37075	-0.23	-1.2615	-0.922	0.0125	-0.9665	-1.2575	-0.7455	-1.1535	-0.53597	-0.4802	-0.4375	-0.3285	-0.9225	0.266	-1.6925	0.4325	-0.787	-0.844	-0.30875	-0.236	-0.365	-0.53594	-0.3785	-1.46	0.04425	-0.6205	-0.40625	-0.6083	-0.9035	0.413	0.128	0.4975	-0.521	-0.7295	0.559
NP_000476	APRT	0.3762	-0.4586	0.7024	-0.6506	0.2074	0.2064	0.0844	-0.0006	-0.3566	0.0068	0.9402	-0.8506	-0.8413	-0.276	0.2394	-0.525	-0.0116	0.2794	-0.3376	-0.1542	-0.1749	1.2404	-0.5006	-0.6796	-0.3776	-0.8006	-0.0393	-0.8986	-0.3926	0.0104	0.16	0.3842	0.268	-0.336	-0.0305	-0.0844	-1.95	-0.5698	0.3504	0.4962	0.3414	0.0304	0.349	-0.0512	-0.4856	-0.384	-0.4946	-0.707
NP_000479	SERPINC1	1.57625	-1.2335	-0.3563	-0.2557	-0.6675	-0.3697	-1.05	0.1465	-0.2746	-0.82275	-0.38875	-1.5975	-0.83425	-0.317	-1.0675	-1.07	-0.2038	-0.7865	-1.0435	-0.9805	-0.6905	-0.1465	-0.9385	-0.6345	-0.3127	-0.5525	0.512	-0.7725	0.4205	-0.619	-0.9	-0.33575	0.81	-0.212	1.5925	-0.8755	-0.324	-0.24025	-0.6195	-0.99925	-0.5185	0.1485	0.0629	-0.284	0.2885	-1.14	-0.2692	0.726
NP_000482	C1QB	-0.223475	-0.34195	-0.42695	-0.14205	-0.06795	0.46605	0.807	-0.26855	-0.13215	0.069025	-0.781475	-0.39295	0.154025	0.734	-0.35695	0.242	0.08505	0.39505	-0.15045	-0.18096	-0.58195	-0.89995	0.73905	-0.33995	0.08605	-1.14795	1.22	-0.19337	0.32205	0.101	-0.971	-0.621975	0.0741	0.626	-0.38595	0.31505	-0.61	0.206925	-0.23315	-0.254475	0.84605	1.25605	-0.0991	0.21	0.06305	-0.0269	-0.73795	1.39
NP_000496	F12	0.376025	-0.68095	-0.05995	-0.10095	0.40805	-0.70595	-0.448	-0.28685	-0.11795	-0.091475	-0.302575	-0.39895	-0.238475	0.224	-0.73695	0.271	-0.52895	0.46305	-1.25495	-0.30495	-0.43595	0.18205	-0.49995	-0.98795	0.03105	-0.33455	0.493	-0.28845	0.35305	-0.467	-0.987	-0.895975	0.748	0.568	-0.26355	-0.22315	-0.0167	0.043025	-0.08795	-0.163475	-0.29095	-0.08995	0.204	0.178	0.75205	-0.199	-0.39095	0.629
NP_000497	F2	-0.122675	-1.33225	-0.87225	-0.62325	-0.26825	-0.29365	-0.854	0.80875	-0.30625	-0.084575	-0.098625	-1.16025	-0.190025	0.0936	-0.76125	-0.698	-0.31345	-0.22725	-0.63425	-0.49225	-0.71925	-0.13525	-0.94225	0.45675	-0.39093	-0.43455	0.565	-1.62125	0.53875	-0.961	-0.681	-0.341875	0.213	0.532	-0.42155	0.14975	0.189	-0.378275	-0.90025	-0.852425	-0.23625	-0.09825	-0.418	0.732	0.45475	-0.945	0.08875	0.913
NP_000499	FGA	-1.37993	-1.73255	-3.30255	-2.45155	-1.35955	-0.64255	-1.68	-2.08755	-2.37855	-0.253775	-1.40577	-1.46625	0.833725	-1.38	-0.31255	-2.64	-0.63555	-1.55945	-0.96355	-1.66255	-1.89055	-1.92455	-1.66255	-1.28755	-1.35755	-2.01455	-0.296	-2.54255	-0.15255	-3.13	-0.622	-0.776275	0.607	-1.11	-1.68855	-0.00255	0.791	-0.679275	-0.65955	-0.866275	-0.74555	-0.55355	-1.48	1.79	1.67745	-1.87	-1.20655	-1.12
NP_000503	GALNS	-0.445705	0.09829	0.16959	0.42459	0.49559	0.41259	-0.412	0.28159	0.03979	0.197895	-0.337205	0.20959	0.084595	0.384	0.50959	0.683	-0.07441	0.29659	-0.11041	0.41659	-0.26741	-0.45241	-0.25941	-0.60341	-0.36341	0.37459	0.126	0.24359	0.12989	0.48	1.37	-0.520205	0.112	0.447	-0.07741	0.54559	-0.814	-0.057205	0.35259	0.159295	0.01569	-0.15541	-0.211	0.228	-0.37941	0.0885	-0.24641	0.591
NP_000509	HBB	-1.07225	-1.6225	-6.4355	-2.8975	-0.8755	-4.2055	-1.75	-1.9741	-2.9575	1.29225	-3.33775	-1.4435	1.04225	-2.62	-1.3165	-2.15	-2.1325	-4.2255	-2.4875	-1.5705	-3.1755	-2.3765	-2.7465	-2.9645	-1.8955	-1.7865	-1.88	-2.2725	-2.4855	-3.3	-0.214	-0.68825	-1.31	-3.2	-2.8295	-1.5455	-2.75	0.29475	0.5845	-0.67225	-0.2455	0.2045	-0.735	1.09	3.4445	-1.06	-2.8385	0.72
NP_000510	HBD	-1.1125	-1.705	-6.137	-2.964	-0.947	-4.007	-2	-2.0395	-3.027	1.2565	-3.3785	-1.547	0.9915	-2.54	-1.433	-2.19	-2.254	-4.367	-2.505	-1.667	-3.217	-2.348	-2.794	-2.807	-2.0145	-1.86	-1.87	-2.339	-2.561	-3.27	-0.267	-0.736	-1.28	-2.98	-2.856	-1.644	-2.8	0.2445	0.503	-0.8285	-0.377	0.123	-0.697	1.08	3.343	-1.09	-2.929	0.729
NP_000511	HEXA	-0.246383	0.259235	-0.969765	-0.226765	-0.179765	0.329235	-0.178	-0.053465	0.204235	-0.0713825	0.214617	0.622235	0.0988675	0.239	-0.690765	0.201	0.168235	-0.165765	0.525235	0.384235	0.072235	0.384235	-0.147465	-0.506765	0.247235	-0.784765	0.221	-0.079815	0.058235	-0.192	0.319	-0.635883	0.0471	0.582	-0.047265	0.014935	0.512	-0.176382	0.100235	-0.184282	-0.142665	0.032235	-0.288	-0.272	-0.091265	0.378	-0.004765	0.153
NP_000512	HEXB	-0.427825	-0.11091	-0.51465	-0.11765	0.16435	0.42535	0.299	0.52635	0.22235	-0.255325	-0.059825	0.60035	-0.000875	0.135	-0.79465	0.169	0.12035	-0.22865	0.23635	0.57535	0.19435	0.07935	-0.11476	-0.48765	0.04235	-0.36065	0.115	0.32935	-0.57665	-0.149	0.516	-0.267825	0.349	0.466	-0.24865	0.30635	0.0607	-0.134775	-0.42265	-0.398325	-0.11935	-0.09715	-0.578	-0.255	0.17935	0.0621	-0.02445	0.0253
NP_000517	KRT14	-0.638775	-0.92755	-1.09855	-0.16845	0.44845	-1.45455	0.246	1.25545	-0.66955	-0.413725	0.039525	-1.51455	0.123225	0.235	-0.69055	-0.683	-0.70655	-0.69355	-0.79355	-0.95555	-0.66555	-0.39755	-1.01855	0.40545	-1.09355	-0.64755	-0.282	-1.64455	-0.10855	-1.79	0.27	-0.07291	0.526	-0.669	0.14145	-0.30005	-0.807	0.642725	-0.46555	-0.910275	-0.25245	0.49245	0.386	-0.222	2.17545	-0.319	-1.02755	0.783
NP_000523	PCCB	0.67115	0.2233	0.3263	-0.3007	-0.1473	-0.6357	0.286	-0.0188	-0.2487	0.1055	-0.1306	-0.6627	0.11965	-0.29	-0.0343	-0.234	-0.3957	-0.6497	-0.5257	-0.0541	0.2513	0.1483	-0.0593	-0.4147	-0.1065	-0.1658	-0.513	-0.2527	-0.3727	-0.137	-0.327	-0.18595	-0.706	0.0454	0.4113	0.4683	-0.149	-0.42335	-0.1937	-0.16795	0.1033	-0.125	0.211	-0.374	0.2483	-0.288	-0.6247	-0.416
NP_000535	TAP2	-0.609025	-0.70505	-1.80005	0.25395	-0.15805	-0.27515	1.33	-0.68905	-0.54805	0.277475	-1.00553	0.05495	-0.635025	-0.316	0.21495	0.233	-0.28515	-1.05005	-0.73205	-0.08105	-0.24835	-0.04005	0.61795	0.85995	-0.30935	-0.97505	-0.00959	-1.32705	-0.23215	0.149	-0.139	-0.554525	-0.275	-0.412	-1.28805	-0.36895	0.246	-0.221525	-0.43305	0.485475	-0.08905	0.28295	-0.259	-0.654	-0.04505	0.0886	-0.14605	-0.2
NP_000543	VWF	0.168	-0.383	-0.561	-0.1841	-0.222	-0.25475	-0.0504	0.324	-0.396	0.769	0.07275	-0.25266	0.6745	-0.772	-0.601	-0.489	0.104	-0.1888	-0.369	-0.486	-0.439	-0.36	-0.608	-0.531	-0.1716	-0.652	-0.258	0.296	0.417	-0.619	-0.803	-0.05595	0.508	-0.0222	-0.1623	0.126	-0.737	0.2125	0.322	-0.31855	-0.25324	-0.059	-0.0716	-0.187	0.191	-0.0358	-0.719	0.203
NP_000549	HBA1	-1.24275	-1.6805	-5.9915	-3.0445	-1.0915	-4.2115	-1.75	-2.16773	-2.9515	1.20425	-3.38075	-1.6495	1.02925	-2.81	-1.2965	-2.09	-2.2195	-4.0215	-2.7415	-1.7355	-3.3015	-2.5775	-2.8755	-3.4415	-2.0627	-1.8915	-1.9	-2.4345	-2.5065	-3.53	-0.322	-0.70865	-1.37	-3.69	-2.8915	-1.6045	-2.76	0.28125	0.3685	-0.82075	-0.3915	0.1285	-0.814	1.05	3.2985	-1.2	-2.9765	0.73
NP_000550	HBG1	-1.20375	-1.0895	-3.2005	-2.5345	-0.9855	-3.0505	-1.76	-1.5755	-2.2085	1.33475	-3.06125	-1.6305	0.91475	-2.69	-1.5745	-2.32	-2.0185	-2.3245	-2.3845	-1.6837	-1.9455	-2.5695	-2.4405	-3.0505	-1.8855	-1.6685	-2.01	-1.8895	-1.4975	-3.39	-0.199	-0.37275	-1.32	-3.43	-2.4835	-1.4495	-2.8	0.14025	0.1095	-0.75025	-0.3105	-0.3305	-0.806	1.08	2.6395	-1.16	-2.1315	0.721
NP_000552	GSTM1	0.1315	0.535	1.435	-0.434	-1.802	-1.995	-0.911	-0.573	-1.371	-0.1554	-1.712	-1.664	0.031	-1.13	-2.345	0.514	0.985	-0.641	-2.055	-0.746	0.645	-1.541	0.605	0.075	1.675	-1.528	-0.047	-1.48	-1.718	1.15	-1.7	0.044	-0.169	-1.74	-1.777	-1.01217	-1.78	-2.5175	-2.415	-0.964415	-0.701	-0.277	-2.03	0.429	-1.775	-0.0188	0.455	0.718
NP_000553	C8A	0.381223	-0.815555	-0.735555	-0.189655	-0.306255	0.078445	-0.621	-0.017555	-0.231955	0.118722	-0.731777	-1.53255	0.181223	0.426	-0.931555	-0.255	-0.237155	0.265445	-0.757555	-0.594555	-0.752555	0.158445	-0.532555	0.323445	-0.037555	-0.349555	0.302	-0.837555	0.500445	-1.01	-1.03	-0.199978	0.071	0.614	-0.091555	-0.220635	-0.274	0.0703225	-0.614555	-0.669177	-0.306355	0.599445	0.0825	0.0154	0.385445	-0.518	0.205445	1.23
NP_000558	CRP	-0.45	-0.117	-2.618	-1.568	-0.827	0.922	-0.939	0.223	-0.78	-0.374	0.3027	-0.111	-0.85	-1.25	0.119	-1.86	1.052	-0.467	-1.237	-0.13	0.135	-0.37	0.271	0.712	-0.01	0.902	-0.512	-1.748	2.572	-2.54	-1.96	0.765	-0.266	0.894	0.554	-1.468	-1.03	-0.2601	-1.088	-2.109	0.221	0.842	-2.15	-1.1	2.782	-1.6	0.233	2.91
NP_000572	GPX1	-0.27515	-0.2943	-0.3793	-0.158	-0.0668	-0.129	-0.172	-0.1705	0.2437	-0.0214	0.65185	-0.4013	-0.42115	0.0727	-0.4533	-0.332	0.0847	0.0407	-0.11344	0.1237	0.1717	-0.0945	0.4017	-0.5633	-0.2433	-0.6713	0.315	-0.2313	-0.2963	0.459	-0.0742	0.036	0.54	0.144	-0.10788	-0.4263	-0.318	-0.05395	0.7397	0.09485	-0.1872	-0.0207	-0.705	-0.295	-0.0446	0.131	-0.4433	-0.637
NP_000574	GC	0.725027	-1.12195	-0.424646	-0.202946	-0.0199455	-0.108946	-0.928	0.167054	-0.239946	-0.485473	0.0832273	-1.34595	-0.532473	0.197	-1.12995	-0.528	0.174055	0.106054	-0.562945	-0.501946	-0.689945	0.358054	-0.722946	-0.355525	0.255055	-0.511946	0.474	-0.512946	0.439055	-0.889	-0.779	-0.488523	0.479	-0.314	-0.0249455	-0.914945	-0.302	0.0875273	-0.590946	-0.715073	-0.0409455	0.534054	-0.305	-0.167	1.14605	-0.883	-0.551945	1.36
NP_000578	C7	0.6339	-1.1762	0.1858	-0.0922	-0.1642	-0.0005	-0.427	0.4928	-0.3412	0.07855	0.13695	-0.3442	-0.3221	-0.107	-0.9222	-0.569	0.4248	-0.1722	0.0648	-0.2842	-0.3172	1.0738	-0.1822	0.6698	-0.1602	-0.0942	0.16	1.0638	0.0805	-0.701	-0.759	0.123535	0.216	0.0986	0.7728	-0.1642	-0.268	-0.10235	-0.1152	-0.04275	-0.1542	1.2538	-0.185	0.23	0.3478	-0.182	0.3528	0.355
NP_000582	CD14	-0.4984	-0.7838	-1.1978	0.1472	-0.17649	0.0622	0.00414	-0.3698	-0.8918	0.3471	-0.4549	-0.5418	-0.1107	0.666	-0.5238	-0.386	-0.0718	-0.3778	0.2652	-0.17638	-0.0278	-0.7788	0.0492	0.3152	-0.1508	-1.3478	0.521	-0.7468	-0.1644	1.03	0.23	-0.5239	0.588	0.031	-0.7848	-0.1402	-0.215	0.2161	-0.0288	-0.0634	0.5732	0.4502	-0.0804	-0.592	0.0282	-0.022	-0.0578	0.865
NP_000584	TAP1	-0.17245	-0.2769	-1.4229	0.1921	0.0501	-0.1573	1.34	-0.7039	-0.3169	0.71705	-0.94045	0.1551	-0.24745	-0.237	0.4201	0.428	0.0541	-0.7659	-0.5049	0.1241	-0.3999	-0.1879	0.9971	0.9471	-0.089	-1.0829	-0.172	-0.7749	-0.0043	0.0891	-0.0262	-0.3432	-0.171	-0.348	-0.7129	-0.3179	0.655	0.04125	-0.2789	0.50205	0.1851	0.6261	-0.457	0.237	-0.0456	0.0654	0.0141	-0.339
NP_000588	IGFBP2	0.127825	-0.56935	-0.33595	0.36065	0.05165	-0.04935	-0.886	-0.78735	1.08465	-0.263675	0.545825	0.05365	-0.042875	-0.00787	-0.69035	-0.322	-0.02935	0.91465	0.45765	-0.41935	-0.06935	-1.21835	-0.60935	-0.20875	-0.50435	-0.43635	0.0866	1.70465	0.12165	-0.877	0.598	-0.098675	-0.425	0.469	-0.47235	-0.36135	-0.938	-0.100425	-0.57135	-0.045125	-0.05935	0.11665	0.158	1.06	-0.17685	-0.377	0.67665	1.16
NP_000597	C8G	0.3645	-0.484	-0.433	-0.372	-0.2434	0.088	-0.265	0.197	-0.1532	0.1425	-0.665	-0.969	0.2515	0.162	-0.493	-0.304	-0.2651	0.416	-0.603	-0.511	-0.436	0.299	-0.421	0.538	-0.1555	-0.2541	0.123	-0.497	0.445	-0.574	-1.1	-0.435	0.0607	0.376	-0.076	-0.1302	0.314	-0.08315	-0.488	-0.51625	-0.1643	0.308	-0.0145	0.0818	0.453	-0.83	0.215	0.632
NP_000598	ORM1	-0.03975	-0.9855	-1.2435	-0.9005	-0.6665	0.1285	-1.66	-0.1815	-0.7535	-0.98675	0.12625	-1.1275	-1.08175	9e-05	-1.4785	-0.827	0.6495	-0.3455	-0.9955	-0.8615	-0.3355	-0.0345	-0.7325	-0.5657	-0.2725	-0.8395	-0.0349	-1.7305	1.0095	-1.86	-1.16	-0.18775	0.282	0.318	-0.1725	-1.5305	-0.642	-0.4349	-1.5005	-1.35325	-0.0385	1.4895	-0.463	-0.753	1.2495	-0.694	-0.4615	2.59
NP_000599	ORM2	-0.10895	-1.0769	-1.1899	-0.8649	-0.7949	-0.0479	-1.53	-0.0439	-0.7199	-1.13795	0.10655	-1.1809	-0.79845	-0.0266	-1.3269	-0.733	0.3431	-0.1659	-1.2689	-0.9559	-0.6263	-0.3739	-0.8119	-0.5505	-0.2369	-0.9519	0.0584	-1.4429	0.7471	-1.67	-1.03	-0.16665	0.378	0.346	-0.4359	-1.5669	-0.43	-0.39745	-1.4449	-1.49095	-0.4419	1.0771	-0.327	-0.505	0.9271	-0.64	-0.3689	2.14
NP_000604	HPX	0.81655	-0.9219	-0.5099	-0.0689	0.0991	0.0371	-0.996	0.0401	-0.4429	-0.2315	0.47155	-1.1459	-0.62745	0.177	-1.3279	-0.594	0.4051	0.2241	-0.5059	-0.5029	-0.6039	0.6251	-0.6009	-0.7379	0.1771	-0.4889	0.538	-1.0059	0.8921	-0.754	-0.836	-0.2991	0.4	0.87	0.0891	-0.7369	-0.51	-0.0504	-0.4029	-0.603	0.1941	0.5891	0.0911	-0.462	1.0121	-0.472	-0.3529	1.37
NP_000623	ITGAM	-0.839819	-0.651637	-0.986637	-0.464637	-0.336977	-0.029637	0.265	-0.366237	-0.837637	0.256682	-0.368318	-0.761637	-0.259118	0.0881	-0.574637	-0.199	-0.279537	-0.492637	0.252363	-0.186637	-0.681637	-0.318837	-0.357137	0.691363	-0.327037	-0.982637	1.02	-1.14164	-0.020637	-0.556	0.104	-0.812319	-0.259	-0.586	-0.601637	-0.092637	0.317	-0.320819	-0.636637	-0.0958185	-0.307237	-0.167637	-0.321	0.317	0.681363	-0.163	-0.456637	0.00691
NP_000628	GSR	0.432875	-0.36125	1.08975	0.13075	-0.20825	-0.30525	-0.332	0.53875	-0.53225	0.164727	-0.214075	0.08165	-0.516625	-0.443	0.36375	-0.434	-0.07055	-0.23525	-0.13625	-0.05995	1.23975	-0.10695	-0.46325	-0.20125	-0.48925	-0.58025	-0.136	-0.52725	-0.01275	0.423	-0.348	0.643375	0.465	-0.116	0.40475	0.07485	-0.763	-0.008275	-0.21425	0.604875	-0.68225	-0.16225	0.549	1.31	-0.39425	-0.0347	0.00185	-0.502
NP_000629	VTN	-0.74901	-1.73902	-1.18702	-1.67502	-1.27802	-0.86082	-0.472	0.20798	-1.04802	-0.45964	-0.65401	-0.61602	-0.75201	-0.471	-0.66702	-1.24	-1.02402	-1.12802	-0.67402	-0.71702	-0.73542	-0.73852	-0.93402	1.13798	-0.98202	-0.17302	0.283	-0.04602	-0.29002	-1.08	-1.42	-0.96201	-0.0725	0.343	-1.06102	-0.24002	0.575	-0.85451	-1.04302	-1.35601	-0.94602	-0.46502	-0.873	1.34	0.15398	-1.39	0.37798	0.197
NP_000633	AGL	-0.0826875	0.023725	0.108525	-0.143675	-0.357675	-0.176675	-0.112	-0.202675	0.151525	-0.145012	0.0693125	0.661325	-0.157337	0.259	0.335325	-0.145	0.454325	0.201325	-0.026875	0.046685	0.290325	1.06232	-0.033875	0.034125	0.093925	0.305325	-0.0741	-0.535675	-0.129675	-0.248	0.687	-0.137137	0.421	-0.419	0.373325	-0.119675	-0.203	-0.292337	0.546325	0.284162	-0.163675	-0.299675	0.495	0.278	0.705325	-0.0857	0.057965	0.383
NP_000657	ACY1	0.16745	0.0249	-0.3091	-0.3101	0.3119	0.4359	-0.0533	-0.0905	-0.2901	0.06195	1.27945	-0.1696	-0.63155	-0.88	-0.2641	-1.04	0.2049	0.9889	0.0949	-0.3451	-0.0398	0.5589	-0.5391	-0.6441	-0.7161	-0.3251	0.243	-1.1011	-0.3831	-0.136	-0.629	-0.45105	0.189	1.26	0.0949	0.0679	-0.218	0.18145	0.9129	-0.0319	-0.2941	-0.3211	-0.207	-0.239	-0.6661	-0.238	-0.9511	-0.625
NP_000658	ADH1A	-2.03848	-0.94695	0.01105	0.61105	0.36105	-0.24895	1.26	1.42105	1.39105	2.32552	-1.47097	-1.68495	-2.17148	-3.08	-1.35195	0.922	1.83105	0.00105	0.06105	0.00105	-3.29895	-2.48895	-1.32995	-1.97895	1.89105	-2.37795	-1.56	-1.64195	0.95105	-2.05	-2.67	-2.99947	-0.612	-2.75	-1.32895	-2.98895	-1.54	1.81052	0.69105	-2.17347	-2.91895	-2.51795	-1.92	-1.71	-1.13095	1.54	-2.98895	-2.63
NP_000659	ADH1B	-1.98425	-0.8005	0.2125	0.7625	0.4725	-0.1275	1.27	1.5925	1.5225	2.35625	-1.36925	-1.4785	-1.93725	-3.02	-1.3369	0.899	1.9825	0.1625	0.1925	0.1325	-3.0575	-2.4075	-1.1665	-1.8505	1.8825	-2.2675	-1.41	-1.4795	1.0925	-1.82	-2.73	-2.59375	-0.58	-2.73	-1.264	-2.8075	-1.54	1.85625	0.8425	-2.07125	-2.8875	-2.1395	-1.91	-1.74	-1.1175	1.84	-2.6275	-2.53
NP_000660	ADH1C	-2.16113	-0.81825	0.30775	1.03775	0.54775	-0.11225	1.06	1.63775	1.55775	2.41887	-1.33363	-1.57325	-2.32563	-3.21	-1.13725	1.01	1.96775	0.13775	0.25775	0.13775	-3.29225	-2.60225	-1.14025	-1.79025	1.97775	-2.36725	-1.57	-1.42188	1.12775	-1.95	-2.67	-3.14613	-0.685	-2.72	-1.95825	-2.83225	-1.72	1.90387	0.73775	-2.08462	-2.77225	-2.57225	-2.19	-1.84	-0.88725	1.98	-2.83225	-3.33
NP_000662	ADH5	0.08285	-0.0464	0.1381	-0.2059	0.3061	-0.0225	-0.203	0.2911	0.2451	0.126465	0.02255	-1.0929	-0.23145	-0.393	-0.2489	0.278	0.0717	0.0192	-0.2369	0.2621	0.0328	-0.5559	0.3601	-0.0324	-0.4569	0.1311	-0.237	0.2041	-0.1639	0.539	-0.486	-0.55545	-0.0862	0.228	-0.0072	0.0434	-0.487	-0.24395	-0.0712	-0.42395	-0.1379	-0.0224	0.0409	0.466	0.4941	0.0703	-0.2339	-0.278
NP_000678	AHCY	0.5071	0.0708	0.5692	0.1802	-0.0127	-0.1538	0.309	-0.0356	0.4922	-0.5824	0.6461	-0.1608	-0.6954	-0.496	0.3052	-0.0068	0.3332	0.04595	0.1872	0.0099	-0.1118	0.6212	0.1842	0.1752	-0.1778	0.0243	-0.345	0.4482	-0.3248	-0.933	-0.359	0.4351	-0.155	-0.123	0.2992	0.0125	-0.147	-0.4634	0.5382	-0.4259	0.085	0.1622	0.452	-0.112	-0.6428	-0.161	0.3012	0.301
NP_000680	ALDH1A1	0.565257	-1.05949	0.279515	-0.678485	0.160515	-1.19649	0.794	0.125515	-0.365769	0.596257	-0.0502925	-1.08248	-0.807743	-0.483	-1.11048	-0.707	0.525515	-0.234485	-0.644485	-0.065485	0.493515	-0.359955	-0.429185	-0.385685	0.525515	-1.11248	-1.17	1.29452	-0.333585	-0.498	-1.4	-0.582743	-0.064	-1.08	0.654515	-1.23649	-0.827	-0.502243	-0.486485	-0.841742	-0.189485	0.172515	-0.174	-0.199	0.111515	0.395	-0.658485	0.332
NP_000681	ALDH2	-0.6813	-0.3666	0.4744	-0.3136	0.2924	-0.5736	0.696	0.3124	-0.2826	0.7802	-1.2428	-0.6646	-0.3023	-0.328	0.7444	0.631	0.4934	0.1474	0.1123	-0.043	0.9174	0.8564	-0.3966	-0.2506	0.4954	-1.2156	-0.484	-0.5496	-0.5156	-0.218	-0.261	-1.1078	0.399	-0.582	-0.4306	0.3754	-0.918	0.2522	-0.3906	-0.1738	-0.2056	-0.5426	-0.244	-1.19	0.6544	0.647	-0.0414	0.0924
NP_000683	ALDH1B1	0.0272	0.1892	-0.4208	0.2132	0.7832	0.3882	-0.000973	0.2642	0.2272	-0.2674	-0.6054	-0.3698	0.1501	0.464	-0.0109	0.611	0.4852	0.5532	-0.2318	-0.1518	-0.2388	0.5572	-0.2478	-0.5198	0.6972	-0.6738	0.728	-0.4138	0.4152	-0.13	-0.295	-0.3104	-0.136	-1.36	-0.1188	-0.2618	0.398	-0.05605	-1.1498	0.5146	-0.1168	-0.6088	0.503	-0.637	-0.1908	0.465	0.0201	-0.953
NP_000684	ALDH1A3	-0.521875	0.61025	-0.72275	0.48825	0.87225	-0.08695	0.589	0.01575	0.64025	0.620125	-0.580375	0.25425	0.485625	0.191	-0.19275	-0.403	0.78725	1.34425	0.15025	0.76925	-0.04084	-0.05066	0.14725	-0.66375	0.15325	-1.26575	0.168	-0.18175	0.34525	-0.0985	-0.399	-0.285225	0.535	-1.56	0.27625	0.56625	-0.0517	0.307625	-0.23775	-0.738375	0.72325	-0.91575	-0.713	-0.24	-0.33075	0.145	-0.69575	-1.98
NP_000687	ALDH9A1	0.0965975	-0.288505	1.17349	0.002895	0.141395	-0.454505	0.221	0.207495	-0.012505	0.327748	0.165547	0.946495	0.0643475	-0.216	0.098845	0.0817	0.287495	-0.188505	-0.051505	-0.642505	0.467495	1.5235	-0.477505	-0.099505	0.092135	-0.259505	-0.179	-0.207505	-0.463505	0.176	-0.733	0.349747	-0.214	-0.305	0.321495	-0.045505	-0.125	-0.112753	0.379495	-0.0862525	-0.310505	0.242495	-0.178	-0.258	-0.286505	-0.00976	0.293495	-0.223
NP_000689	ALOX5	-0.53995	-0.1512	-0.3579	-0.4909	-0.2648	-0.2266	0.302	0.0031	-0.5379	0.23005	-0.32445	-1.0779	-0.27675	0.169	-0.5599	0.173	-0.3409	-0.4359	0.4621	-0.0909	-0.6159	-0.3419	-0.24331	0.4551	0.7391	-0.7759	0.231	-1.0259	-0.0399	0.137	0.543	-0.61495	0.193	-0.0984	-0.0859	-0.1199	-0.321	0.44355	-0.1847	0.04955	-0.2013	-0.3689	-0.0339	-0.289	-0.3599	-0.00792	-0.9089	-0.462
NP_000691	ANXA1	-0.07465	-1.0043	-0.7323	-0.4453	0.1457	0.2877	-0.712	0.8007	-0.0977	0.1407	1.05885	-0.0103	-0.2156	-0.0256	-0.8173	0.592	-0.13335	0.5677	0.1667	-0.2234	0.2567	1.9977	0.4247	-1.0513	-0.1079	-1.2523	0.483	-0.5333	-0.2403	-1.56	1.15	0.23985	0.86	0.112	0.1317	-0.2143	-0.279	0.14345	0.0247	0.0067	-0.4043	-0.2553	0.478	-0.958	-0.1039	0.192	-1.1073	0.219
NP_000693	ATP1A2	-0.193075	0.42385	0.69885	0.15355	0.34085	-0.09615	-0.0928	-0.08715	0.03625	-0.226575	-0.023965	0.61185	-0.392575	-0.0419	0.05525	-0.613	0.17325	-0.00715	-0.18115	-0.14515	0.70485	0.26985	-0.22715	-0.03415	-0.06515	0.05125	-0.0428	0.34185	0.01935	-0.271	0.234	0.207925	0.472	0.177	0.20685	-0.21815	-0.0915	-0.063925	-0.13315	-0.753575	-0.10515	0.15215	0.219	-0.106	-0.06315	0.0545	-0.19815	-0.195
NP_000695	ATP4A	-0.322896	0.402208	0.497208	-0.087892	0.093208	-0.175792	-0.0696	-0.307792	-0.005712	-0.407396	-0.163754	0.251208	-0.697896	-0.18	-0.090292	-0.226	-0.093192	-0.209792	-0.565792	-0.275792	0.434208	0.078608	-0.219792	0.064508	-0.239792	-0.054292	-0.00778	0.208208	-0.009076	-0.277	0.4	0.137204	0.361	-0.0952	0.221208	-0.197792	-0.176	-0.105146	-0.175792	-1.0659	-0.200792	-0.100992	0.0752	-0.0645	-0.292792	0.231	-0.411792	-0.301
NP_000700	BCKDHA	-0.1367	-0.1863	0.2267	-0.2983	0.1487	-0.5573	0.0212	0.3187	-0.4683	-0.30315	-0.0134	-0.0066	-0.42615	-0.122	-0.041	-0.823	0.0069	-0.1603	-0.3203	-0.0082	-0.06178	0.3737	-0.1593	-0.3943	-0.04949	-0.7503	-0.15	-0.7653	-0.2153	0.374	0.623	-0.0157	-0.01	-0.151	0.0385	0.0089	0.0938	-0.15755	-0.2253	-0.78015	0.2517	0.4667	0.645	0.0542	-0.2743	-0.347	0.3757	0.146
NP_000703	BLVRA	0.0949	-0.3754	-0.5294	0.4686	0.8776	-0.4104	0.257	-0.1094	-0.3594	0.2373	0.01745	0.6476	-0.004	0.64	-0.0994	0.0814	0.1376	0.3436	0.1226	0.2866	0.6186	0.4716	-0.1464	0.1256	-0.0964	0.1336	0.341	-0.1824	-0.1474	-0.0578	0.738	-0.3067	-0.113	-0.583	-0.0138	0.01259	0.221	-0.10715	-1.2114	-0.0797	0.3746	-0.1834	0.395	-0.345	-0.1724	0.0823	0.1316	0.356
NP_000704	BLVRB	-0.7495	-0.3832	-0.345	-0.131	-0.03	-0.3332	-0.131	-0.30647	-0.444	0.5135	-0.6685	0.039	0.241	-0.99	-0.434	-0.642	-0.32458	-0.802	-0.551	-0.3586	0.124	-0.085	-0.682	-0.466	-0.419	-0.565	-0.3	-0.688	-0.3429	-0.286	-0.0892	0.042	0.547	-0.63	-0.586	-0.3559	-0.328	0.01365	0.454	-0.391	0.041	0.296	-0.513	0.904	2.164	-0.314	-0.785	0.442
NP_000705	TSPO	-0.135325	-0.30015	-0.35515	-0.21215	-0.26415	-0.31715	-0.504	0.34685	-0.66615	0.270025	0.281925	-1.10615	-0.324575	0.13	0.62785	-0.33	-0.21415	-0.12215	0.31085	-0.49115	0.13276	-0.09815	0.21855	0.24585	0.16115	-0.55115	0.515	-0.70015	-0.01515	-0.295	0.636	-0.319075	0.694	0.569	-0.16115	0.76485	-0.326	0.628925	-0.42515	-0.109575	0.14225	0.17605	-0.161	-0.182	-0.52215	-0.425	-0.21615	-0.906
NP_000706	C4BPA	-0.213395	-0.70101	-1.20301	-0.25851	-0.26701	0.37899	-1.41	-0.48401	-0.67801	0.736995	-0.477005	-0.23601	0.453995	0.519	-0.19701	-0.22	0.19799	-0.07401	-0.43861	-0.23101	-0.53101	-0.87501	-0.36003	-0.17101	0.01999	-1.25901	0.538	-1.34001	0.64699	-1.08	-0.367	-0.039305	-0.63	-0.195	-0.96001	-0.29561	-1.04	0.350995	-0.31461	-0.275005	0.02299	0.07299	-0.487	0.964	1.57699	-0.274	-1.61301	-0.168
NP_000777	CYP51A1	0.19755	-0.1883	-0.1293	0.6147	0.2532	0.6537	-1.68	-0.1553	0.4447	0.24745	0.1831	0.17001	0.16385	0.55	0.4177	-0.654	-0.1323	-0.0593	-0.8253	-0.2393	0.6447	0.3947	-0.1413	0.4577	-0.2443	0.5827	-0.687	0.3367	0.2676	-0.752	-0.0023	1.19085	0.336	0.28	0.1292	0.1036	0.548	0.32885	0.8337	0.19335	0.2379	0.2148	0.478	0.268	0.0217	-0.301	0.5587	-0.407
NP_000779	DCK	-0.240645	0.12171	-1.15729	1.06271	-0.22129	0.29971	-0.185	-0.37929	0.22171	0.290355	-0.206645	-0.16929	0.252505	0.464	-0.17929	0.0166	-0.43729	-0.29029	0.20471	0.43471	-0.19029	-0.50429	0.23171	0.18571	0.29971	0.20971	0.0591	0.64271	0.41771	0.12	-0.281	0.058905	0.0625	-0.584	0.72771	-0.17229	1.03	0.388355	-0.03829	-0.056195	0.24371	-0.37529	0.399	0.339	0.53171	-0.185	-0.27029	0.118
NP_000792	FKBP1A	-0.289821	-0.449742	-0.0157425	-0.525743	-0.483743	-0.0217425	0.115	0.0222575	-0.329742	0.0704287	0.161629	0.0022575	-0.629871	-0.643	0.0912575	-0.485	-0.199143	-0.526743	-0.0077425	0.109257	-0.232742	-0.183743	-0.0870425	0.276257	0.0222575	-0.414743	-1.23	-0.0901425	0.0872575	0.487	-0.00203	-0.131171	-0.0281	0.0127	0.0322575	-0.401743	-0.311	-0.296371	-0.0229425	-0.0826212	-0.195843	-0.245743	0.00693	-0.233	0.231258	-0.0635	0.398257	-0.238
NP_000793	FOLR1	-0.3269	-0.3424	1.5576	0.4556	-1.0984	-1.3144	-0.458	0.0676	0.6676	-0.7287	0.8378	-1.5024	-0.4932	-3.02	1.0376	-2.55	-0.1354	0.1836	-0.392	-1.6124	0.2206	-0.4138	-1.4724	-0.5124	0.1686	-1.0714	-1	1.4076	-0.1414	-2.46	1.74	0.7863	1.21	-0.95	0.1776	-1.4924	-0.0779	-0.3672	-0.319	-1.2782	-0.5034	-1.2134	0.219	-0.874	-2.0724	0.377	-0.373306	-3.88
NP_000810	GART	-0.0865	-0.369	0.174	0.324	0.193	0.166	-0.125	-0.475	0.199	-0.2852	0.0639	0.285	-0.374	-0.26	0.162	-0.212	0.527	-0.217	0.299	-0.09	0.405	0.757	0.266	-0.23	-0.0276	-0.178	-0.366	0.321	-0.318	0.822	-0.435	-0.5155	0.161	0.379	0.335	-0.093	0.3	-0.2575	-0.0776	-0.215	0.37	0.303	0.475	0.902	0.229	-0.307	0.714	0.0506
NP_000837	GSTA2	0.29825	-1.6865	-0.0285	-1.7855	-0.4925	-1.6685	-2.27	-0.6585	-0.5205	0.53075	-2.65925	-2.9585	-1.5492	-1.35	-2.3185	-0.317	-0.6055	-1.8855	-1.5755	-2.7985	-2.3885	1.1215	-2.2245	0.4215	1.8915	-1.0145	-1.42	-1.7055	-0.0885	-0.601	-1.06	-1.30375	-3.06	-4.01	0.2115	-1.9805	-1.16	-2.24425	-2.3285	-1.89575	-0.7665	-2.1165	0.293	-0.798	-0.0985	-1.91	-0.8485	-1.27
NP_000839	GSTM2	-0.156213	-0.116425	1.65758	-0.011425	-0.161425	-1.65243	0.13	-0.372325	-0.523425	-0.0992125	-0.418212	-1.06143	-0.0910125	-0.676	-0.823425	0.428	0.695575	-0.731425	-0.643425	-0.515425	0.177575	-0.631425	0.516575	-0.023425	1.27757	-0.242725	-0.0964	-0.044425	-0.777425	1.57	-0.468	1.00379	-0.00435	-0.931	-0.248625	-0.640425	-1.7	-1.56371	-1.45243	-1.04971	-0.698425	-0.124425	-0.647	0.546	-0.225425	-0.135	-0.230825	0.697
NP_000840	GSTM3	-0.184125	-0.62535	1.42865	0.05465	0.16465	-0.60835	-1.07	0.26565	0.00065	0.231325	-0.648175	0.60765	0.209825	-0.414	-0.66635	0.308	0.84865	-0.15135	-0.22995	-0.58735	-0.34305	2.06865	-1.98135	-0.87735	1.22865	-0.32385	-0.465	1.10865	-0.13235	0.287	-0.498	1.06432	1.22	-0.482	-0.11435	-0.21755	-0.13	-0.541175	-1.19235	-0.527025	-1.22335	-0.62035	0.461	1.25	0.61065	-0.419	-0.69535	0.512
NP_000841	GSTM4	0.135553	0.220106	1.18811	0.0161055	-0.917894	-1.42989	-0.921	-0.284894	-0.812894	-0.00639725	-0.687447	-0.924894	0.131553	-0.93	-1.34389	0.496	0.818106	-0.374895	-1.20989	-0.445895	0.728105	-0.591384	0.548106	0.172105	1.52811	-0.762895	-0.00495	-0.575005	-1.04489	1.18	-1.08	0.318053	-0.162	-1.72	-0.828894	-0.611994	-1.44	-1.71345	-1.66189	-0.928947	-0.644195	0.0221055	-0.327	0.372	-0.876895	-0.136	0.279106	0.663
NP_000842	GSTM5	0.368851	0.774702	1.9447	-0.0062975	-0.451097	-1.9753	0.857	-0.0302975	-1.0963	0.159351	-0.997649	-1.3763	0.197851	-0.774	-1.8453	0.531	1.3247	-0.304297	-0.969298	-0.292297	0.804702	-0.0802975	0.974703	0.512702	2.1347	-0.918297	-0.0824	-1.2153	-1.4483	1.2	-0.954	0.576351	0.216	-1.49	-1.8653	-0.671297	-1.57	-1.84265	-1.9553	-0.743649	-0.445698	0.0417025	-0.49	0.802	-0.884297	-0.218	0.724703	0.628
NP_000843	GSTP1	0.04805	0.4978	0.8118	0.0876	-0.2482	1.1998	-0.0526	0.0408	0.3718	-0.6501	0.7024	-0.5292	-0.3906	-0.532	0.0959	-0.221	0.4918	1.0208	0.0984	0.0844	0.7538	1.4598	-0.6472	0.2558	0.3988	0.3088	-0.273	-0.3752	-0.2722	0.0394	-0.0267	0.7479	0.32	-0.115	0.5678	-0.0732	-0.124	-0.7026	0.5008	0.0284	-0.0572	-0.3272	0.25	0.228	-0.4472	-0.422	0.5328	0.226
NP_000844	GSTT1	0.334625	0.05615	-0.39775	-0.18775	0.78325	-0.74475	-0.434	-0.31175	-0.67675	-0.461875	0.043425	-0.09175	0.168625	0.338	0.54425	-0.36	0.74425	-0.77975	-0.11175	-1.36675	-0.29175	1.73325	-0.00205	0.91725	0.54325	0.02894	0.298	-0.26775	1.48325	0.172	-0.0517	1.18663	0.9	-0.622	0.58025	0.67725	-1.09	0.209125	-0.23375	0.508625	-1.13675	-0.46375	0.0639	-0.709	-1.00675	-0.347	-0.06875	-0.908
NP_000867	IGF2R	0.0981675	-0.022895	-0.582865	-0.029255	0.011035	-0.025625	-0.176	0.197135	0.539135	-0.0259325	-0.417432	0.977135	0.113568	0.0982	0.060935	0.187	-0.314865	-0.042965	0.186135	0.400135	-0.319865	-0.248865	0.472135	0.056435	-0.073165	-0.136865	0.307	-0.015765	0.074135	0.166	0.235	-0.234832	0.199	0.00111	-0.435865	0.238135	-0.0411	0.0683675	-0.374865	0.273068	-0.308865	0.159135	-0.385	0.239	0.753135	0.172	-0.164865	-0.201
NP_000875	IMPDH2	-0.1575	0.1481	-0.418	0.2095	-0.01	0.736	-0.135	0.485	-0.018	-0.2605	0.2995	-0.519	-0.2385	-0.395	0.0503	-0.364	0.535	0.439	0.394	0.24	-0.469	-0.36	1.029	-0.326	-0.199	-0.017	0.103	0.219	-0.095	0.0651	0.0074	-0.0421	-0.0504	0.233	0.263	0.0457	-0.192	-0.01875	0.682	-0.0012	0.0506	-0.472	-0.373	-0.115	0.731	-0.151	0.0878	-0.116
NP_000878	ITGAX	-0.728535	-0.03517	-0.84007	0.16493	0.00793	0.13093	0.695	0.29193	-0.42707	0.764465	-0.227885	-0.27907	-0.080535	-0.65	-0.66207	0.162	0.17293	0.07493	0.61593	0.11093	-0.37307	0.08993	0.21993	0.69993	0.49993	-1.07707	0.466	-0.29207	0.30293	-0.21	-0.502	-0.797035	-0.354	0.0523	-0.74907	0.70293	0.337	0.214465	-0.13537	0.361365	-0.09975	0.28593	-0.155	0.000982	0.25993	0.135	-0.31507	-0.587
NP_000883	KLKB1	0.4879	-0.7032	-0.2432	-0.0806	-0.0192	-0.1942	-0.382	0.0538	-0.3352	0.3254	0.1819	-0.8102	0.1874	0.253	-0.7382	-0.544	0.0168	0.3218	-0.5492	-0.3802	-0.4722	0.7228	-0.224	0.0258	-0.2227	-0.3842	0.694	-0.4542	0.8488	-0.527	-0.563	-0.26085	0.481	0.412	-0.1784	-0.4222	-0.00668	0.0695	0.0148	-0.3326	-0.3362	0.2988	-0.0534	-0.0476	0.7038	-0.5	-0.2752	0.641
NP_000886	LTA4H	-0.039	-0.6275	1.5445	-0.4555	0.3765	-0.5255	0.336	0.3455	0.0396	0.0051	-0.0206	0.0447	-0.26175	0.491	-0.1345	0.00493	0.2735	-0.4975	-0.0859	0.0402	0.2875	-0.0443	0.5315	0.2155	-0.0333	-0.2135	-0.346	-0.5915	-0.2415	-0.0992	-0.758	-0.01845	-0.267	-0.363	-0.0576	-0.3005	0.32	-0.24125	-0.2515	-0.24475	0.0825	0.0779	0.318	0.18	-0.2585	0.156	0.1185	-0.0378
NP_000889	MAOB	0.363617	-0.550767	-1.06777	-1.31577	-0.492766	-1.07577	-1.28	-0.373767	-1.13677	-0.00088325	0.148617	-0.0607665	-0.869883	-0.412	-1.15477	-0.189	-0.939766	-1.21577	-1.14577	-1.23877	-1.32277	0.647234	-1.54677	-1.04077	-0.723766	-0.928767	-1.52	-0.939766	-0.443767	-0.132	-0.9	0.753617	-0.171	-0.643	1.03723	-1.50977	-0.288	-0.364883	-1.13577	-0.933383	-0.748767	-0.655316	-0.0801	-0.749	-1.43877	-0.362	-0.0877665	-1.16
NP_000908	P4HA1	-0.386075	-0.22505	-0.68015	-0.64715	-0.40815	0.16485	-0.278	-0.14715	0.20585	-0.268075	-0.886075	-0.52915	0.357425	0.715	-0.36615	-0.108	-0.17955	0.24085	-0.63615	-0.05915	0.18985	-0.66515	-0.22045	-0.28125	-0.78315	-0.03115	0.785	-0.09115	0.12185	-1.03	0.242	-0.315925	-0.415	0.35	-0.55015	0.10785	0.216	0.273925	-0.60815	0.424925	-0.70215	-0.85215	-0.394	0.963	-0.45015	0.134	-0.17555	0.69
NP_000909	P4HB	-0.470537	0.078925	-1.28808	-0.152085	-0.120275	0.533925	0.578	-0.173975	-0.170775	0.0883875	0.0945125	-0.414075	0.405463	0.482	0.003925	0.0827	0.113925	0.147925	0.253925	0.225925	0.747925	0.259925	0.270925	-0.372075	0.018925	-0.641075	0.225	1.35193	0.074925	-0.889	0.519	0.359463	-0.356	-0.32	-0.526075	0.400925	0.124	0.226463	0.081925	0.465963	-7.5e-05	-0.514075	-1.08	0.1	-0.570075	0.353	-0.355075	1.33
NP_000916	PDHB	0.258675	0.15635	-0.86065	-0.26765	-0.40865	-0.24265	-0.00872	-0.11035	-0.12735	-0.150475	0.471675	-0.05825	-0.488825	-0.652	-0.02395	-0.166	0.01065	-0.19265	-0.61865	0.29335	-0.04475	0.25935	0.04135	-0.50865	-0.03795	-0.22265	-0.757	-0.60665	-0.22665	0.49	-0.205	0.134175	0.141	-0.197	0.23435	-0.22465	-0.286	0.000275	0.17835	0.053925	0.17535	-0.10965	0.318	-0.201	-0.42665	-0.144	-0.20265	-0.888
NP_000923	PLCB3	-0.142992	0.0447265	-0.212884	-0.108883	-0.178884	0.377117	0.359	0.213116	-0.0198835	-0.101142	0.414558	0.320117	-0.0939418	0.0828	0.357117	-0.278	0.127816	-0.0064835	-0.0409835	-0.0461835	0.228116	0.140117	0.0879165	-0.0768835	-0.259883	0.108716	0.0257	-0.306883	-0.0272835	-0.111	-0.219	0.507058	0.471	0.226	-0.0136835	0.115317	-0.169	0.525558	0.264116	-0.212442	0.652116	-0.0390835	-0.0282	-0.0794	1.19612	0.012	-0.236883	0.0276
NP_000928	POLR2A	0.16545	0.1714	0.1391	0.1474	0.0031	-0.0756	-0.0804	0.0074	0.1524	-0.06451	0.3737	0.2844	0.039575	0.102	0.1464	0.0862	-0.0796	-0.1346	-0.0139	0.03997	0.1149	-0.0075	0.040658	0.03333	0.1343	0.4844	-0.122	0.1105	0.04571	0.149	-0.116	-0.0305	-0.222	0.215	0.04753	-0.0916	0.532	-0.1583	0.2224	-0.2068	-0.1466	0.0237	-0.136	0.0528	0.3264	0.0932	0.1844	-0.0249
NP_000929	POLR2B	0.139975	0.17285	0.21995	0.11765	0.02745	0.09095	-0.172	-0.07305	0.14825	-0.039625	0.173775	0.21495	-0.066075	0.139	0.29495	0.118	-0.02405	-0.19105	-0.01025	0.03095	0.23095	-0.07405	0.31995	0.01355	0.07702	0.47895	-0.156	0.32595	0.14875	0.352	0.156	-0.029075	-0.113	0.182	0.26895	-0.14305	0.208	-0.088025	0.18695	-0.070425	0.01235	0.17615	0.102	0.103	0.01775	0.11	0.34695	0.222
NP_000932	POR	0.0034425	-0.109115	-0.387115	0.105185	-0.042115	-0.000215	0.194	0.126085	-0.183115	-0.237558	0.466942	0.580885	0.171593	-0.0439	0.663885	-0.424	0.197885	-0.102115	0.028785	0.241885	0.655885	0.746885	0.071125	0.322885	0.239885	0.472885	0.00736	0.391885	0.175885	-0.251	0.736	0.896942	0.282	-0.251	0.131885	0.063585	-0.0815	-0.0945575	0.833885	0.347942	0.786885	-0.351115	1.68	0.408	-0.292115	-0.553	0.171585	0.312
NP_000933	PPIB	0.11905	0.302	-0.496	-0.1277	-0.05073	0.517	0.496	-0.201	-0.075	0.0784	0.4095	-0.239	0.4235	0.0183	0.239	0.505	-0.0998	0.322	0.604	0.101	0.764	0.821	0.212	-0.0698	0.451	-0.501	0.413	0.526	-0.205	-0.898	-0.467	0.4515	-0.141	-0.0724	0.0376	0.309	-0.536	-0.082635	-0.46	0.6095	-0.236	-0.251	-0.463	-0.106	-0.263	0.551	-0.158	0.259
NP_000934	PPIC	-0.54775	0.7385	-0.6225	0.2015	0.1635	1.0345	0.74	-0.8255	-0.0533	0.52925	-0.04875	-3.3555	0.50225	0.651	0.7385	1.07	-1.4155	0.4685	0.7595	-0.0785	0.5985	-0.2525	-0.01046	-0.8835	0.8325	-0.4185	-0.755	0.7215	0.2905	-0.338	-1.59	-1.37325	-0.313	0.112	-0.1855	0.4265	-0.569	-0.06025	-1.6155	0.82525	-0.8295	0.3575	-0.898	0.324	0.1545	0.524	-0.8465	0.744
NP_000952	PTGIS	-0.473375	0.57525	0.18525	-0.11375	0.63925	0.32525	-1.16	-0.21375	-0.32635	0.661125	-0.521125	-1.57475	0.775625	0.816	-0.71875	1.48	0.56725	0.57225	-0.34764	-0.14875	-1.00275	-0.83475	-0.32085	-0.67275	-0.49475	-0.77275	-0.188	-0.41525	1.08525	-0.133	-1.4	-0.470675	-0.13	-0.102	-0.12075	0.53125	-0.596	0.582625	-0.22575	-0.351375	0.23625	-0.69175	-0.434	-0.521	-0.24475	0.919	-0.68975	-0.337
NP_000959	RPL4	0.00538425	0.413668	0.376669	0.147969	0.0701685	0.245669	-0.0887	0.142669	0.169268	-0.181166	0.297834	-0.158331	0.0784843	-0.34	0.179669	0.33	0.107968	0.322669	0.141569	0.172468	0.135569	-0.0273315	0.260669	-0.0733315	0.0848685	0.218068	-0.0755	-0.0923315	0.436669	0.186	0.218	-0.0164658	-0.0247	0.0387	0.281668	0.153368	0.347	-0.195666	0.0948685	0.246634	-0.0143315	0.348668	0.139	0.0437	-0.130331	-0.149	0.261669	0.235
NP_000962	RPL7	-0.152388	0.188925	0.310925	0.012525	0.020825	0.207925	0.308	0.074375	0.233925	-0.380887	0.293963	0.016325	0.0728625	-0.17	0.148725	0.238	0.236925	0.169225	0.215925	0.286925	0.147525	0.056925	0.266925	0.117725	0.017525	0.292925	-0.199	-0.134075	-0.026075	0.0676	-0.0203	-0.0342825	-0.0234	-0.123	0.220925	0.078785	0.0811	-0.0535875	0.161225	0.149512	0.095725	-0.171075	-0.0969	0.0528	0.115625	0.117	0.307925	0.0675
NP_000963	RPL7A	-0.035925	0.28735	0.36535	0.02185	0.04465	0.11435	0.645	0.08935	0.15215	-0.167325	0.291175	0.01205	0.169575	-0.197	0.23535	0.369	0.03195	0.20035	0.20935	0.23335	0.14325	0.16465	0.34535	-0.00125	-0.04065	0.16515	-0.014	-0.17565	-0.06565	0.277	-0.142	-0.099325	-0.204	-0.212	0.17535	0.06543	0.151	-0.114825	0.05725	0.279475	0.07216	-0.26565	-0.801	0.118	-0.02015	0.0931	0.24035	0.00743
NP_000967	RPL12	-0.0608625	0.480675	0.211675	-0.249325	0.066975	0.165675	0.526	0.106575	0.125975	-0.173973	0.229838	0.063545	-0.0553125	-0.14	-0.056325	0.00164	0.103175	0.028675	0.234675	0.149975	0.046345	0.162675	0.352675	0.173675	0.016475	0.116475	-0.0372	-0.084325	-0.030925	0.118	0.106	-0.0626125	-0.147	-0.0433	-0.037125	-0.009125	0.312	-0.144012	0.063515	0.138937	-0.043625	-0.205325	-0.0252	0.00227	0.241675	0.361	0.340675	-0.0265
NP_000968	RPL13	0.063155	0.36851	0.11131	0.04871	0.20921	0.12687	0.88	-0.08249	0.27151	-0.407745	-0.117245	0.14101	0.027755	0.0332	0.15231	0.172	0.18091	0.22951	-0.17349	-0.31749	0.15501	-0.02749	0.38851	0.19411	0.23951	0.26251	0.0554	-0.21649	0.03771	0.172	0.234	-0.013895	-0.113	-0.265	-1.12849	0.15751	0.196	-0.094695	0.14841	0.011755	-0.15149	-0.03949	0.438	-0.00802	-0.25349	0.0912	0.23651	-0.151
NP_000970	RPL18	0.01825	0.2357	0.357	0.1269	0.127	0.2059	0.686	0.254	0.201	0.3879	0.3975	0.1855	0.236	-0.0562	0.1218	-0.0817	0.032	0.395	0.237	0.286	0.215	0.244	0.314	0.0911	0.0527	0.332	0.0607	-0.147	0.1255	0.216	0.000396	-0.0079	0.0142	-0.461	0.2172	0.1137	0.485	-0.1555	0.1183	0.25075	0.395	0.0754	0.0248	0.12	-0.006	-0.0738	0.319	-0.148
NP_000974	RPL22	-0.24475	0.05529	0.1385	0.1379	-0.0956	0.3734	0.295	0.3044	-0.0394	0.3347	0.2562	0.1574	0.11535	-0.694	-0.2126	-0.253	0.0966	0.2484	0.3064	0.2594	0.05733	0.0425	0.1694	0.0686	-0.1676	0.2374	0.594	0.1114	0.04794	-0.294	-0.00214	-0.2853	-0.11	-0.147	0.2864	0.1754	0.433	-0.1518	0.1393	0.1333	0.0231	-0.0796	-0.209	0.323	-0.0916	0.29	0.2724	-0.0838
NP_000975	RPL23A	0.043135	0.22119	0.28919	0.13319	-0.00031	-0.04081	-0.1	0.19519	0.19119	-0.087005	0.214095	0.16349	0.011445	-0.168	-0.00161	-0.0943	0.13049	0.20619	0.16829	0.24619	0.20819	0.25619	0.35119	0.16739	-0.00881	0.28719	-0.0846	-0.25881	-0.03681	0.19	0.0353	-0.054755	-0.154	-0.12	0.20819	0.03779	0.0613	-0.104655	0.32619	0.100595	0.091409	-0.25081	0.0677	-0.176	0.44719	0.224	0.28819	0.0521
NP_000978	RPL26	0.04915	0.1465	0.1355	-0.0121	-0.0321	0.0769	0.279	-0.1655	0.0264	-0.1592	0.25345	-0.0688	0.0442	-0.194	0.034	0.192	0.0905	0.0922	0.0659	0.1595	0.1046	-0.0178	0.1875	-0.1345	-0.1075	0.1605	-0.125	-0.3505	-0.0234	0.0177	-0.15	-0.15325	0.00849	-0.122	0.0744	-0.0047	0.195	-0.08645	0.2185	-0.0334	-0.1025	-0.2875	0.0617	0.0802	-0.2495	-0.112	0.1175	0.105
NP_000981	RPL27A	0.0865625	0.370125	0.474125	0.168025	0.213125	0.337125	0.675	0.278125	0.265125	-0.186938	0.340062	0.168625	0.0377075	-0.249	0.117425	0.516	0.210025	0.376125	0.339125	0.345125	0.250125	0.219125	0.239525	0.122125	0.082425	0.350125	-0.0628	-0.195875	0.059925	-0.128	-0.259	0.0035125	-0.0433	-0.071	0.363125	0.199425	0.0662	0.0159875	0.098725	0.418812	0.229225	-0.084875	0.346	0.113	0.144745	0.24	0.370125	0.105
NP_000982	RPL28	0.00955	0.3879	0.3689	0.0974	0.0369	0.3039	0.56	-0.0244	0.1819	-0.24945	0.39895	-0.2041	0.00615	0.144	0.1979	0.282	-0.0341	0.2659	0.2839	0.2289	0.0993	-0.1721	0.1999	-0.0811	0.01	0.3339	-0.167	-0.4081	0.3929	0.381	-0.00732	-0.22325	0.0722	0.0825	0.0598	0.0738	0.175	0.02525	0.0282	0.20295	-0.1741	-0.0701	0.037	0.141	-0.3141	0.157	0.1799	1.1
NP_000993	RPLP0	0.0460225	0.209045	0.304045	-0.015955	0.016145	0.130945	0.468	0.098575	0.175145	-0.143678	0.322522	0.068645	-0.0785775	-0.0893	0.120245	0.275	0.197045	0.178245	0.249045	0.250045	0.108045	0.317045	0.249045	0.178745	0.015145	0.346045	-0.0513	-0.114955	-0.001055	0.0841	0.136	-0.0646775	-0.19	0.0197	0.170645	0.006145	0.253	0.0297225	0.220045	0.121923	0.013645	-0.063955	-0.0998	-0.0195	-0.066955	0.098	0.247045	0.0688
NP_000995	RPLP2	-0.068415	0.21217	0.03917	0.16617	-0.03633	0.05317	0.217	-0.22383	0.23317	0.179085	0.247585	-0.07224	-0.055915	-0.154	0.13217	0.00368	0.06617	0.25017	-0.09563	0.06817	0.15217	-0.23683	0.21917	-0.10723	-0.03193	0.37917	-0.0694	-0.26883	0.21517	-0.0135	-0.112	-0.148565	-0.242	-0.25	-0.21683	0.21117	0.145	-0.106415	0.15917	0.016385	-0.27283	-0.18883	0.0459	-0.267	-0.44983	-0.032	0.05517	0.0445
NP_000997	RPS3A	0.088275	0.12015	0.40625	0.24215	0.17415	0.37625	0.442	0.09115	0.28025	-0.402225	0.326125	0.01625	0.107225	-0.146	0.16455	-0.05	0.18195	0.33525	0.26325	0.33225	0.16055	0.22545	0.36625	0.23855	0.14605	0.31525	-0.176	-0.04075	0.01825	0.124	0.179	0.043645	0.192	-0.219	0.18165	0.22645	0.224	0.009875	0.24825	0.156955	0.07365	-0.17975	-0.0654	0.061	-0.03575	-0.101	0.51725	0.000488
NP_000998	RPS4X	-0.0448225	0.355355	0.408355	0.135355	0.122555	0.316355	0.479	-0.005645	0.274355	-0.144572	0.376677	-0.180645	0.0568775	-0.396	0.324355	0.402	0.081555	0.310355	0.318355	0.220355	0.043955	-0.019645	0.301355	0.085455	0.160155	0.285355	0.0223	-0.021645	0.041955	0.0777	0.239	-0.148923	-0.152	0.151	0.240355	0.129455	0.215	-0.0788225	0.151355	0.236678	0.018455	-0.108645	-0.0918	-0.13	0.080355	0.0343	0.472355	0.0693
NP_000999	RPS4Y1	0.0565175	0.420035	0.395035	0.090135	0.142635	0.157035	0.462	0.098435	0.350035	-0.0967675	0.418017	0.119945	0.151267	-0.353	0.142635	0.223	0.196835	0.320035	0.386035	0.237035	0.123555	0.076835	0.231035	0.328035	0.162235	0.212635	0.0875	-0.074965	0.102035	-0.00739	0.244	0.0780175	-0.115	-0.0883	0.190935	0.076035	0.23	-0.0351525	0.143535	0.189218	0.073735	-0.132965	-0.0331	-0.0645	0.126505	-0.00153	0.502035	0.0908
NP_001001	RPS6	0.2042	0.0469	0.4274	0.12311	0.1032	0.2884	0.0922	0.037	0.1755	-0.0397	0.3992	0.12569	0.0546	0.212	0.0501	-0.222	0.203	0.3264	0.2994	0.3024	-0.0006	0.2254	0.2734	0.1936	0.2674	0.2314	0.0694	-0.1606	0.1124	-0.158	0.325	0.024485	-0.177	-0.00566	0.12869	0.0585	0.143	-0.1028	0.2179	-0.06965	0.0164	-0.1026	0.319	0.033	-0.0666	0.0418	0.4784	0.0668
NP_001001329	PRKCSH	-0.437	0.576	0.652	0.975	0.168	-0.356	0.338	-0.634	0.209	-0.1815	-0.261	0.0097	-0.09845	0.266	0.362	-0.021	0.148	-0.209	0.0036	-0.26	0.379	-0.04005	0.0595	0.189	0.843	-0.224	-0.139	1.125	-0.127	-0.0357	0.17	0.5885	-0.325	-0.0422	0.867	0.402	-0.311	-0.275	0.051	0.1285	0.427	-0.428	0.237	-0.326	1.045	-0.437	0.781	-0.0216
NP_001001331	ATP2B2	-0.0756125	0.067225	0.731225	-0.291775	-0.429775	-0.455775	0.0885	0.077225	-0.064545	-0.274388	-0.425887	-0.106475	-0.298388	-0.301	0.177225	-0.0951	-0.226775	-0.055275	-0.343775	-0.327775	0.232225	-0.408775	-0.332775	-0.005375	-0.349775	0.035725	0.00458	0.092225	-0.127575	-0.13	0.198	0.357112	-0.314	0.584	0.055225	-0.227775	-0.0307	-0.191887	0.047225	-0.117087	-0.252775	0.773225	0.112	0.134	-0.593775	0.333	-0.180775	-0.422
NP_001001389	CD44	-0.81265	-0.2812	-0.8293	-0.2841	-0.1364	-0.0133	0.858	0.8307	-0.5593	0.63435	-0.67815	0.5067	0.37635	0.178	-0.4503	0.379	-0.0503	0.1657	0.3247	0.0297	0.0347	-0.2913	0.1677	0.2307	-0.2215	-1.4293	0.49	-0.2474	-0.2364	-0.48	0.403	0.0373	-0.119	-0.299	0.0887	0.5927	0.101	0.36835	-0.0353	0.66935	-0.2744	-0.3583	-0.511	0.028	-0.8483	0.338	-0.5533	0.116
NP_001001396	ATP2B4	0.0779475	0.058945	0.822495	-0.106505	-0.098505	-0.331505	0.0359	0.273495	-0.005205	0.0157475	-0.444752	0.054175	-0.122253	0.0552	0.019495	-0.124	-0.201505	0.089395	-0.147505	-0.171505	0.306495	-0.380505	-0.153505	0.205495	0.195495	0.218495	0.0912	0.053005	0.266495	-0.101	0.25	0.306248	-0.179	0.547	0.179495	-0.031805	-0.0701	0.0249475	0.054305	-0.0694625	-0.262505	-0.055505	0.302	0.0857	-0.051505	0.362	-0.299505	-0.416
NP_001001520	NA	0.04143	0.215	0.5	0.355	0.023	-0.051	-0.139	0.244	-0.17	-0.0478	0.2125	0.362	-0.115	-0.0859	0.518	0.289	-0.104	-0.137	0.2036	0.1046	-0.07	0.0457	-0.13	0.1777	0.538	0.642	-0.153	-0.245	-0.112	0.0532	0.245	-0.008	-0.0924	0.0545	0.1004	0.265	-0.0695	-0.0844	0.43	0.0295	0.1745	0.263	0.0585	-0.234	-0.476	-0.0509	0.2278	-0.289
NP_001001522	TAGLN	-0.21175	0.1525	0.1585	0.7715	0.8615	0.7515	-0.94	1.4915	1.1615	0.63475	-0.69675	-2.2385	-0.05675	0.746	-1.5585	0.846	1.5515	1.3615	0.0985	-0.1635	-0.4935	-1.4185	0.4005	-0.8435	-0.1055	-0.8775	0.26	0.1505	0.9415	-3.05	-1.36	-1.84925	0.559	0.0831	-1.2685	0.8715	-1.17	0.49325	-0.6995	0.33675	-1.2555	0.2165	-0.804	-1.05	-1.3385	1.43	-0.4265	-0.5
NP_001001563	TIMM50	-0.28435	-0.1626	-0.6517	-0.2267	-0.1468	-0.4667	-0.157	-0.2667	0.0603	-0.07135	-0.2378	0.1083	-0.56835	-0.0666	-0.2977	-0.363	0.0503	-0.2407	0.0443	0.1053	-0.1638	-0.5327	-0.3547	-0.3987	-0.3837	0.0513	-0.277	0.3223	-0.2497	-0.0943	0.128	-0.07315	-0.0358	0.528	0.0923	-0.3527	0.785	-0.28485	0.1483	-0.55635	0.1933	-0.0859	0.254	-0.112	-0.7667	-0.0706	0.5083	-0.226
NP_001001790	TOMM5	-0.208125	-0.00705	-0.37825	0.04555	-0.63125	-0.04889	-0.108	-0.25525	0.20375	0.178875	0.152375	0.52375	-0.275625	-0.029	-0.23025	0.171	-0.20225	-0.35625	0.00765	0.13475	-0.22125	0.07875	-0.28325	-0.07245	-0.49525	0.32075	-0.263	0.18875	-0.40125	-0.488	0.406	0.519375	-0.105	0.683	0.10175	-0.43125	0.226	-0.183225	0.04925	-0.298625	0.24975	0.11175	0.872	0.14	-1.04325	-0.162	-0.05915	-0.285
NP_001001795	C8orf82	0.0486475	0.457295	-0.127705	-0.696705	0.099095	0.893295	-0.206	0.121895	-0.391705	-0.362353	0.142148	-0.258705	-0.424853	-0.951	0.200295	0.109	0.654295	0.040295	-1.0557	-0.032605	-0.308705	0.345295	0.206295	-1.1157	0.423295	-0.443705	-0.531	-0.398705	-0.915705	-0.496	0.461	-0.283853	0.297	0.189	-0.101705	-0.023005	-0.0687	-0.295353	-0.093705	0.310648	0.924295	-0.531705	-0.544	-0.879	0.170295	-0.286	-0.955705	-0.935
NP_001001936	AFAP1L2	0.501825	-0.33155	0.32165	1.63265	-0.08135	-0.18925	0.113	-0.22725	-0.48335	-0.159675	-0.017175	-1.49735	0.018825	0.55	-0.17875	-0.747	-0.08035	-0.19395	0.41465	-0.37335	-0.61335	-1.12235	-0.51535	-0.34025	-0.85735	-0.38535	0.124	-0.44735	-0.26249	-0.689	0.202	0.199825	-0.526	1.21	-0.49235	-0.31165	0.0963	0.003325	0.04665	0.178825	0.34165	-0.66535	0.534	0.103	-0.40035	-0.116	-0.36025	-0.451
NP_001001973	ATP5C1	0.238275	0.51755	-0.26345	-0.20645	-0.40245	-0.17145	-0.736	0.22755	-0.05075	-0.249925	0.032175	-0.15745	-0.122375	-0.136	0.49855	-0.589	-0.14645	-0.16445	-0.35045	-0.09975	0.28955	0.09455	-0.01685	-0.36345	-0.22045	-0.26545	-0.185	-0.46745	-0.27345	0.103	-0.319	0.030175	0.605	0.00177	0.25555	-0.10115	0.0503	-0.116975	0.14855	-0.132425	-0.00435	0.23855	0.253	-0.23	-0.06995	-0.183	-0.12695	-0.565
NP_001001998	EXOSC10	0.0758	0.00075	0.03935	0.13795	-0.10635	0.43365	0.123	-0.10335	-0.15635	-0.092475	0.004975	0.36565	-0.05524	-0.219	0.11385	0.1	-0.15435	-0.13135	-0.00515	0.23665	-0.55935	-0.46035	0.25365	-0.04345	-0.11635	0.59565	0.292	0.00715	-0.04865	0.263	-0.0782	-0.227675	-0.167	-0.0246	0.08915	0.25065	0.199	0.012825	0.30065	-0.379675	0.24165	0.18465	-0.235	-0.196	0.09185	-0.0518	0.23065	-0.357
NP_001002001	GMPR2	0.105197	-0.235405	0.469395	-0.143105	0.479395	0.039395	0.203	-0.127705	-0.547605	-0.436802	0.146698	-0.822605	-0.195552	-0.239	0.233395	-0.399	0.007395	-0.125505	-0.296605	-0.530605	0.530395	0.916395	-0.375605	-0.264005	-0.320605	0.192395	-0.256	-0.802605	-0.718605	0.953	-0.156	-0.670802	-0.193	0.107	0.167395	-0.422605	0.0512	-0.634302	-0.591605	0.681198	-0.423605	-0.401605	-0.331	0.531	0.223395	0.0287	-0.363605	-1.3
NP_001002010	NT5C3A	-0.438425	-0.24015	-0.56285	0.91915	0.12215	-0.49185	-0.0395	-0.29185	-1.07385	-0.043025	-0.868425	0.12515	-0.405925	-0.3	0.12215	-0.129	-0.00285	-0.74885	-0.35385	0.11015	-0.07285	-0.03085	-0.07785	0.14715	-0.24565	-0.23735	0.491	-0.89885	0.96915	-0.204	0.405	-0.720925	0.054	0.403	0.30515	-0.29485	0.301	-0.454925	-0.01685	-0.575425	1.44915	-0.07085	0.607	-0.57	0.05315	-0.00597	0.29615	0.447
NP_001002020	PUS1	0.367525	-0.37895	0.16395	-0.36995	-0.29795	-0.23295	0.158	0.17205	0.06364	-0.274975	-0.060555	-0.05795	-0.288975	-0.235	0.31505	-0.0514	0.068261	-0.25495	-0.05895	-0.26595	-0.56295	0.08935	0.61305	-0.17295	0.26305	0.07059	-0.156	-0.26095	-1.06195	0.455	-0.201	0.699025	-0.58	0.178	0.28605	-0.05795	0.174	-0.458975	0.30705	-0.200975	-0.06595	0.46405	0.0474	0.177	-0.13495	-0.0655	0.60405	-0.526
NP_001002029	C4B	0.707425	-0.11385	-0.29815	-0.29515	-0.06345	0.10585	-0.823	0.07685	-0.08275	-0.084025	-0.174175	-0.60615	-0.043125	-0.288	-0.71815	-0.367	0.01385	0.40685	-0.58315	-0.43615	0.12685	0.68785	-0.56015	0.66585	0.65185	-0.42315	0.621	-1.10715	0.94285	-1.37	-0.646	-0.049575	0.212	0.0657	0.09785	-0.19285	-0.543	0.008225	-0.30715	-0.307575	-0.37015	0.06685	-0.37	-0.139	1.50285	-0.574	-0.27915	0.909
NP_001002257	LCLAT1	-0.03907	0.02145	0.53426	0.07766	-0.04084	-0.59174	-0.258	0.02767	0.16226	-0.11987	0.04438	0.83326	-0.53987	-0.104	0.63026	-0.556	0.10896	-0.22774	0.39126	0.50626	0.71026	0.29426	0.28826	0.35926	-0.10674	0.54826	-0.00656	-0.09674	-0.22374	-0.326	-0.269	-0.13837	-0.43	-0.595	-0.00324	-0.05594	-0.0934	-0.11097	0.24526	0.06543	-0.26374	-0.17374	-0.375	0.237	-0.48874	-0.128	0.41626	-0.0329
NP_001002811	PDE4DIP	0.0416	-0.4267	-0.1557	0.0112	0.0319	0.1593	0.383	0.1315	-0.1187	0.1749	0.0736	-0.4387	0.51015	-0.153	0.2513	-0.391	0.2593	0.1203	0.1399	-0.0787	0.4173	0.0484	0.6133	0.1883	0.0008	0.3773	-0.207	0.07334	0.2923	-0.29	0.568	0.36965	0.358	-0.136	-0.0327	0.2613	0.0695	-0.10269	-0.0367	0.1312	0.2113	0.3013	-0.0988	0.285	0.6313	-0.106	0.0059	0.247
NP_001003	RPS8	0.025725	0.29595	0.41595	0.31395	0.15075	0.27995	0.461	0.12955	0.30795	-0.197275	0.329975	0.15895	-0.075575	-0.442	0.16665	0.47	0.22495	0.28795	0.18925	0.30995	0.13555	0.21695	0.34095	-0.04805	0.10045	0.19925	-0.0839	-0.14305	0.03905	0.0735	0.206	-0.084225	-0.0495	0.0214	0.27295	0.33295	0.105	-0.006025	0.33295	0.246375	0.10275	-0.28205	0.107	-0.304	-0.12705	0.182	0.42295	0.0172
NP_001003395	TPD52L1	-0.327575	-0.21115	1.04685	-0.91615	-0.48615	-1.19615	-1.46	-0.43115	0.46985	0.477425	0.148025	0.34485	-0.115575	-0.286	0.52385	-0.282	-0.25215	-0.55815	0.01165	0.93385	0.38685	0.78285	0.12435	1.70385	-0.18315	0.42085	-0.11	-0.07015	-0.12615	0.171	0.582	-0.678575	-0.173	-0.837	-0.26815	-0.87315	0.455	-0.276575	1.07285	0.635425	-0.09915	0.43985	-0.0702	0.493	1.40385	-0.469	0.51985	-0.274
NP_001003703	ATP5J	-0.029775	0.28355	-0.28745	0.06855	-0.45545	-0.28245	0.437	0.16755	-0.12555	-0.129125	0.071975	-0.03975	-0.358225	-0.444	0.38255	-0.755	-0.28245	-0.19185	-0.36445	-0.12875	0.33955	0.25855	-0.22345	-0.56245	-0.16745	-0.54545	-0.361	-0.61045	-0.50145	0.0796	-0.927	0.065525	0.163	-0.634	0.38255	-0.59045	0.341	-0.17336	0.11955	0.124685	0.37055	0.03155	0.319	-0.32	-0.18925	-0.0186	-0.26045	-0.354
NP_001003810	HNRNPD	0.1945	0.0685	0.17308	0.0535	0.5485	0.0675	0.103	-0.0215	0.3275	0.01485	-0.36275	0.2371	-0.04125	0.278	0.4805	-0.245	-0.2215	-0.6075	-0.3655	0.3405	-0.3055	-0.8825	0.8105	0.3895	-0.1725	0.6855	-0.302	0.5115	0.2815	0.514	-0.0177	-0.20525	-0.47	-0.29	-0.1645	-0.0875	-0.258	-0.41675	0.1537	-0.32925	-0.4245	0.7365	-0.295	-0.0591	0.2359	-0.202	0.3985	-0.562
NP_001004019	FBLN2	-0.89275	-0.1355	1.2015	0.9025	0.6755	0.4085	0.242	1.5315	0.7425	0.74875	-0.66775	-0.8745	1.29575	0.672	-0.6245	0.455	1.2515	1.4215	1.1815	0.7505	0.3075	-1.0685	0.2635	-0.8525	0.9225	-0.9055	0.654	0.7615	1.0315	-1.18	0.0555	-1.35425	0.488	-0.092	-0.7665	1.7915	-0.894	0.80675	0.2655	0.73275	-0.1165	0.5445	-0.904	-0.881	-0.1815	0.809	-0.6225	-0.118
NP_001004067	NOMO3	-0.157053	-0.003905	-0.141105	0.103795	-0.037805	0.033065	0.48	0.081895	-0.042605	0.242948	0.0467475	-0.079105	0.184197	-0.00541	0.324895	0.0952	-0.120105	0.052495	0.270895	0.342895	0.108095	0.060395	0.078195	0.051395	-0.185105	-0.081105	0.104	0.210895	0.103795	-0.0961	0.151	0.0235975	0.0395	0.272	-0.025405	0.364895	0.153	0.0274525	0.100195	0.295447	0.193895	0.063695	0.142	0.143	-0.023505	0.303	0.239895	0.401
NP_001004720	NCK2	-0.016655	-0.37231	0.06869	-0.17031	-0.00651	0.06359	-0.237	-0.25031	-0.32331	0.089845	-0.217155	0.28669	-0.178655	0.308	-0.34431	0.386	0.15669	0.10969	0.18969	-0.15431	-0.03781	0.19169	-0.32331	-0.36731	-0.22231	-0.25731	0.127	0.07069	0.14469	-0.354	-0.0573	0.18691	0.141	-0.362	0.11569	0.15769	-0.326	-0.061535	-0.22631	-0.608655	0.03129	-0.14031	-0.127	0.519	0.22869	0.112	-0.21931	-0.0126
NP_001005242	PKP2	0.08455	-0.2352	0.9488	-0.6862	-0.1682	-0.4932	-0.179	0.5028	-0.5732	-0.7926	-0.5681	-0.6112	-0.3621	-0.0318	0.1838	-0.0718	0.3018	-0.5112	0.4648	-0.5552	0.02137	-0.1882	0.1107	0.0061	-0.5332	-0.5062	-0.685	-0.0862	-0.7022	-0.356	0.22	0.3704	0.035	0.0204	0.0377	-0.0155	-0.881	-1.1306	-0.3482	-1.1496	-0.0912	-0.0061	-0.158	0.091	0.6528	0.169	0.2948	-0.726
NP_001005273	CHD3	-0.027925	0.26835	0.03505	0.08025	0.13565	-0.05165	-0.356	-0.09965	0.33435	-0.196325	0.271675	0.63335	0.022525	-0.255	0.36335	0.0589	0.09275	-0.14665	-0.14265	-0.01095	0.23935	-0.23265	-0.02015	0.12845	0.15745	0.48235	-0.458	0.45335	-0.02845	0.39	-0.15	0.332675	-0.286	0.449	-0.18465	-0.00605	0.262	0.13209	0.40635	-0.201975	-0.08665	0.11915	0.429	0.134	0.26435	-0.0454	0.38135	-0.123
NP_001005336	DNM1	-0.0829658	-0.311931	0.0340685	0.422069	-0.0612315	-0.608931	0.0756	0.115069	-0.251931	-0.0328157	-0.491966	0.0710685	0.294534	0.0692	-0.312931	0.0686	-0.125352	0.165069	-0.194132	-0.154231	0.157068	-0.350932	-0.0503315	-0.136161	-0.403931	-0.0827315	0.199	-0.127632	-0.202131	0.258	0.326	0.0228343	-0.0321	-0.0698	-0.0219315	0.361069	-0.681	-0.0702907	-0.0009315	0.0663342	0.0300685	-0.328931	0.116	-0.214	0.0670685	0.157	-0.268931	0.102
NP_001005360	DNM2	-0.1914	-0.2048	0.0602	0.4012	-0.0135	-0.3878	0.299	-0.1598	-0.1578	0.1388	-0.3989	-0.2738	0.0351	-0.00891	-0.0042	0.138	0.0572	0.2692	-0.2238	-0.1202	0.2422	-0.1479	0.0862	0.1222	-0.1698	0.1722	0.166	0.2032	-0.2318	0.288	0.49	-0.013605	0.253	-0.0767	0.4212	0.2512	-0.545	-0.019165	0.1372	-0.110337	0.1342	-0.1948	0.129	-0.195	0.0182	0.189	-0.0101	0.165
NP_001005361	DNM2	-0.19455	-0.1641	0.0579	0.3859	-0.0114	-0.3861	0.142	-0.1591	-0.1621	0.15415	-0.40555	-0.2631	0.03939	-0.00893	-0.0267	0.151	0.0609	0.2559	-0.2211	-0.1281	0.2499	-0.1501	0.0909	0.1249	-0.1761	0.1739	0.166	0.2059	-0.2311	0.287	0.446	-0.016225	0.255	-0.0693	0.4239	0.2499	-0.542	-0.018615	0.1309	-0.10381	0.1359	-0.1791	0.134	-0.185	0.0295	0.22	-0.0044	0.168
NP_001005362	DNM2	-0.195862	-0.167725	0.047075	0.377275	-0.015325	-0.392725	0.142	-0.157725	-0.167725	0.151388	-0.407863	-0.285725	0.0395325	-0.00875	-0.027825	0.151	0.049275	0.251275	-0.223725	-0.128625	0.253275	-0.152325	0.088275	0.120275	-0.183725	0.175275	0.166	0.199275	-0.237725	0.287	0.445	-0.0156575	0.255	-0.0726	0.423275	0.246275	-0.542	-0.0194175	0.119275	-0.102167	0.132275	-0.189725	0.134	-0.185	0.022675	0.226	-0.000225	0.168
NP_001005369	MTIF2	0.372377	0.129755	-0.093345	-0.308245	0.001655	-0.200245	-0.28	-0.084545	-0.383245	-0.331622	0.260377	-0.497245	-0.194878	-0.151	-0.204245	-0.262	-0.276245	-0.763245	-0.335245	-0.190245	-0.695245	0.542755	0.397755	-0.032205	0.278755	0.087755	-0.156	0.021055	-0.252245	0.356	0.209	0.0428775	0.121	0.238	0.064855	-0.092645	0.0731	0.201877	-0.178245	0.0334775	-0.130245	0.357755	0.119	0.201	-0.941245	0.139	-0.256245	-0.111
NP_001005464	HIST2H3A	0.21199	0.54128	0.87928	0.34928	0.18128	-0.03272	0.643	-0.07672	0.14898	0.31864	0.23714	0.29828	-0.25586	0.00591	0.29428	0.295	-0.11172	-0.57672	0.10128	0.24528	-0.09772	-0.32972	-0.22372	0.02018	0.49828	1.03228	-0.387	0.46128	0.10168	0.728	-0.342	-0.03601	-0.534	-0.133	0.074608	-0.41572	0.493	-0.17236	0.32528	-0.19336	-0.36672	-0.26672	0.474	-0.0338	0.11768	-0.0258	0.25628	-0.752
NP_001005731	ITGB4	0.327835	0.09127	-0.52933	0.26867	0.41667	0.11907	-0.656	0.38767	0.13536	0.333885	0.511335	-0.82933	-0.149665	0.167	-0.26533	-0.649	0.07157	-0.43833	-0.24433	0.62767	0.46267	0.71167	-0.00433	-0.17133	0.31367	0.06487	0.153	-0.94933	0.29467	-0.203	0.0824	0.393335	-0.31	0.0299	0.18127	0.11177	-0.221	0.514335	0.75867	-0.175665	-0.19133	0.00667	-0.448	0.13	-0.30233	0.0922	-0.44333	-0.325
NP_001005751	FAM21A	0.0481575	-0.189185	-0.039785	0.047125	-0.020385	0.075615	0.119	0.155815	0.040045	0.316908	-0.270593	-0.073185	0.198008	-0.0831	0.103815	-0.148	0.119415	0.051515	0.357815	0.109515	0.086115	-0.207185	0.415815	-0.235185	0.026715	-0.171185	0.193	-0.236185	0.003915	0.478	-0.0514	-0.0154865	0.033	-0.0578	0.029265	0.648815	-0.0955	0.100907	-0.129185	0.370408	0.155815	0.152815	0.0387	-0.543	0.250815	0.76	0.238815	0.432
NP_001006	RPS11	0.225325	0.38145	0.43945	0.34445	0.24535	0.36145	0.59	-0.02955	0.30645	-0.128275	0.397225	0.13605	0.026375	-0.313	0.16425	0.24	0.08455	0.30745	0.31345	0.34045	0.23705	0.26795	0.39745	0.10735	0.41745	0.29545	0.0582	-0.13555	0.19605	0.0835	0.105	-0.009425	-0.117	-0.277	0.35245	0.17265	0.379	-0.050875	0.24715	0.199075	0.12425	-0.01955	-0.358	0.0483	-0.13855	-0.247	0.47045	-0.109
NP_001006666	RPS6KA1	-0.187383	0.143235	-0.069765	-0.204765	-0.306765	0.101635	-0.0231	-0.022565	-0.264765	0.0861175	0.0035675	0.212235	-0.0983825	-0.0259	-0.104765	-0.0554	0.216235	-0.192765	-0.089765	0.359235	0.508235	0.082635	0.003535	0.008635	-0.176765	0.125035	0.322	0.217235	-0.151765	0.0276	0.595	-0.133332	0.202	-0.23	0.022895	0.032825	0.285	0.177267	0.500235	-0.166843	0.383235	-0.281765	-0.034	0.184	0.177235	0.288	-0.326765	0.785
NP_001007	RPS12	-0.127637	-0.001625	0.352275	0.084175	0.102375	0.0262465	0.449	0.121475	0.206275	-0.427862	0.350637	0.187275	0.0844375	-0.312	-0.113725	0.0191	0.084175	0.294275	0.259275	0.326275	0.000875	0.267275	0.180275	0.064475	-0.081725	0.160275	0.0583	-0.169725	-0.233725	0.00406	0.349	-0.175363	-0.00104	-0.37	0.067575	0.002675	0.23	-0.0800475	-0.045325	0.193637	0.095775	-0.275725	0.0712	0.024	0.104275	0.256	0.463275	-0.15
NP_001007069	SDCBP	-0.25995	-0.12495	-0.4779	-0.4929	0.2291	-0.4769	-0.49	0.6341	-0.0159	0.07805	-0.26245	0.9271	-0.31495	0.18	0.0991	-0.326	-0.0009	-0.18	-0.2579	-0.2479	-0.4189	-0.1834	0.2771	0.7101	0.2171	0.2031	-0.0885	0.3361	-0.1426	0.241	0.628	-0.44295	0.05	0.133	-0.2329	0.4491	0.2	-0.1801	-0.4589	-0.0116	0.0221	-0.0807	-0.665	0.217	0.2301	0.0685	-0.3169	0.37
NP_001007071	SDCBP	-0.236125	-0.12254	-0.47925	-0.49425	0.23175	-0.47625	-0.522	0.63675	-0.01325	0.082875	-0.218825	0.92875	-0.290625	0.176	0.10475	-0.3	-0.00025	-0.17665	-0.25425	-0.24525	-0.41525	-0.18005	0.29475	0.70975	0.22075	0.20575	-0.0687	0.33675	-0.18135	0.237	0.579	-0.407675	-0.0171	0.136	-0.23325	0.44575	0.188	-0.178525	-0.45125	0.029325	0.03375	-0.14795	-0.663	0.199	0.23375	0.158	-0.33825	0.382
NP_001007226	IGF2BP2	-0.32934	0.05192	0.32192	-1.54508	-0.70908	0.16492	-1.2	-0.30118	0.15692	-0.74954	0.40946	-0.18488	-0.33504	0.368	-1.41508	0.627	-0.2837	-0.83308	0.28392	0.14492	-1.30508	-1.47508	1.04492	-1.30508	0.22092	0.33992	-0.503	1.45492	-0.50608	1.45	-1.17	-0.12784	-0.707	0.359	-0.76108	-0.36018	-0.814	-0.32374	-0.13508	-0.51474	-0.00608	0.16992	0.386	-2	0.48592	0.0258	-0.91608	1.09
NP_001007469	SMARCB1	-0.0111225	0.331255	0.232255	0.044755	-0.191745	0.030755	-0.0254	-0.351745	0.594255	-0.0374225	0.107573	0.933255	-0.0944225	-0.0156	0.495255	0.117	0.096555	0.241255	0.027855	0.263255	0.015155	-0.126745	-0.008245	0.202255	0.043755	0.566255	-0.427	0.524255	0.280255	0.268	-0.0297	0.0765775	-0.0386	0.492	0.179255	0.017855	-0.0617	0.0701275	0.624255	-0.124673	-0.152745	0.007955	0.324	0.385	0.400255	0.4	0.628255	-0.16
NP_001007562	IRGQ	-0.30185	-0.1997	0.1813	0.7553	0.0568	-0.1977	0.107	-0.068	0.0913	-0.10885	-0.26335	0.8093	0.17365	0.804	-0.0303	0.0824	0.2463	0.0953	0.1713	-0.1997	0.2753	-0.5217	-0.3547	0.1513	0.0554	0.8193	-0.0184	0.4713	-0.2427	-0.274	-0.369	-0.03247	-0.174	-0.326	-0.1095	-0.2637	0.135	-0.089675	0.0768	0.88715	0.1653	-0.5567	0.321	0.54	-0.3837	0.351	0.3663	-0.0223
NP_001008	RPS13	-0.0441	0.2344	0.4304	0.07765	0.1803	0.2404	0.173	0.1058	0.1697	-0.19115	0.3042	0.009	0.0378	-0.389	0.0235	-0.0434	0.1765	0.1836	0.3324	0.2754	0.0756	0.1509	0.2504	0.1811	0.0148	0.1765	0.148	-0.2186	0.0043	-0.0487	0.27	0.026785	-0.114	-0.353	0.1799	0.1628	0.0066	-0.1133	0.2574	0.12555	0.2044	-0.1526	-0.0707	-0.093	-0.0606	0.141	0.4664	-0.051
NP_001008216	COA5	0.029525	-0.25965	0.32115	-0.55385	-0.17368	0.27415	-0.555	-0.66685	-0.38585	-0.540925	0.483075	-0.88185	-0.490925	-0.117	-0.46085	-0.415	-0.47885	0.48215	0.02315	0.28415	-0.34285	-0.00485	-0.19945	-0.89985	-0.19915	-0.93485	0.103	0.04515	-0.64985	0.055	-0.596	-0.544425	-0.102	0.188	0.00515	-0.32985	0.892	-0.443425	-1.05885	-0.212925	0.57815	-0.11675	1.09	-1.39	-0.27515	-0.131	-0.15555	-1.3
NP_001008274	TAGLN3	-0.142875	0.22355	-0.04165	0.70055	0.68355	0.76855	-0.591	1.35555	0.51855	0.594775	-0.294575	-0.99445	0.076725	0.703	-0.39145	0.122	0.58755	0.88655	0.10095	-0.04025	0.03125	-1.16445	0.51655	-0.55445	0.28555	-0.23645	0.352	0.25155	1.04555	-0.442	0.343	-0.502225	0.514	0.306	-0.68145	0.91655	-0.355	0.362275	0.06365	0.474775	-0.72845	0.50455	-0.0638	-0.651	-0.90945	0.293	-0.15345	-1.09
NP_001008389	CISD2	-0.439215	-0.280431	-0.28843	-0.0500305	0.12857	-0.258431	1.28	0.0385695	-0.0986105	0.172285	-0.306065	-0.37143	-0.170215	-0.532	-0.47943	0.747	0.0405695	0.13357	-0.178831	0.45657	0.0785695	-0.36543	-0.0910715	0.18757	-0.687431	0.33257	0.471	0.26557	-0.35443	0.00533	-0.15	-0.164665	-0.119	0.0122	-0.343431	-0.0742305	0.222	-0.280715	-0.31243	0.343785	-0.0275305	0.12757	0.0725	0.000128	0.302569	0.491	0.0665695	0.0381
NP_001008391	CGGBP1	0.112235	0.43785	0.14995	0.10383	0.16605	0.19355	0.612	0.18895	-0.04515	0.050425	0.465775	-0.16315	0.304925	0.208	-0.35315	0.149	0.04675	-0.14915	-0.42715	-0.00715	-0.33915	-0.50615	-0.23015	0.18075	0.56485	0.46585	-0.483	0.14835	0.27485	0.37	0.011	0.125025	-0.235	-0.469	0.51185	0.42485	0.507	0.299875	0.10787	0.199425	-0.04515	-0.39115	-0.697	-0.281	0.16955	0.074	0.90685	0.344
NP_001008398	GPX8	-0.0488	0.0341	0.0479	0.168	0.316	0.312	-1.07	0.0265	0.467	-0.188	-0.11875	-0.872	0.967	0.692	-0.672	0.45	0.254	0.352	0.558	-0.175	-0.1239	-0.714	-0.0435	-0.221	-0.0225	-0.1078	0.0117	-0.274	0.419	-0.22	0.282	-0.401	-0.196	0.0485	0.0217	0.896	-0.311	0.237	-0.778	0.6515	0.118	-0.676	-0.185	-0.216	0.191	0.493	-0.134	0.249
NP_001008493	ENAH	-0.191886	-0.233472	0.202527	0.250528	-0.223472	0.182528	-0.942	0.253528	0.0615275	-0.488736	0.142264	-0.366472	0.220264	0.4	-0.468473	-0.0513	-0.223472	0.189527	0.263528	-0.112903	-0.695473	-0.479473	-0.173173	-0.199373	-1.18447	-0.235473	0.117	0.0985275	-0.0624725	-0.00163	-0.0465	-0.370736	-0.121	0.478	0.0615275	-0.0970025	-0.646	0.0722638	-0.305472	-0.0726362	0.0035275	0.0215275	0.283	0.248	-0.128972	0.351	0.340527	0.204
NP_001008662	CCBL2	-0.326125	-0.44655	-0.38555	-0.39355	0.32545	0.35745	0.0175	-0.59155	-0.44655	-0.278075	-0.362775	0.17945	-0.693775	-0.461	-0.39755	-0.0636	-0.57555	-0.83955	-0.12055	-0.53555	-0.84455	0.60645	-0.50055	-0.50155	0.21345	0.60145	0.0166	-0.66855	-1.30555	0.721	-0.32	-0.681275	0.0587	-0.441	0.46645	-0.25343	-1.54	-0.410275	-0.49455	-0.142825	0.64645	-0.36455	0.0777	0.648	-0.58355	-0.239	-0.06655	0.187
NP_001008895	CUL4A	0.289857	0.250715	0.581715	-0.136285	0.071215	-0.169285	0.068	0.078315	-0.058285	0.0925575	0.258207	-0.008285	0.271857	-0.0365	0.535715	0.0561	-0.001285	0.014715	-0.211285	-0.071285	0.041015	-0.315285	-0.087285	0.044115	0.005415	0.301715	-0.189	0.864715	0.452715	0.235	-0.217	-0.103142	-0.205	0.0392	-0.009285	0.332715	-0.21	0.247858	0.319715	-0.0207925	0.088315	0.044315	-0.0991	0.242	0.317715	-0.0437	-0.204285	-0.157
NP_001008938	CKAP5	0.2226	-0.026	-0.2748	0.1992	-0.2288	-0.0638	-0.0422	-0.0778	-0.0444	-0.1874	0.07505	0.5452	0.3081	-0.0271	0.1293	0.018	-0.3378	0.2122	-0.046	-0.2198	-0.0668	-0.3918	0.1472	0.2412	-0.3728	0.5622	0.0718	0.9702	0.1962	-0.0688	0.161	0.3036	-0.131	-0.264	0.2732	-0.0678	0.00429	-0.0702	-0.0177	0.22385	-0.2978	0.04795	0.3	0.702	-0.1718	-0.0557	0.4012	0.262
NP_001010867	IBA57	0.0295225	0.131345	0.130445	-0.095555	-0.022755	-0.268555	-0.215	0.482445	-0.000755	0.183723	0.251372	-0.332555	0.0999225	-0.093	0.148945	-0.27	-0.152555	0.232445	0.038145	0.051845	-0.187555	0.054295	0.073255	-0.078555	0.061475	0.043445	-0.384	0.028245	-0.117555	0.0519	0.536	-0.0890275	0.0973	0.48	0.261445	0.335445	-0.0517	-0.0221325	0.548445	-0.133428	0.413445	0.960445	-0.171	-0.168	-0.353555	-0.0453	-0.317555	-0.495
NP_001011553	2017-09-07	0.56436	0.17872	0.28172	0.25972	0.48972	0.02112	0.363	0.50872	0.18872	0.46136	-0.01943	-0.15928	0.23986	0.458	-0.16428	0.376	0.38772	0.32172	-0.02288	-0.03118	0.09012	-0.24128	-0.22028	-0.16128	0.24672	0.09172	0.115	0.13112	0.15672	-0.417	0.187	-0.16764	0.0385	-0.287	0.0532	0.41972	-0.21	0.10531	0.18072	-0.09264	-0.26628	-0.11128	-0.295	-0.35	-0.48628	0.286	-0.14828	0.638
NP_001011725	HNRNPA1L2	0.230025	0.54915	0.06685	0.09281	0.05795	-0.04785	-0.0875	-0.16485	0.45815	-0.188425	0.008225	0.69515	0.167175	0.0946	0.49815	0.19	-0.12785	-0.22685	0.02565	0.13755	-0.08085	-0.33285	0.19415	0.38815	0.17265	0.54715	-0.695	0.68815	0.04825	0.315	0.132	0.033995	-0.516	0.0839	0.16395	-0.02285	-0.0293	-0.000535	0.15775	-0.162775	-0.04385	0.34315	0.28	-0.298	-0.00855	-0.0263	0.61015	-0.225
NP_001012632	CTBP1	0.09455	0.1043	0.0425	-0.0176	0.1251	-0.1441	-0.013	-0.3741	-0.1931	0.00445	-0.0187	-0.0491	0.2866	-0.419	0.1222	0.558	-0.0471	0.1018	0.0412	0.0283	0.109	-0.1281	-0.0731	0.3299	0.0029	0.4899	0.125	0.3709	0.2239	0.321	0.0464	0.56995	-0.0817	0.0873	0.0165	-0.0072	0.601	0.0489	-0.0173	-0.15005	-0.3091	0.2419	0.0674	0.139	0.9869	0.0408	0.134	0.233
NP_001012997	TCEAL5	0.360075	0.32215	-0.05845	0.22715	0.23415	-0.06635	-0.552	-0.68485	-0.15085	-0.278425	0.641575	-0.70085	0.041775	0.0766	0.79615	-0.0999	-0.32485	-0.33085	-0.10295	-0.06325	0.03615	-0.45085	-0.50285	-0.03444	-0.40085	-0.08125	-0.191	-0.13985	0.00815	-0.0584	-0.685	0.236575	-0.111	-0.263	0.14115	-0.37585	-0.24	0.045125	-0.62385	-0.436925	-0.88085	0.16215	-1.26	-0.0897	0.18715	0.0777	-0.04526	-0.154
NP_001013	RPS19	-0.0601725	0.351855	0.144355	0.165655	0.093055	0.334855	-0.418	-0.095145	0.152555	0.0460325	0.234627	0.131255	-0.0443775	0.316	0.169055	-0.7	0.233855	0.111385	-0.038145	0.114615	0.086455	-0.178145	0.547855	0.106145	0.034055	0.283855	-0.0399	-0.165145	0.223855	0.269	0.414	-0.0051725	-0.112	-0.129	0.034555	0.081655	-0.23	-0.0162725	0.243855	0.0062775	-0.230145	0.052355	-0.0827	-0.0238	-0.331145	0.139	0.657855	0.0791
NP_001013269	SLC3A2	-0.213775	0.19635	-1.25565	0.05635	-0.36365	-0.14215	1.03	0.08135	-0.45565	0.101175	-0.298325	0.23035	0.129175	-0.608	0.02935	0.157	-0.40665	1.22435	0.01335	-0.05585	-0.39165	1.16435	-0.21765	-0.07845	-0.14715	-0.40965	0.168	-0.10945	-0.26665	0.097	0.0917	0.792675	-0.354	0.0665	0.40335	-0.16255	-0.0236	0.209675	-0.61065	-0.103425	0.25435	0.23635	-0.0307	-0.129	-0.15165	0.349	0.11835	0.296
NP_001013685	PTRHD1	0.086225	-0.34055	0.86145	-0.63755	-0.53855	-0.11455	-0.259	-0.73155	0.22045	-0.315325	0.398725	-0.92055	-0.048475	-0.25	-0.08635	0.0361	0.51045	-0.22355	-0.11925	0.07245	0.20745	-0.20955	0.64945	-0.10261	-0.18695	0.17245	0.368	-0.29855	-0.21555	-0.265	0.81	-0.525775	-0.11	-0.0779	0.21645	0.39045	-0.449	-0.339775	-0.10248	0.078925	-0.20955	-0.23155	0.0354	0.0859	0.88245	0.207	-0.70955	0.293
NP_001013865	SLTM	0.532	0.1925	0.244	0.10031	-0.076	-0.07	-0.103	0.0462	0.208	0.027795	0.0787	0.0321	0.0843	-0.0981	-0.062	-0.411	-0.073	0.04	0.0176	0.273	-0.153	-0.134	-0.297	0.1139	-0.086	0.475	-0.00473	0.1983	-0.121	0.196	0.208	0.246	-0.14	0.0662	0.341	-0.107	-0.179	-0.0564	0.0213	-0.14	-0.269	0.1591	0.0656	-0.0325	0.203	0.0474	-0.013	-0.0998
NP_001014432	AKT1	0.220475	0.26395	-0.59605	0.06015	0.09695	0.64795	0.346	-0.03975	-0.08495	0.028775	-0.345025	0.05945	0.219075	0.307	0.65495	-0.0377	0.08095	0.37495	0.05335	-0.14005	0.26295	-0.39005	-0.22005	0.47695	-0.05095	0.01725	0.0383	0.18395	0.49395	-0.633	-0.338	0.565975	0.224	0.0529	-0.47505	0.10095	-0.0735	-0.032925	0.50195	0.366475	-0.10815	-0.14505	-0.421	-0.0565	-0.25405	0.215	-0.46005	-0.71
NP_001014436	DBNL	-0.090725	0.03985	-0.25615	0.16585	0.14185	-0.22915	0.209	0.09085	-0.32415	0.06516	0.091725	-0.33715	0.066025	-0.0566	-0.41815	-0.112	-0.11252	0.05885	0.17785	0.01885	-0.16105	-0.23515	0.14985	-0.111754	0.02085	0.20985	-0.105	-0.41115	-0.39215	0.0149	0.489	-0.385575	0.0374	-0.298	-0.30215	0.19985	0.0633	-0.097225	0.08885	-0.095075	-0.51015	-0.41815	-0.0109	0.271	-0.16055	0.271	-0.17785	0.0955
NP_001014437	CARS	0.129345	-0.24091	0.04059	0.38109	-0.28791	-0.30391	0.75	0.10209	0.09509	0.034945	0.080645	-0.02481	-0.081405	-0.174	-0.37391	0.121	-0.17291	0.34209	0.25609	0.15209	0.38209	0.38309	0.14509	-0.18891	-0.06201	-0.00485	-0.0512	-0.24891	-0.28391	0.196	-0.161	-0.219455	-0.0992	-0.181	0.12309	0.14209	-0.105	-0.215955	0.27409	0.043195	0.31309	-0.26391	-0.376	1.44	-0.04971	0.0357	0.39709	0.0736
NP_001014446	OCIAD2	0.41568	-0.20664	-1.90264	-0.53464	0.48536	-0.02264	-1.07	-0.29574	0.03336	0.04018	-0.77882	-1.22764	-0.39032	-0.0803	0.68736	0.161	-1.21164	1.33736	-0.46054	0.14436	-0.01364	-0.10764	-1.19264	-1.12164	0.08336	-0.36284	1.35	0.11336	-0.56764	-0.821	1.46	-0.60182	-0.432	-0.252	0.16736	-0.61564	1.07	-0.15683	-0.20264	1.52368	-0.73064	-0.30154	0.653	0.0476	-0.59164	-0.916	-0.49364	-1.07
NP_001014839	NCDN	0.1213	0.1907	0.1244	0.0582	0.1292	-0.2407	0.0278	-0.0847	-0.5577	-0.03835	0.08655	-0.2157	-0.1653	-0.164	-0.3937	-0.0404	0.0764	0.149	-0.0047	0.0925	-0.1777	0.1979	0.2163	0.3613	0.0971	-0.2657	0.327	-0.3107	-0.0057	-0.169	0.0376	-0.17885	-0.377	-0.0873	0.11609	0.0611	-0.116	0.12685	-0.1627	0.0377	0.5943	0.1936	0.431	0.0361	-0.0597	-0.313	0.1662	2.35
NP_001015001	CKMT1A	-0.07221	0.991	0.2	0.331	-0.297	-1.735	-0.511	1.013	-0.302	-0.554	-0.1127	2.005	-0.1575	-1.45	-0.0015	-1.26	0.38	0.0248	-1.255	0.843	1.075	1.095	0.03142	-1.175	0.0729	1.175	-0.902	-0.945	-0.142	-0.964	-1.27	0.45	1.09	0.425	0.595	-0.0039	-1.2	0.2205	0.706	-1.2225	-1.105	0.159	0.0609	-1.54	0.466	-0.0706	-0.138	-0.898
NP_001015049	BAG5	0.18097	0.04184	0.21134	0.04474	0.01914	-0.05056	0.139	-0.23766	0.15934	-0.26833	-0.07888	0.05804	-0.08368	0.118	0.67834	-0.472	-0.09846	0.11434	0.09234	-0.23566	-0.03509	-0.10486	0.30934	0.24134	-0.31166	-0.07076	-0.131	-0.24066	0.03504	-0.0541	0.255	0.41967	-0.176	-0.19	0.29134	-0.34566	0.16	-0.35333	0.01664	0.00632	-0.08526	-0.34966	-0.0492	-0.349	-0.25166	0.0378	-0.18266	-0.593
NP_001015055	RTKN	0.111088	-0.330415	-0.457415	-0.085815	-0.185415	-0.287415	-0.477	0.147585	0.285585	0.0197925	-0.267207	0.106585	-0.262707	0.171	-0.491415	-0.254	0.174585	-0.151415	0.236585	0.410585	0.179585	-0.085715	0.091585	-0.294415	-0.505415	0.083685	0.181	-0.521415	-0.157415	-0.000106	0.114	-0.277207	-0.454	0.0462	-0.091715	0.108585	0.181	0.360293	0.556585	0.0868425	0.471585	-0.175415	-0.523	-0.0383	0.182585	0.25	0.286585	-0.47
NP_001015877	PHF6	0.20081	0.67595	1.11195	-0.13405	0.16785	0.20375	-0.111	-0.07505	0.21045	-0.420525	0.126375	0.89595	0.240425	-0.278	-0.22205	0.0411	-0.04105	0.22335	-0.20805	-0.20505	0.24595	-0.41805	-0.92605	0.29495	0.40095	0.45095	-0.306	2.31395	-0.20205	-0.141	-0.503	0.287475	-0.218	-0.307	0.24895	-0.25905	0.367	-0.158025	-0.19005	0.471475	-0.20605	0.20725	-0.491	0.343	-0.32305	-0.25	0.55095	0.112
NP_001017392	SUGP2	0.402425	0.07115	0.06675	-0.07315	0.76285	-0.10515	-0.384	-0.03915	0.06295	-0.341075	0.178375	0.05675	-0.174175	0.114	0.56485	-0.24	-0.05115	-0.25515	-0.02815	-0.16015	0.09033	0.11015	-0.33115	0.26285	0.29985	0.70485	0.159	1.09985	0.04235	0.782	-0.011	0.316425	-0.65	-0.461	0.39985	0.06995	0.329	0.232925	0.20585	0.211325	-0.17315	-0.13615	0.446	-0.348	0.17555	-0.0644	1.44985	0.0332
NP_001017402	LAMB3	-0.28075	-0.6235	1.4525	-0.7555	-0.5175	-0.7075	-0.344	0.4485	0.7525	0.14275	0.56275	-1.1375	-0.55925	0.399	-1.2575	-0.885	0.3285	-0.6915	-0.3365	0.3305	0.2945	1.1625	0.2545	0.0995	0.7425	-0.7315	-0.313	-0.9415	0.1975	-0.71	0.448	-0.0444	-0.46	-0.253	-0.1105	0.5385	1.19	0.69475	0.8125	-0.43875	0.3535	0.2885	-1.04	-0.906	-0.7195	0.0406	-0.0603	0.122
NP_001017408	GOPC	-0.03015	-0.1171	0.3387	-0.1085	0.2387	-0.05817	0.0182	0.0987	0.04	0.0232	-0.20415	-0.05676	0.0617	0.546	0.0657	0.378	0.5647	0.2107	0.2147	0.0413	0.3187	0.0797	-0.0885	0.3867	0.1957	-0.4593	-0.173	0.3397	0.0927	-0.239	0.21	-0.17525	0.0695	0.0167	-0.1523	0.2867	-0.386	0.24735	-0.3703	0.29785	-0.0769	-0.2453	-0.259	0.243	0.1077	0.712	-0.1523	0.489
NP_001017915	INPP5D	-0.198955	-0.046528	-0.42475	-0.046972	0.18025	0.07925	1.23	-0.18075	-0.27775	0.457125	-0.093575	-0.69975	-0.324875	-0.024	-0.09825	0.672	0.02035	0.25025	0.29125	0.47725	-0.66475	-0.09895	0.22225	0.33725	0.50225	-0.83075	0.162	-0.05875	0.65325	-0.205	0.118	-0.256425	0.0723	-0.243	0.08925	-0.04926	-0.0685	0.227125	0.21425	0.102125	0.03255	0.18325	-0.0515	-0.51	-0.42075	0.149	-0.51075	0.0986
NP_001017928	CCDC58	0.059965	-0.33527	-0.03927	-0.27327	-0.53827	-0.26927	0.568	-0.23327	0.18173	-0.462635	0.272865	-1.08727	-0.352135	0.246	-0.41327	-0.355	-0.32327	-0.34827	-0.09427	0.26473	-0.09627	0.43473	0.12153	-0.59727	0.37873	-0.19327	0.322	-0.65027	-0.51827	0.493	-0.361	-0.266135	0.0155	0.676	-0.16727	0.21373	0.131	-0.570135	-0.10027	-0.594135	0.05363	0.43473	0.153	-0.0379	0.25673	-0.685	0.07173	-0.137
NP_001017957	OS9	-0.411225	0.20255	-0.25045	0.32455	-0.30745	0.06455	-0.636	-0.03123	-0.59545	0.039775	-0.224225	0.14255	-0.240725	0.325	0.43055	-0.392	-0.15545	0.15555	0.07855	-0.10175	0.13855	-0.45545	0.02195	0.00025	0.20955	-0.63345	0.0197	0.07955	-0.13645	-0.883	0.235	0.023925	-0.0853	0.677	-0.04181	0.31255	-0.223	-0.434225	-0.34245	1.05127	-0.22245	-0.04885	-0.637	0.287	0.43955	0.185	0.17555	0.45
NP_001017974	P4HA2	-0.4435	-0.075	-0.857	-0.429	-0.417	0.587	-0.549	0.455	0.173	-0.3936	-0.5595	-1.084	0.9605	0.673	-0.588	-0.147	-0.155	0.159	0.24	0.399	0.343	-1.256	-0.4887	-0.541	-0.619	-0.927	0.51	-0.4564	0.145	-0.967	0.181	-0.2785	-0.413	0.22	-0.591	0.4	-0.338	0.293	-0.642	0.5105	-0.017	-1.018	-0.186	0.186	-0.421	0.146	-0.38183	0.262
NP_001017992	ACTBL2	-0.476975	-0.04595	-0.55295	0.09405	0.12205	0.11105	0.151	0.53505	0.35905	0.242525	-0.109325	-0.84295	-0.092575	0.444	-0.36995	0.482	0.38705	0.32105	0.24405	-0.15485	0.05705	-0.29165	0.19405	-0.22125	-0.15405	-0.46895	0.197	0.15205	0.40105	-0.355	0.161	-0.326475	0.225	-0.467	-0.36295	0.35505	0.0716	0.202925	-0.33895	0.324025	-0.46495	-0.26175	0.282	0.0232	-1.00495	0.656	-0.59095	-0.258
NP_001017995	SH3PXD2B	-0.153998	0.0426035	0.292104	0.0611035	0.362104	0.721104	-0.146	0.323103	0.570103	-0.0287053	-0.505448	-0.285896	0.540052	0.316	-0.222896	0.128	0.169103	0.537103	-0.0882965	0.0097035	0.0541035	-0.228897	-0.382896	-0.179896	-0.241896	-0.283896	0.695	0.0221035	0.0005035	-0.54	-0.0563	-0.153098	0.317	0.108	-0.411896	0.0801035	-0.29	0.482552	-0.913897	0.443052	-0.0252965	-0.354897	-0.00865	0.321	0.0641035	0.428	-0.255897	0.349
NP_001018006	TPM1	0.28595	0.3569	0.1009	0.4779	0.8509	0.6059	-0.538	1.2649	0.8439	0.29395	-0.17505	-0.6541	0.02195	0.795	-0.5631	0.752	1.2549	1.3349	0.2069	0.0459	-0.1136	-0.7151	0.4019	-0.4801	0.1829	-0.6151	0.409	-0.2431	1.1449	-2.25	-0.237	-0.64355	0.536	-0.682	0.2239	0.6429	-1	0.393	-0.8031	0.56295	-0.7541	0.3879	-0.103	-0.914	-0.9201	0.856	-0.4731	-0.416
NP_001018007	TPM1	0.2475	0.278	0.164	0.39	1.114	0.306	-0.708	2.314	1.024	1.017	-0.09475	-0.732	0.113	0.737	-0.298	0.529	1.814	1.454	0.147	-0.025	-0.1386	-1.256	0.546	-0.402	0.455	-0.215	0.323	0.024	1.194	-2.2	-0.292	-0.8005	0.792	-0.695	-0.416	0.649	-1.06	0.39545	-0.1452	0.5085	-1.236	0.466	-0.394	-1.08	-1.406	0.639	-0.474	-0.508
NP_001018008	TPM1	0.129	0.176	0.312	0.433	1.086	0.37	-0.621	2.396	0.888	1.003	-0.01995	-0.431	0.136	0.604	-0.229	0.482	1.546	1.346	0.323	-0.0007	0.057	-0.826	0.513	-0.335	0.357	-0.213	0.322	-0.0374	0.718	-2.16	-0.291	-0.649	0.802	-0.593	-0.1738	0.697	-0.696	0.446	-0.1496	0.5675	-1	0.172	-0.231	-1.05	-1.144	0.646	-0.51	-0.429
NP_001018077	SERBP1	0.1003	0.239	0.3066	0.0296	0.0696	0.0891	0.00351	0.0366	0.2192	-0.1257	0.17185	0.4336	-0.0052	-0.151	0.19092	-0.249	0.3896	0.1483	0.276	0.186129	0.1351	0.2329	0.4606	0.5046	0.0905	0.3206	-0.155	-0.0784	0.0256	0.0422	0.277	-0.1687	-0.239	-0.0269	0.2536	-0.1844	0.0548	-0.0207	0.2976	0.0728	0.1204	0.1333	0.41	0.162	0.2946	-0.115	0.6556	-0.192
NP_001018080	CORO1B	0.217075	-0.26085	-0.04475	0.13715	-0.40685	0.17415	-0.425	-0.03235	-0.24785	-0.141925	0.292575	-0.11985	-0.409925	-0.252	0.02905	-0.292	0.02975	0.40115	0.47715	-0.11085	-0.00229	0.14615	0.17215	0.14815	0.14115	-0.22285	0.315	-0.27885	-0.17485	-0.0603	0.1	0.678075	0.306	0.107	-0.03945	0.19415	0.308	0.212075	0.40315	0.019625	0.28915	-0.27685	0.145	0.274	-0.12585	-0.116	-0.50985	0.0737
NP_001018146	NME2	-0.162107	0.393385	-0.470615	-0.177315	-0.247615	0.600385	-0.202	-0.338615	0.616385	-0.293807	-0.234508	-0.363615	0.0406425	0.53	0.430385	-0.31	0.146385	-0.482615	-0.406615	-0.040415	-0.231615	0.417385	0.011385	-0.556615	-0.730615	-0.083415	-0.145	0.324385	-0.394615	-0.288	0.714	0.525192	-0.337	-0.0289	0.494385	-0.069815	-0.204	-0.179808	0.420385	0.281693	-0.036815	0.179385	-0.0753	-0.302	-0.052015	-0.134	0.126385	-0.961
NP_001018169	NAE1	0.1555	0.021	0.1693	-0.0078	0.4655	-0.0625	0.286	0.1835	0.1239	0.1716	0.27275	0.4885	-0.1548	0.0232	0.3355	-0.0027	0.06582	0.0118	-0.0725	-0.1585	-0.1545	0.1569	-0.3185	0.4585	-0.3605	0.4475	-0.224	-0.1885	-0.0525	0.122	0.0321	-0.18695	0.0661	-0.13	0.0386	-0.1555	-0.0732	-0.04585	0.4725	-0.16325	0.0024	-0.0238	0.164	-0.275	0.5195	-0.046	0.8505	-0.0209
NP_001018494	PUM1	-0.0515925	0.105735	-0.089465	-0.141265	-0.090165	-0.050665	-0.147	-0.190265	0.034635	-0.183163	0.0245675	0.365735	-0.141882	-0.358	-0.234265	-0.0625	-0.117265	-0.180265	0.164735	0.093735	-0.118265	-0.373265	-0.131265	-0.215265	0.210735	0.401735	-0.00671	0.203735	-0.192265	0.339	0.525	-0.243633	-0.00492	0.119	-0.117265	0.114735	0.0252	0.0001175	-0.104765	0.0336125	-0.021545	-0.260265	0.263	0.0739	0.161735	0.00137	0.257735	0.292
NP_001019389	GPHN	0.1957	0.2214	0.4424	0.1804	-0.0978	-0.01917	0.181	0.2364	-0.8866	-0.0428	-0.5928	0.1274	-0.2464	-0.000274	-0.5466	0.423	0.3024	-0.1666	0.2134	0.0874	0.1224	-0.6716	0.1444	-0.2536	-0.01317	0.4314	0.151	0.2344	0.0495	-0.323	-0.901	0.3672	-0.582	0.0567	0.067	-0.2076	0.269	-0.03935	0.025	0.2437	-0.2026	-0.3636	-0.111	0.00357	-0.2326	0.187	-0.2216	0.439
NP_001019553	HMBS	0.129425	0.06055	-0.03685	-0.53085	-0.64885	0.02705	0.175	-0.14485	-0.32285	0.135725	1.19907	0.08415	-0.020025	-0.572	-0.22485	-0.281	-0.29785	-0.14685	-0.25685	-0.02825	0.61015	0.32015	0.20715	-0.39985	-0.61285	-0.07585	-0.206	-0.10445	-0.27885	0.118	-0.232	0.513575	0.141	0.199	-0.02981	0.16015	0.12	-0.335925	0.55715	-0.177625	0.36515	-0.03389	-0.338	-0.134	0.74315	-0.148	-0.10745	-0.449
NP_001019636	SOD2	-0.78075	-0.8745	-2.3255	-0.6844	-0.568	0.3145	1.2	0.7345	-0.7535	0.45675	-0.9887	-1.6455	0.11075	1.26	-0.9245	0.105	-0.1845	-0.8285	-0.657	-0.0625	-0.5205	-0.4765	-0.9065	-1.0005	0.8745	-1.9355	-0.571	-1.5455	-0.7365	-0.817	2.58	-1.66275	1.21	-0.037	-1.7155	0.8245	0.398	0.1598	-0.7885	-1.07525	0.2015	-0.0165	-0.732	-2.02	-0.3915	0.217	-1.8055	-0.693
NP_001019820	CANX	-0.15815	0.8247	0.3427	-0.0983	-0.5793	0.6517	0.618	0.0507	1.0277	0.1293	0.83785	-0.4823	-0.22715	0.0329	0.08492	-0.282	0.3557	0.2617	0.1576	0.3917	0.9447	0.5717	-0.2543	0.4997	0.3587	-0.2203	-0.165	0.5287	0.2817	-0.903	-0.23	0.33835	0.178	0.367	0.0527	0.3527	0.499	0.20385	-0.3553	0.43285	0.2377	-0.2193	0.0732	0.266	-0.4193	0.251	-0.2513	0.32
NP_001019833	RPL6	0.17705	0.4216	0.0372	0.0565	0.0888	0.2346	0.107	0.1544	0.2416	-0.19097	0.2393	0.0046	0.052945	0.372	0.2926	0.251	0.1371	0.2266	0.1347	0.1565	0.0632	0.0346	0.3686	0.1159	0.10452	0.3136	-0.137	-0.2674	0.0777	0.0538	0.358	-0.07375	-0.0623	-0.0841	-0.2134	0.09814	0.0805	-0.01375	0.2396	0.02405	0.0553	-0.0244	0.134	-0.159	-0.0033	0.296	0.4296	-0.02
NP_001020029	SPTB	0.057675	-0.07355	-0.09535	-0.39365	0.04435	-0.77365	-0.199	-0.21055	-0.24065	0.967675	-0.475325	-0.05975	0.726675	0.236	-0.21345	-0.125	-0.13974	-0.37065	-0.41165	-0.47765	-0.32165	-0.64865	-0.36965	-0.47065	-0.11675	-0.28165	-0.142	-0.40665	0.13035	-0.251	-0.0684	0.079425	-0.416	-0.153	-0.14537	-0.23535	-0.567	0.430175	1.36335	-0.081325	0.09235	0.50535	-0.199	0.548	2.04335	-0.0258	-0.35365	0.106
NP_001020119	FNBP1L	-0.350986	-0.294972	-0.114972	0.0735282	0.0771282	0.174028	0.0505	0.189028	0.129628	-0.314986	-0.416986	0.498028	-0.0069859	-0.0237	0.0496682	0.119	0.0712282	0.0783282	0.126928	0.0506282	0.597028	0.421028	0.262028	0.449028	-0.0189718	0.559028	-0.0133	0.0688282	-0.125972	-0.206	0.599	0.199514	0.249	-0.213	-0.780972	-0.270972	-0.605	-0.0496359	-0.188972	-0.0100577	-0.174972	-0.0709718	0.454	0.164	0.282028	0.0618	0.247028	0.373
NP_001020262	ABCF1	-0.10605	0.2957	-0.3313	0.2167	-0.1383	0.4777	0.447	-0.0223	0.0545	0.28505	0.05735	0.3817	0.3848	-0.338	0.3607	0.158	0.1587	-0.1333	-0.0123	0.3737	0.1364	-0.1823	0.4797	0.7127	0.3427	0.4447	-0.0567	0.1635	0.3257	-0.141	-0.308	-0.27765	0.0442	0.107	-0.7503	0.0283	0.0828	0.09345	0.0564	0.04855	-0.1873	0.4417	-0.127	0.394	0.7917	0.00148	0.3237	0.24
NP_001020268	PSMA8	0.0247593	-0.0252815	0.241018	0.126618	0.118619	0.0621655	0.66	-0.123981	0.0288185	-0.0357908	0.116059	0.121318	0.00190925	0.00995	0.126719	0.128	0.0582285	0.0978185	0.199018	-0.0311815	0.214019	0.215019	0.0199185	0.119818	0.101018	0.408019	-0.128	-0.0274815	-0.0839815	0.252	-0.0469	0.0313158	0.153	-0.39	0.177018	-0.0479815	-0.0979	-0.140991	0.0866185	0.135294	-0.0012815	-0.175982	-0.00555	0.349	0.197019	-0.164	-0.191981	0.248
NP_001020330	CD74	-0.334952	0.307095	0.243095	-0.782905	0.518095	0.505095	1.77	-0.508905	-0.364905	0.114047	-0.872953	-0.946905	-1.01145	0.0556	-0.819905	0.0905	-0.220905	-0.612905	-0.053105	0.249095	0.607095	0.971095	-0.202905	-0.365905	0.156095	-1.32891	-0.0718	-1.7689	-0.256905	-0.0493	-0.011	0.645548	0.384	-0.927	0.623095	-0.558905	1.05	-0.418453	0.169095	-0.153452	1.1811	-0.002105	-0.212	-1.41	-1.04591	0.408	-0.458905	-1.07
NP_001020331	CD97	0.185468	-0.511065	0.197935	0.476935	0.214935	0.146935	1.12	-0.306065	-0.240065	0.401967	0.0249675	-0.551065	-0.0495325	0.153	0.247935	0.0424	0.453935	0.111835	0.279935	0.125435	0.159935	-0.423065	0.217935	0.520935	-0.125065	-0.525065	0.271	-0.316065	0.756935	0.0242	-0.0947	-0.255032	0.0291	-0.0162	0.866935	0.211935	-0.109	0.234767	0.052735	-0.213883	0.066435	-0.406065	0.0658	-0.192	-0.112065	0.433	0.700935	-0.337
NP_001020374	U2AF1	0.258175	0.13835	0.31005	0.24605	-0.06795	-0.03095	0.0217	-0.00795	0.26405	-0.191975	0.276525	0.65405	-0.12652	0.000435	0.37705	0.0861	-0.07595	-0.01295	0.22805	0.48905	0.07485	0.06125	-0.02795	0.24705	0.01995	0.57705	-0.241	0.38005	-0.04195	0.233	0.349	0.271025	-0.396	-0.0702	0.22205	-0.02995	0.49	-0.200975	0.38805	-0.223475	0.10583	0.00205	0.128	0.00321	0.27705	-0.0465	0.33205	-0.18
NP_001020376	AP2M1	-0.09445	-0.0459	0.3271	0.2591	0.1814	0.2011	-0.102	0.084625	0.2141	0.20255	-0.0193	0.8021	0.16265	0.223	-0.2129	0.389	0.3761	0.2761	0.2881	0.1813	0.3371	0.0181	-0.1249	0.0451	0.0628	0.1961	-0.0355	0.1138	0.3371	-0.795	-0.505	0.0574	0.255	0.0111	-0.0599	0.2861	-0.199	0.27655	0.2411	0.1025	0.1245	-0.0469	-0.282	-0.0915	-0.4669	0.373	-0.1029	0.315
NP_001020419	DUT	0.3573	0.6536	-1.5214	0.0786	-0.146	0.8646	-0.635	-0.1924	0.3136	-0.5462	-0.16345	0.4906	-0.29475	-0.175	0.7996	-0.629	0.2656	-0.5254	-0.3334	-0.5384	-0.9044	-0.1783	0.7106	-0.0123	0.2346	0.7706	0.229	0.2696	-0.9154	-0.00523	-0.212	-0.6417	-0.118	1.05	-0.7304	-0.7474	0.725	-0.22115	-0.6264	-0.1897	-1.1814	0.7946	-0.258	0.122	-0.7704	-0.339	0.7326	-0.384
NP_001020424	TPD52	-0.534225	0.10015	0.61155	0.20155	-0.37945	-0.38345	0.85	-0.19045	0.33855	-0.029825	0.876275	0.01014	-0.652225	-0.674	-0.43645	-0.358	0.67155	0.0086	-0.13345	0.46855	0.36355	0.66155	0.09595	-0.10845	0.10705	-0.38645	-0.0727	-0.48545	-0.84345	-0.0344	0.0635	0.348275	0.31	0.366	-0.10245	0.01435	-0.187	-0.228775	-0.12445	-0.332175	0.71855	-0.51645	-0.7	-0.309	-0.56745	0.612	0.07985	-0.0357
NP_001020471	RAB12	0.122025	0.02145	0.13365	0.18425	0.45505	0.11601	0.25	0.29105	-0.36995	0.215525	0.150625	-0.51295	0.293525	-0.396	0.10455	0.273	0.26605	-0.08795	0.22405	0.117421	0.58905	-0.56695	0.54405	0.07555	-0.25495	-0.49895	0.135	0.16645	0.13085	0.4	0.0687	0.397025	-0.0586	0.138	-0.16895	0.09395	0.622	0.439525	-0.30895	0.571025	-0.06095	0.09065	0.122	0.396	0.116679	-0.0663	-0.39295	0.336
NP_001020604	NQO1	0.3505	0.787	0.914	0.274	1.024	0.143	-1.18	-0.796	-1.676	0.378	0.8495	-3.116	-0.6215	0.34	-0.1249	-0.629	-0.439	0.222	-0.588	-0.387	1.944	-1.406	-0.05	0.027	0.316	-0.704	0.756	-1.266	-2.176	-1.06	0.11	-0.121	-1.31	0.246	2.334	0.584	-0.688	-0.993	1.214	-0.1755	-0.384	-2.186	0.757	-1.86	-1.196	-2.24	0.269	-2.53
NP_001020766	ARFIP1	-0.27185	-0.4555	-0.4455	0.2355	0.3885	0.0646	0.0832	0.1885	-0.1405	-0.24475	-0.48325	-0.4935	0.19225	-0.483	-0.4185	-0.272	0.3545	0.5995	0.05484	0.5335	0.1825	0.0093	0.2435	-0.0725	-0.0645	0.146	0.19	-0.1025	-0.0845	0.0425	0.374	-0.06765	0.362	0.0825	-0.0975	-0.007	0.102	0.1374	0.0799	0.73225	-0.0885	0.2865	0.178	-0.0545	0.2875	0.0117	-0.0397	-0.596
NP_001021	RPS27	-0.124927	0.240345	0.410345	0.033545	0.141445	0.336345	0.527	0.020445	0.189845	-0.172778	0.442173	0.240345	0.108823	0.0963	0.013445	0.315	0.233345	0.348345	0.296345	0.328345	0.056545	0.196645	0.297345	-0.039655	-0.031655	0.199345	0.138	-0.071655	0.225345	0.215	0.0644	0.0397725	-0.133	-0.0848	0.240345	0.233345	0.303	-0.0613275	0.320345	0.0612725	0.407345	-0.109655	-0.0127	0.114	0.030145	0.0297	0.704345	0.0933
NP_001024	RRM1	0.310625	0.63825	0.23825	-0.06455	0.21525	-0.09995	-0.3	0.62825	0.42025	-0.300375	0.605125	1.97525	-0.070175	0.00889	0.09055	0.606	-0.53875	0.50925	0.58225	-0.48675	-0.15775	-0.89375	-0.49975	0.47525	0.24525	0.79625	-0.326	1.19525	0.25225	-0.0982	-0.236	-0.649375	-0.402	-0.19	0.27025	-0.82975	0.284	0.079375	0.37325	-0.182225	-0.37075	0.52825	-0.0398	0.224	0.32325	-0.282	-0.17975	-0.372
NP_001025030	KCTD21	0.48215	0.3753	0.4553	-0.1917	0.2973	0.1583	-0.393	0.3343	-0.2837	-0.1511	0.3375	-0.4087	-0.00891	-0.241	-0.7687	-0.66	0.0651	0.4013	-0.2187	0.1493	-0.5067	0.3333	0.3043	-0.2537	0.6583	-0.2967	0.639	-0.1477	-0.1257	-0.759	-0.419	-0.28935	0.48	-0.32	-0.2317	0.124	-0.27	-0.05257	-0.2627	0.12165	0.2313	0.5503	0.161	0.162	0.4503	-0.481	-0.2727	0.777
NP_001025173	GRB7	0.03065	-0.3235	-0.1945	-0.3995	-0.3365	-0.3655	0.827	-0.1305	0.5555	-0.00375	-0.14675	-0.1995	-0.31825	-0.296	-0.1995	-0.336	-0.2925	-0.4645	-0.0884	0.1805	1.1835	-0.5325	-0.01018	0.4775	-0.3705	0.6125	-0.197	0.1255	0.7665	0.242	0.444	0.00225	-0.327	-0.0594	-0.6315	0.0584	0.156	-0.36425	1.5735	-0.34675	-0.2785	-0.2865	-0.557	-0.425	-0.3575	-0.0723	0.4955	-1.02
NP_001025226	ARHGAP5	-0.231302	-0.005025	0.399595	-0.204405	0.314595	-0.115405	0.422	0.072195	-0.336405	-0.315702	-0.0861125	0.252595	-0.0983925	0.159	-0.200405	0.128	0.037695	0.121595	0.011495	-0.407405	-0.223405	0.322595	-0.350405	-0.134405	-0.442405	0.096595	-0.308	0.104595	0.309595	-0.0527	0.425	0.0030975	0.179	-0.249	0.225595	-0.132405	-0.285	-0.0699525	-0.446405	0.0712975	-0.034605	0.244595	-0.144	0.605	0.156595	0.119	-0.163405	-0.662
NP_001026853	IFIT3	-1.32242	-0.74885	-0.61285	0.91015	-0.22717	0.23715	-0.0817	-1.33985	-1.08485	-0.037525	-1.07593	0.19415	-0.491925	-0.29	-0.42785	0.384	0.63515	-0.64685	0.36015	0.71315	0.48715	-0.85185	0.06515	0.10815	-0.23253	-1.43985	0.794	-0.78985	0.12215	1.18	-0.398	-0.774425	-0.679	-0.932	-0.58885	-0.61485	0.7	-0.179125	-1.33985	0.034575	1.82015	0.12115	-0.0656	-1.37	-0.30765	0.139	1.23015	-0.0249
NP_001026859	PLAA	0.095975	-0.03695	-0.00995	0.05655	-0.32895	-0.30595	0.0517	-0.40695	0.14805	0.235025	-0.228475	0.41605	-0.134975	0.585	0.69005	0.307	-0.14595	0.06389	0.16375	0.35705	0.49905	0.68505	-0.10895	0.28205	0.10315	0.40005	-0.034	0.76905	0.22105	-0.0422	-0.0846	-0.025075	0.263	-0.421	0.04115	-0.16295	0.25	-0.158975	0.26905	0.156875	0.64205	-0.39095	0.106	0.00827	0.06224	-0.106	0.40405	-0.121
NP_001026881	ERGIC1	0.925105	0.82021	0.58621	-0.43879	-0.069284	0.35721	0.463	-0.40579	0.36921	-0.266195	0.438605	-0.80979	-0.249395	-0.588	0.33221	-0.273	-0.20679	0.32321	-0.23379	-0.11049	0.55821	0.54921	-0.47979	0.10121	-0.08429	-0.27279	1.01	0.28221	0.39621	-0.91	-0.296	0.754105	0.529	0.12	0.33921	-0.07006	1.02	-0.107345	-0.70979	0.349105	-0.01929	-0.16409	-0.613	-0.365	-0.70879	0.217	-0.32979	0.386
NP_001026887	CRELD1	-0.374545	-0.78509	-0.73309	-0.64209	0.19291	0.63491	-0.0951	0.33791	-0.05629	0.024955	-0.393869	-0.15669	0.317955	0.052	-0.43509	-0.242	-0.26109	-0.11569	0.19691	0.18691	0.54691	0.85291	-0.18609	-0.06595	0.21391	-0.15099	-0.0949	0.65591	-0.09319	0.313	0.464	-0.725545	0.148	0.197	0.30391	-0.03849	-0.125	-0.108405	-0.28609	0.945455	-0.24309	-0.08799	0.153	0.2	0.17291	0.0656	-0.23209	-0.234
NP_001026897	MRI1	-0.1768	0.7504	-0.6636	0.3054	-0.0471	-0.1946	-0.0648	-0.0889	-0.3706	-0.3993	0.2082	-0.6926	-0.4778	0.301	0.5814	-0.166	-0.3676	0.2134	-0.9466	-0.2526	0.1414	-0.2306	-0.6126	0.0555	-0.5436	0.4794	0.0787	-0.3976	-0.3136	0.241	0.552	-0.2118	-0.442	-0.652	0.3744	-0.0938	-0.298	-0.3908	-0.01959	-0.130565	-0.3916	0.0242	0.461	-0.589	0.3434	-0.315	0.054	-0.393
NP_001026971	LIMK2	-0.2904	0.4042	0.1916	0.3101	0.7772	0.3038	-0.126	0.5002	0.3278	0.0588	0.1441	-0.2908	0.5129	1.03	0.5292	0.109	0.1492	0.5122	1.3532	0.7882	0.366	0.4402	0.4552	0.5142	0.1222	0.4332	0.332	0.1782	0.265	-1.48	0.525	0.6031	-0.122	0.901	0.1592	0.0752	0.0431	0.5961	0.282348	0.4721	0.8022	-0.0458	-0.221	-0.681	-0.3678	-0.117	-0.2178	-0.873
NP_001026973	LLGL2	0.201475	-0.38385	0.27315	-0.31585	-0.20285	0.15715	-1	0.40615	-0.01425	-0.244925	7.5e-05	0.17515	-0.191275	-0.124	-0.19085	-0.515	0.47915	-1.02085	-0.36885	0.56315	0.31915	-0.27285	0.20815	-0.43685	-0.31885	0.29415	0.113	0.62515	-0.54985	-0.143	0.504	1.02408	0.137	0.544	0.01968	-0.48285	-0.417	-0.170475	0.29415	-0.368425	0.24815	-0.29285	-0.22	-0.418	-0.23185	0.00104	-0.33385	-0.211
NP_001026976	ALDH3A2	-0.337725	-0.42405	0.54095	0.06445	-0.19905	-0.58005	-0.208	0.25095	0.28995	0.057025	0.076225	-0.21705	-0.234025	-0.564	-0.18605	-0.132	0.17695	-0.39205	0.47995	0.55695	-0.00465	0.30395	0.015292	0.40795	0.08545	0.49695	-0.344	0.44895	0.17195	-0.111	-0.356	-0.192025	0.56	-0.659	-0.04625	0.0125	-1.04	-0.190425	0.25895	0.024375	0.25295	-0.03545	-0.265	0.354	1.70595	0.138	0.46195	0.0128
NP_001027005	PHKB	-0.0318675	-0.324915	-0.023215	-0.188915	0.585085	-0.103015	-0.248	0.139085	-0.435915	0.0759925	0.342043	0.251085	0.0370425	-0.376	-0.139915	0.0181	-0.172915	0.095485	0.081985	-0.439915	0.520085	0.861085	-0.165915	0.326085	-0.565915	-0.204915	0.203	-0.544915	0.371085	-0.308	0.554	0.259043	-0.0472	-0.369	-0.002475	-0.187915	0.127	-0.268458	0.129085	0.348542	-0.302915	-0.026415	0.0418	0.104	-0.171915	0.0666	-0.519915	0.426
NP_001027454	TMPO	0.225825	0.04995	1.04145	-0.32755	0.13645	-0.46655	-0.157	0.17745	0.22845	-0.004975	0.104375	0.81945	-0.137305	-0.183	-0.10645	0.17	0.04385	-0.60555	-0.35255	-0.33155	0.87445	-0.61555	-0.05445	0.36345	0.35845	0.15445	-0.2	0.08945	-0.21255	0.287	-0.563	-0.112575	-0.314	-0.289	0.03575	-0.38555	0.703	0.446225	-0.15555	-0.091725	-0.39755	0.24145	-0.634	-0.446	0.07605	0.33	0.30245	-0.0976
NP_001027455	TMPO	0.207737	0.021275	1.08177	-0.354225	0.110775	-0.517225	-0.159	0.165775	0.236775	-0.0488125	0.130188	0.837775	-0.156862	-0.155	-0.139225	0.178	0.049675	-0.649225	-0.374225	-0.343225	0.849775	-0.635225	-0.063425	0.332775	0.396775	0.095775	-0.108	0.041875	-0.250225	0.227	-0.572	-0.140113	-0.326	-0.304	0.035675	-0.401225	0.615	0.451387	-0.099725	-0.150188	-0.399225	0.166775	-0.573	-0.541	0.041775	0.414	0.357775	-0.0969
NP_001027466	SERPING1	0.5479	-0.7222	-0.5802	-0.3522	-0.4082	-0.0222	-0.903	-0.5092	-0.4192	-0.00195	0.029416	-0.4402	-0.3621	0.337	-0.6632	-0.149	0.3008	0.2108	0.2998	-0.3782	-0.3192	0.3818	-0.3762	-0.4242	-0.1105	-0.5712	0.41	-0.3612	0.6598	-0.603	-0.366	-0.4016	0.235	0.395	0.0238	-0.4072	-0.631	0.00415	-0.6882	-0.5731	0.3928	0.5558	0.108	-0.553	0.8108	-0.873	-0.4132	1.19
NP_001027565	HNRNPH2	0.137	0.1473	0.225	0.221	0.001	0.0122	-0.256	-0.089	0.0963	-0.211	0.11325	0.251	0.2155	0.137	0.179	0.112	-0.218	-0.094	-0.0046	0.204	-0.157	-0.158	-0.057	0.192	0.044	0.48	-0.0212	0.243	-0.108	0.47	0.0843	-0.03505	-0.221	0.0727	0.184	0.184	0.237	-0.0616	0.05318	-0.04245	0.0375	-0.119	0.241	-0.0265	0.269	0.0378	0.21	-0.268
NP_001028228	GLUL	-0.32393	0.25114	-0.98486	0.43014	0.07014	0.15314	-0.0974	-0.10147	0.10214	0.44507	-0.54543	0.25014	-0.02538	-0.283	-0.02776	-0.337	-0.02016	0.35014	-0.21486	0.18214	-0.29386	1.12414	-0.50086	-0.29886	-0.28586	-0.52186	0.193	0.48114	0.32514	0.267	-0.538	-0.55293	0.776	-0.337	1.07414	-0.09506	-0.412	0.90657	0.17814	0.16137	0.19414	-0.71886	1.43	-0.118	1.19414	-0.242	0.20714	0.174
NP_001028721	BABAM1	-0.0133775	-0.098155	0.352145	-0.088255	-0.101155	0.144145	-0.105	-0.295855	-0.213855	-0.292428	0.198073	-0.332855	0.0290725	0.128	0.243145	-0.234	-0.186855	-0.321855	-0.111255	-0.193855	0.137145	0.169145	0.066145	0.009845	-0.038	0.096145	-0.0159	-0.190855	-0.286855	0.189	-0.0331	-0.304428	-0.318	0.0428	0.024245	0.068145	0.291	-0.273927	0.315145	-0.116678	-0.105555	-0.283855	0.199	0.0124	0.157145	-0.0452	-0.03971	0.184
NP_001028755	ACOT9	-0.0238225	-0.231445	-0.412445	0.092055	0.298555	0.199555	-0.331	0.379555	-0.048345	0.0816775	0.0171775	0.361555	-0.122222	0.19	-0.211445	0.177	0.178555	0.097055	-0.268445	0.204555	0.089455	0.574555	-0.262445	0.115555	-0.140445	-0.014945	-0.0542	0.388555	-0.005245	-0.236	1.1	0.0042775	0.554	-0.659	0.404555	0.334555	-0.159	0.220277	-0.257445	-0.116723	0.005715	-0.154445	1.13	-0.162	-0.176445	0.157	0.011495	0.0154
NP_001028886	NOP2	-0.0359988	-0.0694025	-0.0884025	-0.163403	-0.118402	0.173597	0.146	-0.254402	0.0447935	-0.416701	0.553299	-0.0521025	-0.161201	0.0927	0.0658975	-0.184	-0.189403	0.167598	0.123198	-0.226403	-0.0974025	0.373598	0.475598	-0.359403	-0.0055025	0.321597	0.335	0.0758975	-0.333402	0.0348	0.103	0.244299	-0.19	-0.377	0.0778975	-0.0419025	0.215	-0.568201	0.156598	-0.465701	0.247597	0.407598	0.151	0.0593	0.287598	-0.316	0.781597	-0.153
NP_001029097	TIAL1	0.240375	0.28475	-0.06455	0.16275	-0.11125	-0.12025	0.0583	-0.20825	0.14375	-0.149125	0.327375	-0.10725	0.021475	0.306	-0.01505	0.136	-0.26025	-0.05135	0.06035	-0.08425	-0.16725	-0.26825	-0.10225	0.10655	-0.15725	0.28175	-0.0537	0.19775	-0.13225	0.584	-0.218	0.043215	0.0877	0.246	0.37075	0.08375	-0.223	-0.116125	-0.14225	-0.239625	-0.09625	0.10085	0.104	0.071	-0.11125	-0.0447	0.19375	0.398
NP_001029345	ALDH1L2	-0.60694	0.00142	-0.25788	0.37712	0.38712	0.60012	1.16	0.47412	0.20812	0.81906	-0.70644	-1.07688	0.73856	0.184	0.17612	0.773	0.60412	0.69112	0.71712	0.31712	-0.24288	1.20312	0.53712	-0.51988	0.67212	-0.70288	0.201	-0.18188	0.45812	-0.161	0.0475	0.01656	-0.0622	0.0747	-0.90088	0.36012	-0.213	0.42106	-0.11188	0.42456	-0.19588	0.12642	-0.437	-0.754	0.01962	1.04	0.97212	0.75
NP_001030127	SORBS1	-0.103455	-0.35431	0.05669	0.19969	0.59569	0.10269	-0.531	1.45169	0.75269	1.06085	-0.409155	-0.64931	-0.113155	-0.0907	-0.55831	0.16	-0.34331	0.49769	0.68969	0.06569	-0.22631	-0.01301	-0.75531	-0.91231	1.10169	-0.38131	0.00601	-0.16531	0.36269	-1.08	-0.312	-0.654655	0.099	0.349	-0.31331	-0.13151	-0.426	1.02635	0.05369	0.448345	0.05469	0.49669	-0.297	-1.08	0.33169	0.369	-0.26831	-1.14
NP_001030128	SORBS1	-0.097705	-0.35111	0.05989	0.20289	0.59089	0.10589	-0.531	1.45489	0.75589	1.03744	-0.400555	-0.64611	-0.123555	-0.09	-0.55511	0.16	-0.34011	0.50089	0.67189	0.06889	-0.22311	-0.00981	-0.75211	-0.90911	1.10489	-0.37811	0.00601	-0.16211	0.36389	-1.08	-0.31	-0.653055	0.102	0.354	-0.31011	-0.12831	-0.428	1.02795	0.05689	0.451445	0.05789	0.49789	-0.297	-1.12	0.33489	0.37	-0.26511	-1.14
NP_001030168	RPL14	0.1289	0.1553	0.2095	-0.0645	0.0216	0.1071	0.417	0.0699	0.0651	-0.17875	0.36075	-0.2005	0.23325	-0.0765	0.1572	-0.0453	0.2205	0.2075	0.2085	0.119	0.3465	-0.0885	0.1287	0.0211	0.0853	0.1715	-0.0469	-0.3715	0.1271	0.236	-0.0818	0.15825	0.0347	0.0165	0.1476	0.06992	-0.115	-0.0392	0.2675	0.03675	-0.0315	-0.0425	-0.0203	0.0544	-0.2865	0.104	0.1564	0.179
NP_001032238	ACOT1	0.076525	-0.52405	-1.25505	-0.34405	-0.18395	-0.60205	0.0315	-0.05305	-0.48505	0.265475	-0.161025	0.26995	0.158975	-0.123	-0.48105	0.0366	-0.48605	-0.32805	0.07495	0.02595	0.40895	0.59695	-0.21815	-0.65905	-0.34105	-0.74005	-0.225	-0.84305	-0.68805	0.113	0.012	0.030975	-0.083	-0.0865	0.20895	-0.51005	-0.0706	-0.065525	-0.30905	0.703475	-0.12315	-0.39105	0.12	-0.0122	-0.49805	0.367	-0.59505	-0.127
NP_001032242	FOXK1	0.364583	0.421166	0.461166	-0.0038345	0.512166	-0.223834	0.297	0.369165	-0.0888345	-0.366917	0.566583	0.253165	0.207683	0.124	-0.159834	0.0373	-0.292834	-0.0648345	0.309165	0.779165	-0.315835	0.0286655	-0.277834	-0.271834	0.228165	0.955166	-0.223	-1.12683	-0.178835	0.102	-0.493	0.439083	0.465	0.274	0.182466	0.0290655	0.00347	0.0124828	0.309165	-0.120017	0.238166	0.126746	0.157	-0.459	0.0171655	0.0988	-0.0628345	-0.208
NP_001032354	GGPS1	-0.317305	-0.60861	0.88139	-0.05271	-0.17421	-0.17621	0.222	0.28539	-0.43361	-0.194455	0.275195	-0.66661	-0.136305	0.0586	-0.12973	-0.212	-0.08901	-0.23961	-0.11191	-0.46361	0.09339	0.38739	-0.24861	0.07139	-0.65161	0.15639	-0.16	-0.03561	-0.28161	0.0689	0.242	-0.200305	0.267	-0.284	0.40439	-0.18281	-0.161	-0.412305	-0.09411	-0.780305	-0.21671	-0.60061	0.12	-0.0572	0.13539	0.335	-0.30661	0.023
NP_001032405	STAU1	-0.3883	-0.1371	-0.1481	0.4084	-0.2626	-0.1846	-0.148	-0.1916	-0.1393	0.3062	-0.0599	-0.1429	-0.08095	-0.185	0.0464	0.139	-0.2076	-0.0774	-0.082	0.1134	-0.2236	-0.4396	0.0199	-0.2266	-0.1328	-0.2296	0.205	-0.05345	0.3024	0.651	0.351	0.3452	-0.0609	0.143	-0.0336	-0.0116	-0.789	0.2212	-0.8686	-0.111	0.0994	-0.1251	0.338	-0.158	-0.1083	-0.14	0.0824	0.872
NP_001032410	CYFIP2	-0.0181	0.1092	0.2613	-0.0857	0.07414	0.3263	0.319	-0.0867	0.0998	-0.00085	0.023	0.2313	0.00065	0.187	0.2193	0.292	0.048	0.0054	-0.0927	-0.2167	0.1883	-0.0717	0.1349	0.155	-0.0657	-0.0099	0.0966	-0.0041	0.5153	-0.218	0.509	0.1	0.501	-0.302	-0.1587	0.2223	0.00843	0.24965	-0.2087	-0.06425	-0.0097	-0.0066	0.21	0.225	0.06	-0.0468	0.0253	0.124
NP_001032726	BTF3	0.37475	0.2695	-0.0136	-0.1775	-0.2165	0.2495	0.353	0.1705	0.2035	-0.23075	0.35925	-0.3215	-0.19325	0.0289	-0.0565	0.139	0.2175	-0.1295	-0.0615	0.06475	0.3925	-0.1815	0.2005	-0.4155	-0.2135	0.3845	-0.196	-0.0106	-0.0475	-0.289	0.00416	0.27275	-0.612	0.0347	0.5055	-0.0485	0.251	0.2203	-0.1005	-0.44425	-0.4795	0.3065	-0.712	-0.512	-0.8335	0.072	0.6125	0.179
NP_001034230	TRIOBP	0.182525	0.03485	0.00095	-0.31395	0.22005	0.04185	-0.238	0.11105	-0.16395	0.084225	-0.200725	-0.42595	0.007525	0.108	0.11005	0.282	0.13805	0.04925	-0.08935	-0.15995	0.00495	0.02825	-0.15295	-0.17595	-0.18995	-0.24595	0.452	-0.32195	0.12805	-0.243	0.0207	-0.299475	0.288	-0.107	-0.04776	-0.01505	0.139	0.390525	0.04765	-0.339475	0.21905	-0.13995	0.108	-0.0845	0.07705	0.543	-0.36195	0.0321
NP_001034271	BOLA2B	-0.0375325	-0.435165	-0.323165	-0.426165	-0.386165	0.217835	0.424	-0.539165	0.385835	-0.147253	0.766417	-0.397165	-0.209583	0.0407	0.022835	-0.237	-0.109065	-0.212765	-0.026165	-0.249465	-0.015165	0.076835	0.667835	0.298835	0.032835	-0.532165	0.152	-0.124965	-0.297165	0.71	-0.0912	0.224417	0.0712	0.165	0.106835	0.122835	0.522	-0.346083	0.230835	0.270917	0.120835	-0.247465	-0.824	0.538	-0.401165	-0.0137	-0.224765	0.266
NP_001034438	EFEMP1	0.264825	-0.19304	1.07015	0.14815	0.34115	-0.13815	0.15	0.29415	0.31715	0.419575	0.104925	-0.47385	-0.374925	0.59	-1.54985	-0.139	0.81015	1.10015	-0.26465	0.01215	-0.49985	-0.92285	-0.49185	-0.43485	0.33115	-0.95285	-0.0265	0.13115	0.41215	-1.07	-1.08	-1.20942	0.918	0.179	-0.30885	0.09015	-0.0935	0.10968	0.17915	-0.742425	-0.58485	0.34815	-0.223	-0.217	-0.42185	0.679	-0.42385	-0.349
NP_001034558	MARK2	-0.1069	-0.1413	0.2387	-0.1283	-0.4313	-0.0815	-0.113	-0.1005	-0.3173	-0.28065	0.20835	0.1777	0.06125	-0.0753	-0.1923	0.14	-0.0742	-0.0409	-0.1563	-0.0892	0.2597	0.1087	-0.00759	0.0401	-0.3093	-0.1663	0.0927	-0.1093	-0.1733	0.0698	0.0582	0.40735	0.414	0.155	-0.1153	-0.0365	-0.211	-0.022915	-0.0446	0.038385	-0.0216	0.0977	-0.1	-0.035	-0.1123	0.0442	-0.0757	-0.374
NP_001034579	CD151	0.0843	0.1947	0.8777	-0.1733	0.0517	0.2185	-0.00452	0.3837	0.6017	0.40485	-0.15865	0.6337	-0.027	0.344	-0.2993	0.0417	0.2002	0.103	0.5367	0.3657	0.7247	-0.3033	0.0147	0.2927	0.2837	1.1477	-0.433	0.4367	0.2827	-0.723	0.416	-0.00645	0.212	0.318	0.0925	0.4207	0.132	0.65035	0.7727	-0.69765	0.5317	0.4967	-0.43	-0.33	-0.2333	0.038	-0.0993	-0.923
NP_001034680	USP9X	-0.0026975	-0.138195	-0.266195	0.156805	-0.067295	0.042005	-0.355	-0.337195	-0.207195	0.0513025	-0.300098	0.016426	0.208402	-0.0907	0.085305	-0.0618	0.125805	0.066105	0.087105	-0.186195	-0.211195	0.122805	-0.022195	0.197805	-0.247195	0.144805	0.0233	0.249805	0.191805	0.00951	0.346	0.128202	0.0257	-0.0621	-0.151195	-0.060495	0.191	0.0960025	-0.103195	0.179402	-0.100195	-0.014295	0.191	0.17	-0.190195	0.0526	0.350805	0.155
NP_001034702	IAH1	-0.113936	-0.0585725	0.732328	-0.170272	0.175327	-0.0679725	0.167	-0.0583725	-0.171572	-0.279836	0.377664	-0.295673	-0.0122363	0.204	0.512328	0.0726	-0.374673	-0.0236725	-0.0393725	-0.0635725	0.258327	0.784327	-0.399672	-0.431673	-0.216573	0.212328	0.149	-1.36567	-0.390672	0.365	-0.463	-0.274836	0.317	-0.374	0.0783275	0.0593275	-0.37	-0.0176812	-0.224672	0.299664	-0.538672	-0.304673	1.02	0.0176	-0.571673	-0.0726	-0.313673	-0.367
NP_001034937	GPX4	-0.243375	-0.02875	-0.13175	-0.04175	-0.13075	0.37125	0.567	0.10487	-0.14575	0.478625	0.782625	0.29125	0.047175	0.31	0.56425	-0.0659	0.03005	0.38125	0.16705	0.22825	-0.23275	-0.14375	0.31225	0.08065	0.20125	-0.32775	0.299	0.05215	-0.07075	0.173	-0.143	-0.064075	-0.0909	0.0798	-0.23775	0.10835	-0.119	0.432125	0.04165	0.048925	0.65625	0.10365	-0.0208	-0.209	-0.11275	-0.0199	0.35525	0.179
NP_001035095	TCERG1	0.12185	0.1771	0.4941	-0.0366	0.0822	0.03724	-0.0867	-0.0949	0.0929	0.02955	-0.07535	-0.0555	-0.18895	0.138	0.1881	-0.00681	-0.1529	-0.2489	-0.1809	0.1045	0.048	-0.2339	-0.0909	0.2181	0.2231	0.4111	0.0325	-0.1099	-0.1429	0.111	0.0561	-0.17895	0.157	0.333	0.2171	-0.016	0.12	-0.0677	0.2751	-0.0427	-0.0017	0.0962	0.0623	-0.0263	0.2071	-0.0808	0.0784	-0.152
NP_001035202	MYH11	-0.249125	-0.09145	-0.42315	0.13685	0.39185	-0.03415	-0.619	1.83085	0.43585	0.707425	-0.070075	-0.78815	0.108425	-0.0152	-0.46215	0.569	1.10085	0.85085	0.20785	-0.00615	0.33085	-0.36015	0.00285	-0.26745	-0.12015	-0.38415	0.465	-0.01415	0.52585	-0.83	-0.31	-0.654575	0.184	-0.235	-0.60015	0.08685	-0.13	0.414925	-0.10655	0.179425	-0.42315	-0.06315	-0.308	-0.76	-0.56915	0.536	-0.62815	-0.682
NP_001035207	ARAP1	-0.366202	-0.136405	0.640595	-0.251405	-0.018205	0.292595	-0.0224	-0.120405	0.070495	0.138698	0.675297	-0.184405	0.111547	-0.183	-0.276405	0.108	0.426595	0.222595	0.341595	0.149595	-0.045505	0.026985	-0.064505	-0.102405	-0.058205	-0.272405	0.222	0.050995	0.155595	0.105	0.183	-0.355702	-0.308	0.141	-0.212405	0.261595	-0.0558	0.461298	0.219595	-0.0605025	0.420595	-0.158405	0.109	-0.411	-0.056105	0.744	0.045395	-0.359
NP_001035225	ACTR3B	-0.28535	-0.3347	-0.1952	-0.1769	-0.1971	-0.0968	0.406	0.0663	-0.2937	-0.08495	-0.00795	-0.0057	-0.11135	0.168	-0.2857	0.188	-0.15945	-0.0457	0.2613	-0.1892	-0.2937	0.0743	-0.0187	-0.1195	-0.0822	-0.5527	0.344	-0.4137	-0.1892	0.0887	0.216	-0.24435	0.279	-0.375	0.0803	-0.0624	-0.033	0.0702	-0.2747	0.48815	-0.0167	-0.3157	0.445	-0.565	-0.2406	0.44	-0.0187	0.151
NP_001035248	H2AFY	0.217725	0.27845	1.09745	-0.09755	0.53245	0.11595	-0.132	0.31745	-0.08755	-0.230525	-0.391275	-0.05655	-0.190775	0.204	0.13215	-0.0833	-0.10855	-0.09555	-0.19255	0.27145	0.36045	-0.17555	-0.55455	0.20445	0.25445	-0.44655	-0.172	-0.09455	-0.25755	0.191	-0.243	-0.168125	-0.191	0.0673	0.26345	-0.17855	0.291	0.183725	0.01415	-0.000575	-0.63155	-0.09855	0.575	-0.0756	0.22345	0.143	-0.27355	-1.38
NP_001035526	YARS2	-0.099	-0.1659	-0.3259	-0.2209	-0.1769	-0.2109	0.935	0.1561	0.0172	-0.0482	-0.11023	-0.5879	0.17355	0.495	0.3391	-0.0037	-0.1479	-0.1059	-0.0539	-0.3239	-0.4369	0.2221	0.0949	-0.0391	-0.0559	-0.4469	0.272	0.3701	-0.2949	-0.0215	-0.171	0.22855	-0.0649	0.472	-0.0405	0.5311	-0.304	-0.23045	-0.3359	-0.33045	0.3141	0.4731	0.339	0.289	0.6941	-0.0649	0.3531	0.143
NP_001035536	MTMR12	-0.0127	0.0122	-0.4168	-0.3558	-0.0562	-0.2218	-0.0171	-0.3358	-0.2208	-0.106805	-0.0764	0.7712	-0.04285	-0.238	-0.0058	-0.484	-0.0396	0.3602	0.5542	0.0672	0.1292	-0.5548	-0.7558	-0.2588	0.0012	-0.1988	-0.168	0.2682	-0.11189	-0.214	-0.368	0.2581	-0.182	-0.231	0.1142	-0.3938	0.316	0.1966	-0.2768	0.5361	0.2962	-0.0667	0.29	1.3	2.4552	-0.383	-0.5818	0.18
NP_001035720	NCALD	0.45825	-0.0835	0.0405	0.17635	-0.0705	-0.4385	-0.476	-0.1335	0.4515	0.28735	0.26625	-0.2285	-0.11385	0.392	0.2135	-0.156	0.3385	0.2278	-0.0655	0.3055	0.2461	0.9505	-0.1845	-0.1375	-0.3405	0.2895	0.302	-0.2795	0.2825	-0.394	-1.2	0.47175	0.245	0.387	0.8225	0.0575	0.617	0.69225	-0.4975	0.56625	0.0155	0.4205	-0.244	-0.172	0.1041	-0.638	0.4155	0.548
NP_001035806	PC	-0.1355	0.1193	-0.218	0.03336	-0.282	0.385	-0.113	-0.298	-0.0195	0.405	0.2565	0.577	0.3575	-0.416	-0.0101	-0.127	-0.126	0.564	0.15	0.269	-0.443	0.01561	-0.173	0.153	0.422	-0.204	0.426	-0.467	0.157	-0.134	-0.157	0.0629	0.00829	-0.297	0.117	-0.141	0.646	0.6475	0.362	0.3345	0.186	-0.256	0.124	0.263	-0.228	-0.0216	-0.137	-0.122
NP_001035808	GDAP1	-0.21525	-0.4185	1.3555	0.4605	-0.2905	-1.3145	-0.0797	0.7195	-0.1195	-0.01075	0.31005	2.9255	1.00025	0.306	-0.2115	-0.169	-0.0115	-0.3135	-0.3835	-0.0055	0.0751	0.6915	1.1005	-0.1125	-0.3285	0.0587	-0.516	0.2515	-0.7825	0.621	-0.684	-0.2013	0.559	-0.0454	-0.1295	-0.1085	-0.0784	0.38325	-1.8445	-0.32075	0.11356	0.4025	-0.271	-0.491	0.9515	-0.174	-0.3505	0.549
NP_001035809	ABCE1	-0.210638	-0.245275	-0.358275	0.115725	0.174725	0.302725	0.245	0.048825	0.093325	0.0434125	0.102413	-0.143275	0.0430125	-0.172	0.224725	0.0401	-0.204275	0.174725	0.173725	0.409725	-0.203275	0.146725	0.398725	0.002355	0.154725	0.255725	0.219	0.072725	-0.166275	0.157	0.263	-0.375638	-0.00885	-0.143	-0.016475	0.002008	-0.0312	-0.0088375	0.489725	0.157862	0.202725	0.076125	-0.0304	-0.183	0.474725	-0.112	0.113725	-0.0306
NP_001035810	G6PD	-0.522633	-0.179265	-0.091265	0.027735	0.311735	0.434735	0.159	-0.145265	0.066835	0.541867	0.0006075	1.24774	0.244867	0.264	-0.136265	-0.0422	0.174735	0.178735	0.020335	-0.214265	0.868735	-0.528265	-0.062265	0.415735	0.110835	0.440735	-0.144	0.539735	-0.099265	-0.496	-0.0499	-0.453632	0.11	-0.317	-0.261265	0.066935	0.208	0.137368	0.161735	0.388867	0.091435	-0.338265	-0.195	-0.00193	0.268735	0.248	0.415735	0.771
NP_001035830	PGP	-0.0922975	0.227535	0.088535	0.041135	0.029535	-0.175465	-0.424	-0.294465	-0.019065	0.111268	-0.0958325	0.545535	-0.165082	-0.105	0.092535	-0.0496	-0.103165	0.038335	0.094535	-0.109765	0.099535	0.162535	0.438535	0.080535	-0.150465	-0.039265	-0.135	0.137535	-0.568465	0.165	0.323	0.504768	-0.643	0.834	-0.146365	-0.325465	0.0492	0.0753175	-0.269465	0.533767	0.088535	-0.506465	-0.189	0.613	0.434535	-0.0587	0.029235	0.781
NP_001035879	PSPC1	-0.146492	-0.276985	0.486015	0.067085	0.179015	-0.309985	0.475	-0.244985	0.650015	0.225908	-0.457993	0.545015	-0.158493	0.158	0.816015	0.538	0.047015	-0.251985	-0.336985	0.365015	-0.035185	-0.087985	0.160115	-0.196985	-0.729985	0.758015	-0.0938	0.370015	-0.078985	0.919	-0.501	0.0405375	-0.412	0.187	0.064795	-0.019385	0.146	-0.206992	0.798015	-0.315493	0.008215	0.367015	0.39	0.0844	0.235015	-0.00149	-0.049985	-0.0774
NP_001035905	CAST	0.164302	-0.496295	-0.100995	0.228705	0.048505	-0.257295	0.0741	0.425705	-0.101295	0.169453	-0.816647	-0.831295	0.0650525	0.464	-0.702295	0.179	0.353705	-0.107895	-0.333295	-0.080795	0.103705	0.736705	0.138705	-0.766295	0.341705	-0.274295	-0.0136	-0.180295	-0.319295	-0.562	-0.363	-0.214647	0.765	0.142	0.143705	-0.002385	-0.253	0.0837525	0.323705	0.212303	-0.501295	0.096705	-0.407	-0.193	0.038005	0.254	-0.033595	0.126
NP_001035930	PSAP	-0.762783	-0.663565	-1.10756	-0.295565	-0.209565	-0.075765	0.994	-0.401565	-0.430565	-0.0496325	-0.391282	1.62244	-0.399782	-0.186	-0.751565	-0.0452	0.230435	0.227435	0.383435	0.392435	0.060435	-0.266565	-0.037165	0.568435	-0.178565	0.379435	0.271	0.016755	-0.153565	0.725	0.00596	0.325217	0.318	0.475	-0.147565	0.895435	0.162	0.0948175	-0.372565	-0.131683	0.246435	0.138435	-0.478	-0.64	-0.681565	-0.132	0.902435	-0.508
NP_001035934	SUMF2	-0.342175	0.54465	-0.02005	-0.04235	-0.43835	0.03865	0.162	0.03165	-0.45135	0.097325	-0.11831	0.15865	0.460325	-0.00944	-0.31135	-0.33	0.17565	-0.36535	0.16065	0.23565	0.04565	0.78965	-0.26835	0.32865	0.03965	0.39365	-0.0882	0.81665	0.06165	-0.0481	0.381	-1.06268	-0.509	-0.112	-0.10257	-0.14845	0.626	-0.373175	0.21665	0.270325	-0.16135	-0.67835	-0.379	0.0332	-0.54135	0.0506	-0.35635	-0.417
NP_001035937	ABHD12	-0.040875	0.63575	-0.27325	-0.45925	-0.26925	-0.04315	-0.253	-0.00655	0.39175	0.236375	0.225225	1.08275	0.061875	-0.158	0.37275	0.178	0.03005	0.01635	0.39475	0.17375	0.38775	0.51575	-0.08325	0.13885	0.51975	-0.03355	-0.315	0.93875	0.18475	-0.264	0.146	0.510875	0.0418	0.173	-0.17625	0.15275	0.94	0.1983	0.25975	0.021375	0.08845	0.22775	0.895	-0.0995	0.00735	0.0773	-0.10925	-0.206
NP_001035965	DEFA1B	0.001375	-1.70625	-2.25925	-1.34925	-0.85625	1.56075	-2.17	-0.08925	-2.47925	1.42037	0.571375	-2.99925	0.205375	1.35	0.11075	-2.58	-0.29625	-2.17625	0.49075	-1.55225	-2.23725	-0.98725	-2.25925	1.90075	-1.93425	-1.22725	1.62	-2.34925	0.88075	-3.25	0.209	-1.08005	-0.909	1.24	-1.54725	-0.15925	1.87	-1.75962	-1.08125	-2.00453	-0.17925	-1.96225	-2.57	0.183	0.76075	-2.6	-2.02425	-0.826
NP_001035995	NA	0.013985	0.06675	-0.27765	-0.11465	-0.25365	-0.09765	0.162	0.15735	0.45035	0.098675	-0.09743	-0.17765	-0.408325	-0.12	-0.22765	-0.125	-0.17565	-0.02745	0.09765	0.08995	0.35335	0.10745	0.05585	-0.99565	-0.04285	-0.03425	0.0691	-0.52865	0.09575	-0.0508	-1.16	-0.036325	-0.452	0.0929	-0.13265	-0.07355	0.617	-0.093425	-1.31565	0.063875	0.33335	0.32135	-0.426	0.0346	-0.08665	0.00393	0.38535	0.155
NP_001036016	SMC2	-0.268425	0.709151	-0.664849	0.14415	-0.527849	0.0181505	-0.143	-0.752849	0.31015	-0.163325	-0.266325	1.11215	0.228575	-0.114	0.48415	-0.313	-0.345849	0.227151	-0.0338495	0.14915	-0.199249	-0.287849	-0.113049	0.29815	-0.0398495	0.972151	-0.0678	0.89215	0.48515	0.36	-0.541	0.381575	-0.475	-0.135	-0.0870495	-0.59985	0.664	0.430575	-0.27385	0.117575	0.0591505	-0.558849	-0.196	0.267	0.408151	-0.175	0.345151	0.0796
NP_001036024	EIF4G2	-0.18777	-0.10294	-0.36154	0.23746	-0.30254	0.23446	-0.117	0.08346	0.04906	-0.19077	0.03628	0.32046	0.19773	0.00267	0.32946	0.338	-0.35154	0.15646	0.33546	-0.10494	-0.05754	-0.23754	0.20246	0.27046	-0.39054	0.93946	0.125	0.14346	-0.08534	0.497	0.0857	-0.32277	-0.174	-0.2	-0.06984	0.06346	-0.303	0.020695	0.10846	0.07133	-0.03887	-0.19654	-0.0419	0.3	-0.07074	-0.0844	0.36446	0.283
NP_001036069	NA	-0.0372225	-0.035445	-0.095445	0.673555	-0.004245	0.337555	0.522	0.049955	-0.083445	0.0432775	0.0882775	0.128755	0.350278	0.242	-0.171445	0.106	0.138755	0.434555	-0.103445	0.142955	-0.164445	-0.034445	-0.111445	0.074665	0.046655	-0.170445	-0.136	-0.447445	0.569555	0.212	0.192	0.158477	0.0233	0.123	0.117955	-0.217445	0.299	0.270778	-0.266445	-0.0177225	0.234555	0.123555	0.0699	-0.473	2.06155	0.147	0.078305	-0.0692
NP_001036144	RHOC	-0.15555	-0.1793	-0.2836	-0.0345	-0.0706	0.1424	0.0427	0.2554	-0.0463	-0.0533	0.0877	-0.2236	-0.08895	0.184	-0.4816	0.0617	0.1444	0.1634	0.0994	-0.0309	0.1794	-0.0157	0.0684	0.0104	-0.0632	-0.4536	0.185	0.3274	-0.1192	-0.0232	0.393	0.0229	0.234	-0.416	-0.1458	-0.0303	-0.156	0.1132	0.2344	0.4802	-0.0885	-0.2196	-0.00987	-0.0525	-0.3516	0.191	-0.4506	0.141
NP_001036150	LGALS9B	-0.275725	-0.56515	-1.39815	0.19085	-0.50515	-0.42815	1.35	-0.63015	-0.48315	0.206925	-0.665575	-0.78415	-0.752075	-0.64	-0.19835	-0.189	-0.31595	-0.44615	0.13485	0.19685	0.89185	-0.30671	-0.00115	0.11685	0.07485	-1.22315	0.5	-1.44815	-0.12415	0.295	0.303	-0.26419	-0.281	-0.929	-0.25805	-0.38285	0.393	0.129125	-0.67715	-0.238125	0.00785	0.30485	-0.281	-0.464	-0.27555	-0.149	-0.09315	-0.43
NP_001036199	SEC24B	0.0445	-0.2672	-0.2982	-0.0822	0.2978	0.0118	0.244	0.3088	0.1336	0.09765	-0.1501	-0.2972	0.1909	-0.246	-0.2742	0.216	0.0433	0.1373	-0.1452	0.3478	-0.0612	-0.1512	0.4368	-0.0248	-0.3542	0.2158	0.256	0.1532	-0.0225	0.0994	-0.0472	0.10135	0.182	0.115	0.0377	0.1638	-0.85	-0.0912	0.057338	0.2269	-0.031	0.2108	0.337	0.196	-0.0502	0.0591	0.3688	0.0226
NP_001036215	STAG2	0.352507	0.584015	0.132415	0.032745	-0.111985	-0.177985	-0.0834	-0.248985	0.014915	-0.132493	0.191007	0.611015	0.0110075	-0.151	0.300015	-0.189	0.038745	-0.085985	-0.121985	-0.069985	-0.160985	-0.434985	-0.269985	-0.109985	0.548015	0.380015	-0.0793	0.518015	0.114915	0.415	-0.582	0.0831075	-0.275	0.036	-0.011085	-0.419985	0.589	-0.126592	0.162015	-0.263993	-0.084985	0.223015	0.187	0.0149	-0.453985	-0.0322	0.012415	-0.469
NP_001036817	TPM3	-0.392	-0.2818	-0.094	0.115	0.25	0.093	0.202	0.388	0.333	0.073	-0.11805	-0.503	0.3665	0.528	-0.2166	0.0408	0.162	0.334	0.255	-0.1059	0.304	-0.2534	0.267	-0.354	-0.2332	-0.453	0.402	-0.19008	0.101	-0.207	0.0214	-0.248	0.115	-0.495	-0.505	0.278	-0.523	0.303	-0.2268	0.4375	-0.052	-0.324	-0.124	0.0171	-0.378	0.212	-0.395	-0.117
NP_001037	SLC12A2	0.279425	0.34685	-0.31915	-0.03965	-0.11135	0.05055	-0.697	0.21185	-0.22115	-0.107775	-0.143375	0.63085	-0.064975	0.519	-0.06385	-0.125	-0.24715	0.48385	-0.48115	0.40585	-0.09695	-0.37715	-0.42515	-0.16015	-0.40015	0.18785	0.0415	-0.22515	-0.18815	-0.374	-0.155	1.04392	0.471	0.558	0.59385	-0.23215	0.418	0.214425	0.15285	0.176475	-0.07715	-0.05285	-0.274	-0.00769	0.33585	-0.766	-0.27015	0.00571
NP_001041683	SCYL1	-0.1565	-0.0714	-0.2437	0.5043	-0.3167	0.0338	-0.481	-0.1077	-0.2487	-0.28135	0.62265	0.3623	0.31965	0.143	0.0793	0.0506	-0.2687	0.1473	0.1293	0.0763	0.2353	0.2753	-0.0194	0.3443	0.1123	-0.1117	0.0937	0.1333	-0.0701	-0.104	-0.114	0.46965	-0.0485	-0.0532	-0.012	0.1783	-0.361	0.15965	0.7533	0.70815	0.2933	-0.3387	0.00189	-0.261	0.0674	0.178	0.1613	0.152
NP_001054	TF	0.925225	-1.03055	-0.32165	0.10145	0.12645	-0.30157	-0.89	0.20245	-0.46355	0.095225	-0.178775	-1.14955	-0.377775	0.461	-1.23555	-0.0863	-0.10755	-0.09555	-0.63455	-0.86655	-0.85455	0.67145	-0.69755	-1.21555	0.17945	-0.94055	0.394	0.11045	0.58245	-0.731	-0.612	-0.639275	0.625	0.5	-0.21385	-0.62755	-0.225	-0.05684	-0.52955	-0.47793	-0.46455	0.25745	0.279	-0.0726	0.38445	-1.05	-0.66355	0.719
NP_001055	TKT	0.18585	0.4921	-0.2369	-0.3429	0.1611	0.1544	-0.0246	0.3811	0.1216	0.00055	0.32005	-0.1039	-0.89945	-0.12	0.6891	-0.561	0.0959	0.2541	-0.6879	0.2131	-0.0108	0.0085	-0.4599	-0.3459	-0.2049	-0.6209	-0.0044	-0.6279	-0.2589	-0.506	-0.896	0.53855	1.07	0.682	0.3761	-0.0105	-0.621	-0.0211	0.5031	-0.44595	0.3691	-0.2279	0.78	-0.29	0.9791	-0.265	-0.4939	-1.22
NP_001058	TOP2A	-0.08115	0.3292	-0.6798	0.8362	-0.2918	-0.2768	-0.024	-0.2928	-0.0447	0.00115	-0.1954	1.1912	0.09725	0.184	0.0554	-0.203	-0.3628	0.2772	0.0275	0.2502	0.5212	-0.4938	-0.6028	0.2112	-0.2498	1.5212	-0.295	1.0112	1.0212	0.104	-0.425	0.0884	-0.149	0.166	-0.2208	-0.6078	0.679	0.0599	0.1772	-0.2449	-0.3358	-0.2978	-0.208	0.333	0.6512	-0.621	0.6782	-0.32
NP_001060	TUBB2A	-0.0980775	0.287945	0.000765	-0.007355	0.089145	0.322945	-0.0663	-0.156055	0.354945	0.0436125	-0.173528	0.601945	-0.0991825	-0.0747	0.246945	0.329	-0.086555	0.177945	0.077145	0.101645	0.256945	-0.295055	-0.105055	0.181945	0.058945	0.601945	-0.127	0.154945	0.196945	-0.0688	-0.128	-0.313528	-0.229	0.0543	0.181945	0.035845	0.322	0.0763225	0.005125	0.244322	-0.054255	-0.200055	0.000258	0.683	0.143945	0.117	-0.051555	0.368
NP_001061	TUBG1	0.0478275	0.085275	0.321075	0.034915	-0.160925	0.033345	-0.178	0.211075	0.022665	0.0326875	0.505038	-0.113925	0.103087	0.29	-0.211925	0.247	-0.016925	0.072375	0.044375	0.102075	-0.299925	0.101275	0.135075	-0.113925	0.034485	0.043075	0.114	0.185075	0.042375	0.214	-0.0741	-0.116763	-0.315	-0.263	0.005175	0.342075	0.168	0.325537	-0.066325	0.0764675	0.021175	-0.059725	-0.19	-0.0361	0.335075	0.127	-0.146925	-0.29
NP_001069	VCAM1	-0.010365	0.00227	-0.35973	0.37927	0.22927	0.34827	0.503	0.15727	-0.13773	0.448135	-0.679865	-0.73673	0.688635	0.684	-0.56473	0.0414	-0.08673	0.61927	0.62927	0.41727	-0.23079	-0.64173	0.10027	-0.41073	-0.28043	-1.16773	0.989	0.08627	0.06127	-0.882	-0.397	-0.875365	-0.0162	-0.126	-0.47073	0.55227	-0.306	2.36664	-0.35873	0.756635	-0.02273	-0.03273	4.12	-0.521	-0.30503	0.346	-0.45473	1.07
NP_001070654	MYH14	-0.40148	-0.06006	-0.09606	0.36704	0.06604	0.14204	-0.636	0.73204	0.37004	0.24852	-0.13648	0.10304	0.081885	-0.311	-0.16396	0.596	0.62204	0.88104	0.24604	0.42004	0.91304	0.33304	-0.12506	-0.19396	-0.29696	-0.23796	0.346	-0.28196	0.39304	-0.691	-0.206	-0.131595	0.0186	0.179	-0.24296	-0.00726	-0.179	0.32352	0.63204	0.02652	0.17504	-0.50396	0.218	-0.398	-0.67396	0.52	-0.60596	-0.568
NP_001070667	SREK1	0.175775	0.24655	0.31555	-0.11215	-0.12135	0.17255	-0.173	-0.11395	0.00995	-0.084975	0.142025	0.19455	-0.007975	-0.29	-0.32745	-0.0105	-0.10355	-0.46245	-0.28945	-0.05645	-0.10405	-0.58945	-0.19045	-0.09205	0.18455	0.21955	-0.094	0.24355	-0.09525	0.124	-0.0323	0.068025	-0.262	-0.445	0.26655	-0.01905	-0.0265	-0.133175	-0.034168	-0.161875	-0.21045	0.16155	-0.105	-0.128	0.29355	-0.0138	0.08655	-0.424
NP_001070676	SEC31A	-0.102825	-0.16405	-0.10215	0.16695	0.32495	0.18895	0.154	0.28095	0.12595	0.173475	-0.245025	-0.41105	0.497475	0.00731	-0.15905	0.288	-0.04545	0.19895	0.12295	0.26295	0.22995	0.22995	0.18095	-0.21405	-0.48005	-0.08045	0.182	-0.09545	0.08455	-0.135	0.0217	-0.304025	0.16	-0.237	0.01185	0.23695	-0.384	0.020319	-0.04125	0.082675	0.19795	-0.20105	0.0018	0.2	-0.32305	0.0632	0.04555	0.00707
NP_001070707	RNF214	-0.0033	0.1584	-0.0015	-0.1836	-0.2606	-0.2466	0.205	-0.1986	0.0944	0.0417	0.3982	-0.3656	-0.287105	-0.161	-0.4266	0.00286	-0.3166	-0.1294	-0.2006	0.2024	-0.8826	0.0774	-0.0429	-0.1013	-0.2536	0.1684	0.0234	-0.0934	-0.3026	0.472	0.161	-0.0188	0.223	0.209	0.0674	0.0162	0.214	-0.2658	0.3554	0.031955	0.2524	0.2254	-0.217	-0.322	-0.0252	-0.0778	-0.2016	0.127
NP_001070865	IRF2BP2	-0.232187	0.206625	0.428625	-0.056475	-0.082175	0.029225	-0.762	-0.218375	0.114625	0.0170125	0.293812	0.035925	-0.0094125	0.156	-0.019575	-0.175	-0.170375	-0.043075	-0.054875	-0.027475	0.171625	-0.278375	-0.280375	0.227625	0.101125	0.104525	-0.0127	0.260625	0.139625	-0.274	0.265	0.0431675	-0.0242	-0.101	-0.213375	-0.235375	0.812	-0.108188	0.052125	-0.203687	-0.059275	0.218625	-0.237	-0.0739	-0.122375	-0.0049	-0.061675	-0.365
NP_001070908	BCLAF1	0.397285	0.38157	0.08927	-0.07243	-0.02043	-0.03543	0.27	-0.05843	0.37457	-0.098765	0.038285	0.59457	-0.070215	0.0716	0.48957	0.206	0.05057	0.02657	0.12309	0.09607	0.14397	-0.23343	-0.01743	0.28757	0.22307	0.39757	-0.372	0.39957	0.27357	0.303	-0.0486	0.297285	-0.0471	-0.0171	0.18657	0.02657	0.242	0.061135	0.32457	-0.154485	-0.04843	0.37557	0.00779	-0.0447	0.41257	-0.0409	0.65957	-0.271
NP_001070910	HNRNPC	0.237075	0.05775	0.23745	-0.31955	-0.19055	-0.06955	-0.0587	-0.20355	0.08755	-0.429775	0.261225	0.00825	0.133725	0.000453	0.41845	0.169	-0.21555	-0.26555	-0.07255	-0.00735	-0.39655	-0.25755	-0.16155	0.07845	-0.28355	0.51345	-0.153	0.06185	-0.41255	0.584	-0.567	-0.21049	-0.432	0.513	0.29845	-0.19255	0.195	-0.349775	-0.26755	-0.132475	-0.31155	0.04502	0.146	0.352	0.50645	-0.198	0.39945	-0.265
NP_001070911	HNRNPC	0.227525	0.06355	0.24165	-0.31335	-0.18635	-0.06335	-0.0625	-0.19735	0.09325	-0.366175	0.249325	0.01495	0.134325	-0.0461	0.41965	0.163	-0.20835	-0.26235	-0.06835	0.00025	-0.38835	-0.25035	-0.15735	0.08425	-0.27335	0.51865	-0.154	0.06705	-0.40535	0.565	-0.562	-0.20535	-0.433	0.472	0.30365	-0.18535	0.176	-0.332675	-0.26035	-0.133225	-0.30335	0.05132	0.13	0.344	0.50965	-0.191	0.40065	-0.281
NP_001070957	GNAS	0.0885625	-0.104675	0.587325	-0.488675	0.003515	-0.625675	0.184	0.095525	0.254325	0.119663	0.0196625	0.564325	-0.187337	0.116	0.141325	-0.0455	0.171325	0.086525	0.079525	-0.315675	-0.081675	-0.398675	-0.059875	-0.856675	0.179325	-0.024775	-0.085	-0.419675	-0.053175	-0.0964	0.0357	0.213663	0.647	-0.0694	-0.060375	-0.002975	-0.381	-0.211838	0.436325	-0.229337	-0.098675	0.220325	-0.669	0.18	-0.262675	0.0787	-0.295675	0.0317
NP_001070961	NA	-0.0661025	-0.571605	-0.176605	0.108395	-0.025615	0.575395	0.11	-0.071805	-0.002205	0.0212975	-0.279303	-0.312605	0.0926475	0.21	0.060095	-0.0721	0.078395	0.070295	-0.115405	-0.083305	0.366395	-0.280605	0.498395	0.251395	-0.007205	0.160395	0.376	-0.560605	-0.140605	0.0221	0.778	-0.374802	-0.0147	0.182	-0.281605	0.104395	0.132	0.651698	0.097395	0.484198	0.395395	-0.181605	-0.251	-0.625	-0.139605	-0.289	0.522395	-0.00932
NP_001070962	NFKB2	-0.0668275	-0.573055	-0.178055	0.106945	-0.027065	0.573945	0.11	-0.073255	-0.003655	0.0205725	-0.280027	-0.312055	0.0919225	0.243	0.058645	-0.0721	0.076945	0.068845	-0.116855	-0.084755	0.361945	-0.282055	0.496945	0.249945	-0.008655	0.158945	0.376	-0.562055	-0.142055	0.0221	0.759	-0.376528	-0.0147	0.182	-0.283055	0.102945	0.132	0.633472	0.095945	0.483473	0.393945	-0.183055	-0.251	-0.625	-0.141055	-0.289	0.481945	-0.00932
NP_001070991	NA	-0.0418075	0.283585	-0.258415	0.040985	-0.060415	0.122585	0.098	0.158585	-0.127415	0.147292	-0.0355575	-0.082215	0.165843	0.105	0.092585	0.0394	0.106585	0.146585	0.011785	0.122585	-0.059215	0.027585	-0.104815	-0.123415	0.208585	-0.059515	0.124	-0.056815	0.157585	-0.379	-0.113	0.200793	0.053	-0.106	-0.232415	0.342585	-0.0395	0.0175425	-0.231415	0.230293	-0.075915	-0.033915	-0.311	-0.0242	0.283585	0.337	-0.132415	0.0949
NP_001071	ALDH5A1	0.45455	0.5781	-1.0089	-0.5959	0.1731	0.3581	-0.153	0.0176	0.0248	0.37155	0.40305	-0.0779	0.73355	-0.75	0.7981	-0.0758	-0.0571	-0.7169	-0.6089	-0.6079	-0.7049	0.9681	0.2451	-0.3139	0.0374	0.5441	-0.738	-0.3479	-0.2869	0.715	0.0289	-0.68595	-0.461	0.514	-0.6779	-0.9429	-0.322	-0.32795	-0.8839	0.77805	-1.4889	1.2411	0.269	-0.618	0.3631	-0.352	-0.0157	-0.773
NP_001071638	RGPD2	0.25285	-0.1333	0.1049	0.117	-0.0233	-0.0543	0.0157	0.0721	0.2257	0.19055	-0.00015	0.5067	-0.0695	-0.163	0.0037	0.0458	-0.1733	-0.0103	0.1518	0.0757	-0.3783	-0.1553	0.1386	0.2247	0.0748	0.3477	-0.0703	0.2137	-0.0683	-0.0612	0.143	-0.0263	-0.24	-0.18	-0.2743	0.1592	0.0276	-0.17465	0.3367	-0.34415	0.10048	0.2087	-0.0265	0.121	-0.0143	-0.147	0.119	-0.149
NP_001073027	HNRNPUL2	0.135675	0.5198	0.2538	0.1947	-0.3352	0.10785	0.128	-0.0722	0.0994	-0.03525	0.4584	0.3948	0.00749	-0.039	0.2228	0.224	0.0489	0.11002	0.3048	0.5028	0.2388	-0.0292	-0.5032	0.11089	-0.0792	0.0363	-0.089	0.3438	-0.1352	-0.0121	-0.0601	0.2899	-0.311	0.307	0.0601	0.2208	-0.143	0.13605	0.3738	-0.1521	0.1918	0.2025	0.525	-0.843	0.044	0.0441	0.0594	-0.158
NP_001073272	GAA	-0.3188	-0.3566	-1.0826	-0.7036	0.7174	-0.0625	0.301	-0.0958	-0.10936	-0.21285	-0.17985	-0.7766	-0.0309	0.112	0.2794	-0.371	-0.2496	-0.2366	0.1174	0.8434	-0.2696	0.0644	-0.2736	-0.4696	-0.4556	-0.7396	0.314	1.1034	-0.043	-0.187	0.138	0.2737	0.286	0.394	-0.0409	-0.4656	0.146	-0.5268	-1.1566	0.1458	0.4294	-0.0538	0.284	-0.588	-0.3666	-0.206	-0.3626	0.00773
NP_001073279	GLB1	-0.286442	-0.220885	-0.835885	0.267115	0.002615	0.073115	0.102	-0.150285	-0.235885	-0.356942	-0.232942	0.324115	-0.0847425	-0.787	-0.027685	0.144	-0.233885	0.194115	0.149115	0.499115	0.002615	-0.385885	-0.435885	0.002815	-0.548885	-0.493885	0.0572	0.115115	-0.288885	0.0675	-0.13	-0.312443	0.0342	0.446	-0.500885	0.318115	-0.18	-0.346442	-0.079785	-0.181792	-0.031185	-0.172985	0.207	0.402	0.233115	0.0679	-0.037085	-0.202
NP_001073286	ITGA6	0.3401	0.2592	-0.7138	-0.4348	0.1064	-0.2878	-0.629	-0.1308	-0.4598	0.223715	0.2126	-1.1758	-0.19665	-0.168	0.3052	-0.313	-0.1458	-0.1298	-0.1518	-0.8068	0.1182	0.3812	-0.2518	0.1922	0.1952	0.3062	-0.288	-0.1208	0.9342	0.315	-0.0703	0.021085	-0.0983	-0.442	0.2772	-0.0998	0.468	0.3481	0.1782	-0.5249	-0.4958	-0.5388	-0.352	0.752	0.1922	-0.0176	-0.002	-0.209
NP_001073308	OCIAD1	0.263345	0.16669	-1.00931	-0.24031	-0.35931	0.03459	0.32	0.45869	-0.35931	-0.063005	0.060295	-0.56831	0.047495	-0.442	-0.01061	-0.195	-0.49031	0.05772	-0.15231	-0.00211	-0.32731	0.06489	0.20669	-0.22931	-0.03521	-0.16331	-0.197	0.06409	-0.05731	-0.708	0.123	-0.099105	-0.0354	0.481	0.31669	-0.21831	-0.181	-0.022855	-0.32231	-0.040655	-0.34131	0.86369	0.194	0.275	-0.23731	-0.195	-0.21531	-0.0802
NP_001073311	OCIAD1	0.336622	0.184245	-0.901755	-0.134755	-0.386755	0.065735	0.455	-0.121755	-0.281755	0.0599225	0.0763225	-0.502755	0.136323	-0.412	0.023745	-0.332	-0.508755	0.096145	-0.080755	-0.009855	-0.208755	0.069465	0.241245	-0.166755	0.023045	-0.005555	-0.0479	0.216245	-0.071755	-0.21	0.089	-0.0216775	-0.0478	0.325	0.306245	-0.234755	0.416	0.0576225	-0.289755	-0.292878	-0.229755	0.850245	0.301	0.25	-0.151755	-0.0107	-0.164755	-0.0478
NP_001073331	DBI	-0.60115	-0.1693	0.1827	0.0343	-0.0496	-0.0425	-0.0762	0.0563	-0.0718	0.0733	0.52585	0.3287	-0.32365	0.173	-0.7063	-0.252	0.4447	0.1907	0.1367	0.3457	0.8197	1.1307	0.1207	-0.1573	0.5307	-0.2983	-0.229	-0.3083	0.0298	-0.18	0.991	0.42385	0.583	-0.605	0.1617	-0.2453	-0.682	0.43635	0.2737	0.40585	-0.0548	-0.4973	0.492	0.113	0.3527	0.107	-0.1513	0.113
NP_001073341	CUL4B	0.14125	0.2919	0.7649	-0.0611	0.2469	-0.1541	-0.0109	0.0109	0.14252	-0.17905	0.2019	0.2819	0.35845	-0.113	0.4389	0.0626	-0.0461	0.0461	-0.1041	-0.2151	0.0561	-0.2821	0.0946	0.2286	0.2131	0.1486	-0.0564	1.0249	0.3769	-0.116	-0.0243	0.30145	-0.203	-0.0854	0.0259	0.0269	0.184	0.1535	-0.2671	0.09495	-0.0611	0.0711	0.0862	0.0296	-0.0351	0.0988	0.213	0.298
NP_001073350	PRKD2	-0.537875	-0.22675	-0.16875	0.43825	0.06905	-0.05425	0.671	-0.06455	-0.19675	0.148075	-0.091375	0.60525	-0.253875	-0.292	-0.12775	0.225	0.33925	0.00365	-0.05385	0.17725	0.21125	0.0148	0.08475	0.30125	0.00755	0.32425	-0.182	0.23825	-0.06555	0.296	-0.0494	0.385125	0.36	0.26	0.09055	0.11455	-0.00866	-0.026255	0.36725	-0.291875	0.59125	0.10565	0.123	-0.374	0.26425	0.186	0.19325	0.541
NP_001073860	SP100	-0.336945	-0.61989	-0.25289	0.36511	0.44611	0.06611	0.144	-0.41589	-0.46189	-0.142005	0.287555	0.32411	-0.354945	0.112	-0.11039	0.0719	0.29311	-0.39989	-0.06749	0.40911	0.57711	-0.05759	0.31211	-0.03438	-0.09079	-1.28089	0.334	-1.59089	0.03521	1.04	0.287	0.135355	0.39	-0.678	0.23411	0.12311	0.0952	-0.462945	-0.31989	-0.069295	0.85911	0.25911	0.409	-0.713	-0.55989	0.0424	0.65311	0.379
NP_001073867	KIAA0368	0.08778	0.21556	-0.49344	-0.26444	0.10409	0.44056	0.0275	0.11853	-0.06144	0.20493	-0.38422	0.37456	0.26128	0.0105	0.72256	0.00287	-0.17144	0.27856	0.00456	0.12936	-0.27244	0.04366	0.11164	0.08336	0.35156	0.60756	0.294	0.40256	0.30356	-0.494	-0.115	-0.16772	0.152	-0.288	0.04976	-0.09544	0.0751	0.14123	0.14986	0.39928	-0.00844	-0.20544	0.0385	0.575	0.51956	-0.0985	0.55956	0.246
NP_001073884	U2SURP	0.079772	0.09135	0.26775	0.22775	-0.21025	-0.01975	0.114	-0.29125	0.33375	-0.223125	0.299875	-0.02865	0.059075	0.115	0.31075	0.0415	-0.25925	-0.14325	-0.01535	-0.06535	-0.25625	-0.67325	-0.08025	-0.15625	0.17975	0.51275	-0.179	0.00245	0.11805	0.482	-0.0357	0.091075	-0.374	0.114	0.12725	-0.09025	0.236	-0.210125	0.15375	-0.358125	0.17175	0.30775	-0.403	0.0793	0.22275	-0.182	0.54375	0.0742
NP_001073901	FTO	0.379375	-0.07545	0.83775	0.01546	0.22975	-0.29125	0.0265	0.11675	0.06725	0.12661	0.268375	-0.01305	-0.184625	-0.335	-0.04965	0.0768	-0.20225	-0.42225	0.07645	-0.04615	-0.16525	0.57475	-0.37125	0.31075	-0.40625	0.32875	0.0943	-0.34825	0.15275	-0.74	-0.319	-0.202625	-0.0342	-0.181	0.22175	0.09915	-0.194	-0.136575	-0.22425	0.240875	0.05145	-0.28525	-0.454	-0.15	-0.12225	0.209	0.07725	-0.187
NP_001073936	MYO5B	0.134825	0.08645	0.15885	0.39825	-0.14675	-0.69875	-0.844	0.29225	-0.12375	-0.125175	0.158125	1.23325	0.400975	-0.114	0.64025	-0.426	0.19825	0.01945	0.19425	0.46325	0.36325	0.84025	0.59825	-0.07175	-0.04075	0.26725	-0.176	-0.01065	0.22425	-0.64	-0.205	0.516625	-0.5	-0.397	0.14365	-0.29175	-0.111	-0.091625	1.33325	0.455625	0.04705	0.22925	0.905	-0.0755	-0.25975	1.1	-0.50875	-0.278
NP_001074002	UNC119B	0.336925	-0.22585	0.27915	-0.46685	-0.07035	-0.12785	-0.214	0.12315	0.37015	0.003575	-0.074675	0.80915	0.398075	-0.367	0.30215	0.318	0.34415	-0.13385	0.26815	-0.62885	-0.10285	-0.32985	0.12115	-0.40485	-0.03465	0.53815	0.00243	-0.03885	-0.40785	-0.206	-0.838	0.059225	-0.277	0.137	0.19715	-0.15485	0.181	0.135075	-0.59285	0.380075	-0.36185	-0.04775	-0.0583	0.963	0.23015	0.0768	-0.02495	-0.143
NP_001074248	MYO1C	0.118675	-0.25965	-0.04895	-0.71965	-0.04345	0.02335	0.0248	0.70435	0.07035	0.780675	-0.119825	-0.67365	0.326175	0.0391	-0.33365	-0.00557	0.19335	0.21935	0.07335	-0.02745	-0.31265	-0.12625	0.42035	-0.60365	0.58835	-0.88565	0.0708	-0.52065	0.16235	-0.353	0.00452	-0.369875	0.281	-0.208	-0.28665	0.17435	0.744	0.414675	-0.104997	-0.190325	-0.12455	-0.20565	-0.257	0.000791	-0.42065	0.133	-1.10465	-0.626
NP_001074324	PXN	-0.0753525	-0.055405	0.271595	-0.266405	0.047795	-0.113405	-0.357	0.352595	0.098195	0.106298	-0.597703	-0.168405	0.180147	-0.0539	0.126595	0.253	0.356595	0.074425	0.150595	0.074765	0.326595	-0.102405	0.308595	-0.294405	0.305595	-0.142405	0.309	0.063395	-0.345405	-0.302	-0.434	0.276797	-0.137	0.14	-0.197405	0.168995	-0.326	0.302297	0.016895	0.240198	0.049795	0.448595	-0.349	0.0203	-0.050405	-0.138	0.129495	0.494
NP_001074419	MYO1C	0.124	-0.262	-0.0413	-0.712	-0.0284	0.031	0.0248	0.716	0.076	0.786	-0.1196	-0.67	0.3315	0.0391	-0.326	-0.00557	0.201	0.223	0.074	-0.0224	-0.305	-0.1154	0.428	-0.588	0.587	-0.858	0.0708	-0.513	0.166	-0.354	0.00452	-0.36605	0.286	-0.206	-0.279	0.182	0.744	0.4185	-0.097347	-0.1865	-0.1168	-0.1956	-0.257	0.000791	-0.405	0.131	-1.097	-0.741
NP_001075	PLOD3	-0.150388	-0.049275	0.064381	0.129025	0.123125	0.309725	-0.28	0.163725	0.220725	0.0005825	0.0074625	-0.065275	0.526863	0.051	0.492725	-0.0246	-0.182275	-0.119275	0.222725	0.022225	0.336725	0.365725	0.496725	0.330725	0.390725	0.134425	0.0821	0.824725	0.448725	-0.458	0.464	0.180613	0.282	-0.0962	-0.006575	0.340725	0.162	0.121813	0.078725	0.457863	0.460725	-0.218275	-0.151	0.106	1.09373	-0.084	0.067775	0.73
NP_001075019	THOC2	0.123425	0.14465	0.18855	0.10218	0.07475	0.13395	-0.411	-0.13685	-0.08985	-0.097075	0.137525	0.39015	0.043375	0.0569	0.20495	-0.0209	-0.11985	-0.24485	-0.14885	-0.01585	-0.18485	-0.19285	0.43715	0.37915	0.30115	0.60015	-0.126	0.17105	-0.07685	0.0741	-0.00681	0.353075	0.0117	-0.339	-0.19885	0.08965	0.309	-0.235425	0.11092	-0.235925	-0.05885	0.02205	-0.194	-0.0872	-0.42185	0.0661	0.33415	0.111
NP_001076	SERPINA3	0.0066275	-0.980945	-0.894945	-0.668945	-1.02294	0.092055	-1.19	-0.486945	-0.625945	-0.344272	0.113028	-0.974945	-0.841973	-0.0698	-0.613945	-0.965	0.288055	-0.325685	-1.08695	-0.607945	-0.038945	-0.381445	-0.658945	0.114055	-0.301545	0.230055	0.547	-1.29095	0.831055	-1.83	-0.799	0.246528	0.201	0.954	-0.050945	-0.829945	-0.334	-0.170923	-1.13095	-1.27697	0.015055	0.841055	-0.562	-0.272	1.45105	-0.435	-0.214945	2
NP_001077395	ASRGL1	1.46425	0.1685	-0.8295	-1.4115	-0.06832	0.2785	-0.435	-0.0245	0.0415	-0.74975	-1.20475	-0.2335	-0.89225	-1.06	-0.2235	-0.779	0.9685	0.1895	0.9305	-0.9335	0.5575	1.9385	-1.2915	0.0575	0.1915	0.3405	0.0302	-1.1715	-0.9235	-0.276	-2.21	1.99925	-0.818	-1.24	0.9285	-0.4015	0.479	0.17125	1.0285	0.71725	-0.5155	-0.05452	-1.03	-2.19	-0.8915	-0.825	-0.1158	-1.6
NP_001078	AAMP	-0.0293875	-0.691175	0.459825	0.135825	0.304825	-0.023975	-0.157	-0.162975	-0.346175	-0.252837	0.414413	-0.374175	-0.557087	-0.424	-0.088275	-0.58	-0.181175	-0.382175	0.293825	0.405825	-0.382175	0.114825	0.984825	-0.331175	-0.197175	-0.274175	-0.0733	-0.563175	-0.143775	0.0542	0.477	0.520913	-0.128	0.0678	-0.022575	-0.323175	-0.479	-0.0767375	-0.209175	-0.175237	0.452825	0.271825	0.33	0.0156	-0.281175	-0.252	0.385825	-0.147
NP_001078880	NADK2	0.161777	0.507555	-0.225445	-0.084445	-0.05	-0.215445	0.163	-0.024745	-0.107945	-0.134673	0.194277	-0.001545	-0.113073	0.706	0.979555	-0.0495	-0.203445	0.110555	-0.057735	0.210555	-0.543445	-0.127645	-0.436445	-0.352445	0.030655	0.032955	-0.233	0.422555	-0.204445	-0.186	0.0427	-0.0122225	-0.196	0.213	-0.003145	-0.145745	0.455	-0.123023	-0.336445	0.0526775	0.069555	-0.462445	0.777	0.0293	0.177555	0.333	-0.381445	-0.168
NP_001078896	ARSA	-0.310503	-0.966005	-0.198275	0.037995	-0.063005	-0.239005	0.504	0.045995	-0.694005	-0.486503	-0.123003	0.853995	0.116998	-0.136	-0.418005	-0.207	-0.227205	-0.221505	-0.273905	-0.166005	-0.252105	-0.793005	-0.683005	0.074995	-0.814005	-0.359005	0.486	-0.484005	-0.386005	-0.268	0.546	-0.171503	0.246	-0.964	-0.828005	-0.038005	0.0661	-0.0443975	-0.491005	-0.512003	-0.059005	-0.574005	-0.536	0.171	-0.635005	0.616	0.253995	0.818
NP_001078930	CTNND1	0.089175	-0.01132	0.25315	-0.03325	-0.24285	-0.17485	-0.576	-0.00085	-0.16385	-0.300925	-0.034425	0.10915	-0.105525	-0.0637	-0.26885	0.115	-0.14985	-0.40385	-0.015108	-0.15185	0.13615	-0.46085	-0.23285	0.08615	-0.43985	-0.19385	0.00801	-0.15185	-0.11235	-0.0869	-0.23	0.079775	0.0571	0.254	-0.03305	-0.30985	-0.4	-0.217425	-0.27085	-0.363925	-0.12985	0.11715	0.422	0.237	-0.20785	-0.168	-0.016592	-0.0952
NP_001078934	CTNND1	0.0931825	-0.029135	0.225165	-0.042285	-0.252835	-0.180835	-0.545	-0.001735	-0.196835	-0.418417	0.0066325	0.097165	-0.215418	-0.108	-0.278835	0.121	-0.171835	-0.367835	-0.020335	-0.133235	0.141165	-0.475835	-0.230835	0.078165	-0.444835	-0.256835	0.00513	-0.167835	-0.142735	-0.0897	-0.207	0.0604325	0.0774	0.259	-0.075935	-0.319835	-0.388	-0.227917	-0.286835	-0.370418	-0.140535	0.130165	0.433	0.235	-0.252835	-0.165	-0.047285	-0.162
NP_001087	ACLY	-0.27255	-0.1551	-0.6011	0.2699	0.1019	-0.0592	0.296	-0.2301	-0.4001	0.19895	-0.57755	-0.7101	-0.07885	-0.0523	0.0809	0.204	0.1719	-0.0655	-0.1411	0.2329	-0.2381	0.2689	0.0081	-0.1631	-0.2571	-0.1331	-0.0328	0.4369	-0.0532	-0.308	-0.292	-0.09845	0.319	0.389	0.1379	0.6609	-0.326	0.18945	0.1359	0.0361	0.3689	0.2969	-0.466	0.41	0.4629	-0.0934	0.0166	0.039
NP_001089	ACO2	-0.274875	-0.33375	-0.14695	-0.06385	-0.24475	-0.45875	0.678	0.21225	0.03625	0.580125	0.118125	-0.84775	-0.603875	-0.429	-0.02485	-0.037	-0.31475	-0.28575	-0.31575	0.15825	0.14725	0.77725	-0.09528	-0.59475	-0.14985	-0.82875	-0.339	-0.34575	-0.21175	-0.03	0.232	-0.015225	0.586	0.709	0.24025	0.07825	-0.128	0.318625	-0.27575	-0.183875	0.23425	0.01025	0.869	-0.651	-0.46775	0.713	-0.21475	-0.575
NP_001091	ACTA1	-0.373775	-0.01555	-0.24155	0.26645	0.26045	0.26445	0.184	0.64945	0.37245	0.326725	-0.062275	-0.78255	0.026375	0.444	-0.28755	0.501	0.40945	0.46645	0.36445	0.04345	0.15445	-0.18875	0.32645	-0.13875	-0.14055	-0.44455	0.194	0.20245	0.52345	-0.427	0.229	-0.338775	0.304	-0.405	-0.28655	0.49745	0.0808	0.315375	-0.28555	0.499225	-0.20185	-0.22125	0.317	0.145	-0.79955	0.581	-0.55955	-0.175
NP_001091676	HNRNPF	0.236775	0.27455	-0.03855	-0.13645	-0.08905	0.11555	-0.0828	-0.26245	-0.00755	-0.242725	0.410775	-0.09745	0.087425	0.0751	0.02605	0.172	-0.31045	-0.22945	0.18255	-0.16245	-0.15845	-0.11545	-0.39245	-0.00965	0.02655	0.16655	-0.304	-0.37945	-0.20245	0.206	-0.00552	0.044575	-0.252	-0.0626	0.33955	-0.03635	0.402	0.159775	0.05385	-0.053125	-0.24945	0.01469	-0.149	-0.136	-0.53145	-0.166	0.37355	-0.293
NP_001091868	COPA	0.010025	-0.17885	-0.26585	0.16715	-0.05435	-0.06695	0.348	0.10315	0.02445	-0.074775	0.109075	-0.36785	0.369075	0.195	-0.19385	0.374	-0.07225	0.12115	0.24515	-0.06845	0.26815	0.40115	0.01275	-0.03915	-0.46385	-0.23185	0.146	-0.05315	0.01805	-0.0887	0.166	0.156075	-0.0205	-0.0658	-0.12235	0.25315	-0.0364	-0.101035	-0.03214	0.142575	-0.07605	-0.28785	0.0924	-0.00148	-0.29985	0.167	0.08115	0.25
NP_001091974	DDX17	0.133291	0.125181	0.311881	0.280881	0.031681	-0.141119	0.0343	0.003681	0.122081	-0.0576095	0.152259	0.274881	0.0874005	-0.233	0.284881	-0.374	-0.070119	0.032981	-0.051119	0.125681	0.112481	0.012581	-0.036119	0.341881	0.074481	0.693881	-0.147	0.361881	0.063481	0.479	0.075	-0.0143945	-0.39	-0.108	0.145781	-0.008319	0.284	0.0792905	0.106481	-0.0757095	-0.034119	-0.071119	0.295	-0.128	0.258881	0.0559	0.377881	-0.0975
NP_001091987	CADM1	0.5986	0.1962	-0.1038	-0.8248	-0.0154	0.1612	-0.106	-0.1818	0.5722	-0.4784	0.10835	-1.5208	-0.2819	0.392	0.5522	-0.497	-0.1998	0.0493	-0.1088	-0.8158	0.1182	0.1382	0.00134	-0.5248	0.4132	-0.3208	0.115	-0.9078	0.1292	-1.15	-0.143	1.0976	-0.272	-0.518	0.2702	0.052	0.687	-0.1489	-1.2908	-0.1929	-0.2918	0.5152	-0.394	-0.496	-0.0497	0.0658	-1.0808	-0.143
NP_001091990	HTATIP2	-0.481675	-0.07369	-1.25235	-0.29035	-0.37635	0.21365	0.192	-0.17135	-0.65435	-0.020125	-0.067675	-0.16685	-0.666675	-0.303	0.70665	-0.367	-0.60435	0.04665	-0.16945	0.07465	0.08665	0.76865	0.18465	0.31365	-1.10235	-0.13885	0.0611	-0.85335	-0.02085	0.292	0.416	0.732325	0.664	-0.424	0.17965	-0.02855	-0.187	-0.320675	0.29365	-0.071075	-0.09101	0.00875	0.212	0.0108	-0.22035	-0.0113	-0.14615	-0.591
NP_001092	ACTB	-0.415875	-0.03945	-0.23175	0.28425	0.23025	0.19225	0.19	0.58525	0.31725	0.321625	-0.044325	-0.77275	0.039075	0.455	-0.30875	0.473	0.33725	0.42525	0.37225	0.06125	0.12525	-0.10054	0.31625	-0.11755	-0.14675	-0.46575	0.251	0.18525	0.47425	-0.405	0.227	-0.295875	0.29	-0.449	-0.30275	0.43925	0.109	0.305125	-0.25375	0.508625	-0.17665	-0.26775	0.358	0.177	-0.70175	0.579	-0.54075	-0.154
NP_001092004	BAG6	-0.0616225	0.134255	-0.009285	0.288255	0.044855	0.205255	0.0527	-0.137745	0.203255	-0.201873	0.286127	-0.116745	0.169627	0.326	-0.012645	-0.227	-0.197745	-0.501745	0.034355	0.049855	0.535255	0.206255	0.045355	0.193255	0.058355	0.241255	-0.124	-0.177745	-0.111745	-0.104	-0.215	-0.189622	-0.0645	-0.0321	-0.190745	-0.133745	0.29	-0.244372	0.444255	-0.0137725	-0.032045	-0.041545	0.27	0.319	0.088455	-0.238	-0.040345	-0.43
NP_001092104	RBM47	0.347775	0.12895	-0.70945	0.03955	0.33855	0.02355	-0.0296	0.12455	-0.26945	-0.509725	-0.267225	0.06935	0.018175	0.104	0.13465	0.101	-0.29645	-0.10045	0.15479	0.45955	0.21675	0.55455	0.23515	0.01855	-0.06345	-0.12845	0.0632	-1.17445	-0.22845	-0.124	-0.382	0.238775	0.196	0.401	0.46055	-0.24045	0.634	-0.451725	0.25755	0.077775	0.10245	0.23615	0.24	0.163	-0.08045	-0.664	0.08435	-0.526
NP_001092755	PTMA	0.720618	0.070236	0.807236	0.051236	0.994236	-0.168364	-0.829	-2.19576	0.385236	-0.039296	-0.186882	-0.154454	-1.16088	0.00496	1.02424	-0.365	0.693236	-0.351764	-0.905764	0.105236	0.443236	-1.84576	-0.247764	0.051236	1.58424	0.894236	-0.403	0.411236	0.475236	0.837	0.503	0.676618	-0.505	-0.412	-0.647764	0.347236	0.318	0.782118	0.984236	-0.268882	-0.749764	-0.041764	-0.315	0.599	-0.908764	-0.578	-0.083564	-0.332
NP_001093	ACTN1	-0.287425	-0.11565	0.12815	0.32015	0.21415	-0.01515	-0.347	0.76215	0.28315	-0.143775	-0.439925	-0.37785	0.00632	0.275	-0.60585	0.138	0.57015	0.69415	0.24815	-0.12025	0.20715	-0.58785	-0.40285	-0.39385	-0.29885	-0.69285	0.327	-0.30485	0.40615	-1.03	-0.286	0.102075	0.0187	0.224	-0.28785	0.21815	-0.106	0.08705	-0.51685	0.582075	-0.1029	-0.00415	-0.285	-0.251	-0.65885	0.537	-0.16635	0.253
NP_001093162	EIF5AL1	0.015965	0.03051	0.04456	-0.25557	-0.17257	0.16443	0.595	-0.34357	0.37443	0.019715	0.508715	-0.59857	-0.155485	-0.239	0.35543	0.495	-0.33257	0.36243	0.48743	0.22043	0.23643	0.37643	0.30243	-0.12357	-0.00657	0.30843	0.114	-0.52757	0.15643	-0.432	0.0816	-0.200235	-0.218	0.344	0.01213	0.26143	0.754	-0.154785	0.12803	0.008315	0.08803	-0.02097	-0.323	0.289	0.84343	0.134	0.04752	-0.225
NP_001093206	CKMT2	-0.38825	1.2055	0.2965	-0.0325	-0.6115	-2.0145	-0.533	0.7135	-0.1885	-0.59875	-0.17575	1.4355	-0.14975	-1.57	-0.0296	-0.908	0.1455	-0.8105	-1.1345	0.5555	1.1055	0.6845	-0.2095	-0.3555	-0.4395	1.3055	-0.642	-0.5505	-0.065	-0.74	-3.3	0.17825	0.47	0.782	0.3085	-0.3865	-1.15	0.24775	0.6885	-1.05525	-0.1431	-0.04	-0.194	-1.1	0.6295	-0.119	-0.3105	-0.587
NP_001093241	POTEF	-0.345575	-0.05375	-0.22835	0.32085	0.30185	0.15085	0.277	0.59185	0.20785	0.380425	-0.126575	-0.86815	0.154925	0.306	-0.28115	0.416	0.31385	0.54185	0.42085	0.07685	0.12285	-0.04075	0.30685	-0.17485	-0.12168	-0.50815	0.191	0.05385	0.47985	-0.548	0.35	-0.320075	0.515	-0.384	-0.40315	0.34885	0.142	0.221675	-0.34015	0.542425	-0.13523	-0.35215	0.485	0.379	-0.46915	0.467	-0.47315	-0.0279
NP_001093251	GGT5	-0.451775	-0.32175	-0.08045	0.11625	0.17725	-0.29075	0.524	0.30225	-0.23775	0.767625	0.332125	-0.25275	0.058125	-0.412	-0.53975	0.284	0.30525	0.21625	-0.13849	0.32425	-0.16885	-0.49575	-0.61375	0.21325	0.47125	-0.65275	0.231	-0.02975	0.58225	-0.624	-0.216	-0.54364	0.642	0.386	-0.57675	-0.55275	-0.0658	0.157275	-0.40475	-0.002225	-0.26775	0.21725	-0.269	-1.33	-0.54075	0.136	0.02325	-0.377
NP_001093639	IMMT	0.130225	0.28795	-0.36805	-0.23405	0.01315	0.05665	-0.173	0.27895	-0.09005	-0.093525	0.11445	-0.11205	-0.014975	0.0149	0.06445	-0.358	-0.01135	-0.11905	0.05795	0.0787	0.11785	0.37795	0.11335	-0.45905	0.79095	-0.05505	-0.127	-0.03705	-0.28305	0.22	0.0463	0.245975	0.239	0.516	0.21795	0.31595	0.356	0.013525	0.10995	-0.06406	-0.01605	0.24395	0.178	-0.083	0.10445	-0.124	-0.02245	-0.368
NP_001093640	IMMT	0.12615	0.2877	-0.3633	-0.2303	0.0101	0.0476	-0.174	0.2827	-0.0893	-0.09565	0.119	-0.1103	-0.0137	0.0152	0.0653	-0.357	-0.0058	-0.1163	0.064	0.08119	0.1146	0.3807	0.1136	-0.4593	0.7967	-0.0563	-0.127	-0.0393	-0.2823	0.216	0.0466	0.24585	0.24	0.516	0.2247	0.3087	0.356	0.013705	0.108	-0.0612	-0.0149	0.2437	0.177	-0.0795	0.1039	-0.125	-0.02	-0.369
NP_001093869	PDS5A	0.336635	0.57627	0.01987	-0.04873	0.26227	0.22527	-0.0349	-0.12173	0.20627	-0.034765	-0.052715	0.48027	-0.052065	0.111	0.46027	-0.00636	-0.07973	-0.04773	0.04611	0.14717	-0.04203	-0.19873	-0.13973	0.04881	0.24527	0.52927	0.0695	0.26427	-0.03053	0.21	-0.296	-0.003365	-0.103	0.103	0.02097	-0.17173	0.579	-0.013465	0.19127	0.137535	-0.07073	0.31227	0.224	0.131	-0.15473	-0.173	0.09287	-0.103
NP_001093894	SPATS2L	-0.0655	-0.1222	-0.486	0.283	0.326	-0.10396	-0.348	0.073	-0.1346	-0.09675	-0.422	0.002	0.163	0.102	-0.335	0.505	0.225	0.468	0.415	0.277	0.139	-0.553	-0.001	-0.654	-0.0872	-0.721	0.17	-0.707	0.009	-0.0389	0.246	0.189	-0.364	-0.601	-0.253	0.513	-0.366	0.1115	-0.256	0.3635	0.242	-0.599	-0.133	-0.137	-0.441	0.543	-0.347	0.401
NP_001093897	RAP1GDS1	-0.36702	-0.37404	-0.25704	-0.01844	0.67696	-0.05484	0.0862	0.04816	0.27096	0.45398	-0.34702	-0.17904	0.00453	0.0969	0.03996	0.146	-0.22604	0.09106	0.24596	0.29996	-0.39204	-0.54004	0.23996	0.18496	-0.15404	0.30096	0.475	-0.08924	-0.00899	-0.117	-0.0348	-0.03498	-0.0674	-0.1	-0.14604	0.09556	-0.219	0.20598	0.30296	0.17298	0.24096	-0.33904	0.0934	0.267	0.09996	0.186	-0.50704	-0.617
NP_001094	ACTN2	-0.42865	-0.4493	-0.2269	0.1907	0.0597	-0.2823	-0.264	0.3267	-0.0858	-0.2579	-0.47365	-0.1468	-0.22455	0.0206	-0.7383	-0.244	0.4767	0.3467	0.1677	-0.2913	-0.1006	-0.7493	-0.5553	-0.3853	-0.3673	-0.8163	0.407	-0.3523	0.4617	-1.07	-0.177	0.00965	0.158	-0.0441	-0.3753	0.0077	0.0751	-0.002725	-0.2703	0.28335	-0.2343	-0.2079	-0.0977	-0.229	-0.2598	0.582	-0.1392	0.229
NP_001094096	ERLIN1	0.0629875	-0.259025	1.18497	-0.177025	-0.035225	0.053475	-0.343	0.115475	0.494975	-0.0269125	-0.0378875	0.255975	-0.241012	-0.471	-0.346025	-0.396	0.311975	-0.366025	-0.079025	-0.336025	0.489975	-0.208025	0.216975	0.042715	0.012675	-0.499025	0.151	0.266975	0.167975	-0.028	-0.133	0.135488	0.0933	-0.568	0.035965	0.205975	0.0749	0.0554875	-0.568025	0.299488	-0.464025	-0.095025	-0.144	-0.0179	0.033985	-0.201	0.183975	0.259
NP_001095	ACTN3	-0.401775	-0.28555	0.01602	0.46545	0.30545	-0.23555	-0.249	0.98345	0.21345	-0.140775	-0.405275	-0.06945	0.116525	0.15	-0.75055	0.083	0.62745	0.69445	0.43345	0.06555	0.15445	-0.52055	-0.39155	-0.31255	-0.33255	-0.63255	0.254	-0.14455	0.35945	-1.07	-0.185	0.148225	0.166	0.25	-0.29055	0.17045	0.169	0.063875	-0.31855	0.376725	0.03088	-0.11755	-0.182	-0.344	-0.39455	0.177	0.06085	0.505
NP_001095132	NRD1	-0.0465	0.0965	-0.414	0.159	0.17	-0.223	0.172	-0.201	-0.0618	0.1083	-0.4515	0.444	0.12865	0.173	0.359	-0.00397	-0.282	0.1175	0.04477	0.04766	-0.13	-0.383	0.0129	0.726	-0.0129	0.405	-0.028	0.225	-0.138	-0.00217	-0.339	-0.62	0.0223	0.17	-0.0357	0.272	-0.197	0.1745	0.457	0.632	0.17	-0.0589	0.0223	0.146	0.32	0.095	0.213	0.26
NP_001095838	C14orf159	0.013825	-1.08855	0.44045	-0.48155	-0.64955	-0.28755	0.122	0.39645	-1.54855	-0.637775	-0.338275	-0.24455	0.055025	-0.352	-1.91855	-0.58	-0.09925	-1.37855	-0.09311	-0.08399	0.37945	-0.53255	0.43645	-0.46255	-0.15535	-0.05985	-0.0198	-0.15955	-0.26655	0.278	-0.681	-0.020225	-0.0284	0.473	-0.12735	-0.13475	-0.405	-0.519775	-0.56555	0.073375	0.14745	-0.05845	-0.308	-0.677	0.45345	-0.891	-0.43655	-1.15
NP_001095867	HNRNPR	0.02555	0.2764	0.3534	0.1635	-0.0126	-0.2106	-0.179	-0.1146	0.1016	-0.0299	0.1213	0.5434	0.0966	0.325	0.2194	0.0999	0.0251	-0.1476	0.1275	0.2974	0.3204	-0.0186	-0.0326	0.006	0.0404	0.6684	-0.0593	0.3184	-0.1366	0.528	-0.0161	0.0116	-0.306	-0.00185	0.0413	-0.0466	0.199	-0.2233	0.2134	-0.3263	-0.0266	-0.1596	0.304	0.358	0.7104	0.159	0.4074	0.0623
NP_001095868	HNRNPR	0.063625	0.31075	0.35675	0.15655	-0.05325	-0.19625	-0.215	-0.11925	0.15985	-0.126625	0.147425	0.58475	0.097875	0.319	0.16655	0.0974	0.04035	-0.14325	0.08522	0.29175	0.31475	-0.06525	-0.01405	0.08251	0.05965	0.61175	-0.0796	0.34375	-0.03825	0.542	-0.0534	0.033125	-0.311	-0.0423	0.05045	-0.02825	0.198	-0.200625	0.22375	-0.264625	-0.05625	-0.10625	0.313	0.324	0.69575	0.166	0.41275	0.0575
NP_001095886	KNG1	0.740375	-1.22325	-0.40825	-0.24722	-0.11525	-0.06325	-0.872	0.07775	-0.41025	0.095675	-0.037725	-1.24925	-0.248875	0.134	-1.32925	-0.293	-0.03825	0.25675	-0.72725	-0.51425	-0.68225	0.08575	-0.57025	-0.69725	0.08775	-0.61625	0.257	-0.25205	0.56975	-0.311	-0.55	-0.451125	0.643	0.528	-0.26765	-0.60425	-0.124	-0.024775	-0.19265	-0.745625	-0.18215	0.50875	0.0875	-0.0452	0.67575	-1.1	-0.48925	0.96
NP_001096045	SNX18	0.208315	-0.05307	-0.29437	0.16663	0.30463	0.26463	0.315	0.54763	0.39263	0.173165	-0.011105	-0.60937	0.102315	0.361	-0.80137	0.0226	0.41563	0.36263	0.52763	0.26763	0.03152	-0.24237	-0.34637	0.06973	0.16763	-0.73337	0.0914	-0.29237	0.24863	-0.415	-0.45	-0.064435	0.181	-0.122	0.53163	0.74263	-0.363	0.144965	-0.49237	0.426315	-0.28437	0.28263	0.219	-0.306	-0.12237	0.452	-0.39137	0.058
NP_001098	ACYP1	-0.6726	1.7378	-0.011	0.0488	-0.4002	0.1398	-0.509	-0.1403	-0.1311	-0.12995	0.33645	0.4438	-0.4146	0.0153	0.0078	-0.256	-0.2372	-0.7952	-0.9712	-0.2072	0.2068	-0.8122	-0.0001	-0.2732	0.1268	0.9178	-0.5	-0.3542	-0.2352	0.288	0.0552	0.4269	0.312	-0.146	0.1738	-0.8062	0.211	-0.2456	0.5128	-0.4416	0.1138	-0.7312	-0.0353	-0.184	0.8718	-0.516	-0.4192	-0.0947
NP_001098677	LAMA4	0.39175	0.1245	-0.4695	0.2375	0.1525	0.5455	-0.393	0.6625	0.3425	1.27925	0.22585	-0.2825	0.55025	0.252	-0.3125	0.412	0.1675	0.3865	-0.1401	-0.3085	-0.3665	-0.5685	0.0215	-0.1905	0.9985	-0.2785	-0.296	0.4385	0.7065	-0.812	-0.458	-0.2132	0.134	0.0605	-0.5015	0.6945	-0.0937	0.64975	0.0735	-0.148255	-0.2985	-0.08549	-0.417	-0.113	0.1545	0.157	-0.5205	0.645
NP_001098684	ASH2L	-0.13165	-0.0815	0.3274	-0.1264	-0.0946	-0.1686	-0.605	0.0479	0.1734	-0.13295	0.2987	0.3904	-0.0583	-0.255	0.3394	-0.171	-0.078	-0.2326	-0.1353	-0.04714	-0.1976	-0.0795	0.0475	0.2074	0.1014	-0.1426	0.149	0.0004	-0.2076	0.621	0.106	0.1557	-0.35	0.0543	0.0443	0.0334	0.0569	0.1202	-0.2736	-0.13965	0.1544	0.0041	0.116	0.16	-0.1251	-0.0644	-0.1041	-0.225
NP_001099011	NEFM	0.5855	-0.229	0.647	0.269	0.75	0.065	-0.61	1.086	0.017	0.419	-0.1535	-1.184	0.737	0.501	-0.701	0.2	0.525	0.732	0.451	0.296	-0.1555	0.08	-0.1344	-0.423	0.128	-0.877	-0.0151	-0.732	0.273	-0.671	-0.158	-0.138	-0.234	-0.602	1.346	0.876	-0.985	0.30478	-0.376	0.63962	-0.1999	-0.322	-0.206	-0.475	-0.944	0.504	-0.853	-0.305
NP_001099040	NUDT19	-0.0022425	-0.364485	-1.09048	-0.647485	-0.088985	-0.165485	0.728	-0.188485	-0.858485	-0.0729925	-0.0906925	0.431515	-0.390242	-0.474	0.670515	-0.225	-0.602485	-0.144485	-0.108485	0.336515	-0.238485	0.516515	-0.333485	-0.300485	-0.691485	0.897515	0.0913	-0.196485	-0.046885	-0.626	0.261	0.190507	-0.0218	-0.356	0.325515	-0.549485	0.563	-0.379242	0.638515	-0.0680925	0.047315	0.158515	0.0317	-0.0845	-0.377485	-0.0107	-0.483485	-0.071
NP_001101	ADAM10	0.0114	0.043	0.0448	-0.0078	-0.3232	0.3938	-0.353	0.0349	-0.3862	-0.09235	-0.2651	-0.1982	-0.2206	-0.277	-0.152	-0.68	-0.0102	0.1098	0.2498	-0.3622	0.6408	-0.2412	-0.05585	-0.1562	-0.1692	-0.3372	0.103	0.0658	0.04	-0.178	-0.279	-0.10755	0.334	0.364	0.1918	0.1438	-0.0148	-0.0469	-0.2092	-0.2412	-0.2722	0.0374	0.0713	0.0287	-0.2042	0.14	-0.1201	0.0432
NP_001102	ADAR	-0.1566	0.00216	0.3008	0.5148	0.1448	-0.1892	0.0935	-0.0877	-0.0237	-0.1581	0.2399	0.3108	-0.2256	-0.405	0.3978	0.245	-0.1852	-0.1862	-0.1132	0.1458	0.1598	-0.0632	0.5418	0.0937	0.022	-0.0372	-0.182	0.0334	-0.00663	0.992	-0.309	-0.0308	-0.344	-0.0756	-0.0448	-0.0668	0.197	-0.02275	-0.0339	0.3529	-0.00821	0.081	0.08	0.135	-0.1222	-0.148	0.2528	-0.228
NP_001104026	FLNA	-0.255825	-0.111874	0.34855	0.32055	0.60755	0.42155	-0.527	1.22855	0.50655	0.442275	-0.369225	-0.75845	0.386275	0.932	-0.53845	0.481	0.74355	0.89855	0.14955	-0.18695	0.26155	-1.17145	-0.12295	-0.11809	-0.26545	-0.97445	0.245	-0.57845	0.65955	-1.38	-0.491	-0.626225	0.101	-0.0653	-0.54745	0.36155	-0.433	0.518775	-0.86645	0.840275	-0.71645	0.10955	-0.365	-0.43	-0.38345	0.813	-0.14345	-0.335
NP_001104547	EZR	0.0115292	-0.339641	-0.499642	0.194358	-0.578642	-0.0456415	-0.203	0.288359	0.148059	0.162529	0.214679	0.333359	-0.206321	0.13	-0.0325415	0.192	0.269359	-0.0746415	0.303358	0.364358	0.185359	-0.0156415	0.530358	-0.157641	0.246359	-0.824642	-0.0108	0.180359	-0.0299415	-0.253	-0.0316	0.0582792	0.687	-0.405	-0.167641	0.0785585	0.31	0.191679	0.601359	-0.0264207	0.205358	0.707359	-0.175	0.00136	0.243359	-0.111	0.194358	0.000526
NP_001104567	LYN	-0.179825	-0.10315	-1.00465	-0.25065	-0.21295	0.06435	0.157	-0.14746	-0.31565	0.177675	-0.167125	-0.35465	-0.059825	0.241	0.00035	0.487	-0.24565	-0.28565	-0.09845	-0.15645	-0.20555	0.44735	0.03935	0.08335	0.09235	-0.69565	0.669	-0.41665	-0.15655	0.256	0.0726	-0.264225	0.205	-0.12	-0.09185	-0.00965	0.219	0.096125	-0.37365	-0.275225	0.14635	-0.30565	-0.0589	0.151	-0.03165	0.326	-0.40265	0.339
NP_001106678	TSTD1	-0.09545	0.5551	1.1721	0.0061	-0.0559	0.1292	-0.0701	0.3271	-0.0169	0.2202	0.58555	0.3201	-0.27135	-0.585	-0.2529	-0.433	-0.0909	-0.5269	-0.4389	-0.4109	-0.0209	1.0701	0.4811	-0.0539	0.1016	0.0071	-0.591	-0.3169	-0.0609	-0.132	-1.1	-0.11465	0.429	0.88	0.3651	0.0379	0.135	-0.28845	-0.2209	-0.31695	-0.1389	-0.1399	-0.138	1.12	-1.5179	-1.85	-0.4689	-1.03
NP_001106963	2017-09-09	0.40515	0.2433	-0.1067	0.093832	0.3873	0.2503	0.0861	0.2713	0.2053	-0.024116	0.0821	-0.0557	0.19365	0.256	-0.2007	0.156	0.08856	-0.0907	-0.2697	0.1392	0.4283	0.2003	-0.2547	-0.1397	0.4033	0.1176	0.194	0.7023	-0.1447	-0.262	0.22	0.23815	-0.00888	-0.305	0.2993	0.0779	-0.0986	0.26215	0.09241	-0.54235	-0.1147	-0.0227	-0.899	-0.264	-0.3567	0.0903	-0.1657	0.118
NP_001106965	2017-09-09	0.397075	0.23315	-0.09985	0.1005	0.38615	0.24015	0.09	0.25715	0.19715	-0.02947	0.072975	-0.08585	0.199575	0.256	-0.22585	0.156	0.098	-0.09985	-0.26985	0.14225	0.46615	0.15405	-0.26485	-0.12185	0.37115	0.10179	0.194	0.69215	-0.13885	-0.262	0.22	0.211575	-0.00888	-0.305	0.26415	0.06795	-0.0986	0.246075	0.08515	-0.550425	-0.09985	-0.02985	-0.899	-0.264	-0.36685	0.0903	-0.17585	0.12
NP_001107008	FOLR2	-0.0883815	-0.340763	0.023237	0.230237	0.191237	0.104237	0.245	-0.071463	-0.911763	1.09462	-0.0698815	-0.556763	-0.146068	1.1	-0.457763	0.15	0.020237	-0.219063	-0.265763	-0.078463	-0.530763	-0.382763	-0.210163	0.287237	0.233237	-1.21076	0.174	-0.310763	-0.330763	0.264	-0.402	-0.0248815	0.652	-0.458	-0.391763	0.167237	-0.025	-0.124882	0.408237	-0.154382	0.120237	-0.035763	0.374	-0.462	-0.460763	0.83	-0.639763	1.45
NP_001107019	LIMA1	0.0483042	0.247708	-0.427291	0.0787085	0.485708	0.136709	-0.104	0.503709	0.287708	0.142354	-0.399146	1.14771	0.335854	0.449	-0.234292	0.328	0.214708	0.227709	0.142708	-0.203292	0.472708	-0.632292	0.121708	-0.310291	-0.0553915	-0.688291	0.308	-0.583291	0.509709	-0.491	-0.0626	-0.0889458	-0.019	-0.306	-0.480291	0.347708	-0.336	0.347354	-0.528292	0.184354	-0.0339915	-0.406292	0.576	0.0312	-0.610291	0.34	-0.135491	0.713
NP_001107565	LSM14A	-0.0686825	0.095835	0.077235	0.316735	0.190435	-0.381265	-0.842	0.265735	0.084435	-0.0181325	-0.332632	0.574735	-0.273133	-0.429	0.207635	-0.216	0.130045	-0.258265	-0.085265	-0.095265	0.190035	-0.266265	0.062535	0.265735	-0.032265	0.561735	-0.322	0.658735	0.154035	0.0689	-0.107	0.530367	-0.403	-0.209	-0.107265	0.006735	0.387	-0.215982	0.026735	0.0698675	-0.199265	0.736735	-0.345	0.339	-0.316265	0.34	0.573735	0.191
NP_001107579	PDLIM3	-0.672375	0.50525	-0.34885	0.48725	0.85925	1.01925	-1.13	0.67925	0.59825	0.00907	-0.529525	-1.61075	0.299625	1.1	-0.84775	0.776	0.77925	1.10925	1.01925	0.47725	-0.15475	-1.61075	-0.02875	-0.75575	-0.08575	-0.79575	0.734	-0.32204	0.89925	-1.86	0.119	-1.40138	0.214	0.383	-1.00475	1.04925	-0.498	0.505125	-0.63075	0.760125	-0.55275	-0.08475	-0.338	-0.587	-0.30875	1.12	-0.46575	-1.15
NP_001108224	CD55	0.432225	-0.49555	0.89545	0.93245	0.61545	-0.04805	-0.445	0.00485	0.06545	-0.199925	0.466225	-1.58755	-0.442275	0.418	-0.80255	-0.885	0.56945	1.37245	0.24045	-0.30255	0.22245	0.15545	-0.71355	-0.56255	-0.15715	-0.33355	0.605	0.16945	0.60145	-1.18	-0.751	-0.262425	0.891	0.374	-0.02815	-0.47555	0.202	0.656225	0.49845	0.300225	-0.95155	0.64245	-0.335	-0.34	-0.16875	-0.498	-0.13115	-0.587
NP_001108603	C6	0.733325	-1.03635	0.15365	-0.54635	-0.27245	-0.01535	-0.734	-0.04335	-0.35465	0.209825	-0.007675	-1.17735	-0.117175	0.376	-1.35335	-0.348	-0.03035	0.30165	-0.41935	-1.06035	-0.83935	-0.27165	-0.50835	0.35265	-0.07935	-0.50235	-0.121	-0.29425	0.69165	-0.191	-0.66	-0.419175	0.288	0.612	0.16365	0.09165	-0.558	-0.228175	-0.23895	-0.545175	-0.62635	0.80665	-0.232	-0.202	-1.05535	-0.362	0.37665	0.707
NP_001113	PLIN2	-0.6291	-0.6082	-0.5752	-0.432	-0.6252	-0.0062	-0.408	-0.2252	-0.1852	-0.8291	-0.07935	-0.0882	-0.284	-0.0455	-1.1062	0.2	-0.3582	0.3228	-0.411	-0.1182	-0.44607	-0.9262	-0.8222	0.4328	-0.4732	-0.5982	1.1	0.1948	-0.2802	-0.621	-0.812	-0.4971	-0.557	1.22	-1.3792	0.0658	0.377	0.6164	-1.1282	-0.3646	-1.2482	0.2708	-0.519	1.09	-0.7872	-0.528	0.3298	0.58
NP_001116293	SET	0.0624475	0.586895	0.083795	-0.428105	0.058795	-0.088105	-0.0642	-0.187105	0.118095	-0.401052	-0.145553	0.595895	-0.0050525	-0.909	0.038375	0.015	-0.332105	-0.022005	-0.060405	0.230895	-0.804105	-0.281105	-0.066105	-0.023705	-0.419105	0.371895	-0.0214	0.627895	0.028365	0.929	-0.594	0.230148	-0.176	-0.578	0.246895	0.130795	-0.215	-0.324553	0.117995	-0.204552	0.126595	-0.144105	-0.199	0.363	0.440895	-0.101	0.222895	-0.734
NP_001116298	ESRP1	-0.259225	0.31455	-0.00345	0.03795	-0.09645	-0.06095	-0.447	0.02907	-0.25445	-0.138725	0.333275	0.10325	0.048	0.131	0.39955	-0.441	-0.10145	-0.18345	-0.20845	-0.27145	0.16255	-0.06925	-0.03315	-0.05095	-0.15145	-0.08945	0.05	-0.06325	-0.10345	-0.00847	-0.302	0.262775	-0.265	0.607	0.18255	-0.08145	0.0555	-0.077225	-0.30845	-0.235225	0.27455	0.60755	0.477	-0.0318	-0.28645	-0.0182	-0.13945	-0.476
NP_001116428	DBNL	-0.0977	0.0324	-0.2636	0.1564	0.1454	-0.2416	0.209	0.0884	-0.3346	0.062035	0.1068	-0.3486	0.0618	-0.0548	-0.4336	-0.113	-0.1415	0.0514	0.2134	0.0114	-0.1819	-0.2246	0.1414	-0.171	0.0224	0.1964	-0.105	-0.4246	-0.4006	0.0149	0.488	-0.3953	0.0374	-0.29	-0.3026	0.1904	0.0634	-0.09865	0.0874	-0.1018	-0.4296	-0.4266	-0.0122	0.272	-0.1664	0.271	-0.1976	0.0943
NP_001116436	SMEK2	0.186525	0.27925	-0.19375	0.25625	0.01425	-0.09175	-0.364	-0.27175	0.24625	-0.153375	0.604125	0.71625	-0.027775	0.234	0.22275	-0.141	0.02225	0.31025	-0.03375	-0.09375	-0.03175	-0.05675	0.33925	0.31725	-0.07975	0.61525	-0.0844	0.45025	0.06665	0.322	-0.348	0.773625	-0.381	0.273	-0.12275	0.04425	0.0527	-0.034875	0.22055	0.183125	-0.07975	-0.15575	-0.0714	0.524	-0.05775	-0.418	0.48725	-0.0388
NP_001116540	PPIAL4G	0.290787	0.059575	0.733575	0.439575	0.633575	-0.494425	0.149	0.078885	-0.264425	-0.212212	0.418287	0.085375	-0.0422125	-0.173	-0.710425	-0.472	0.172575	0.292575	0.168275	0.485575	0.251575	-0.009725	-0.317425	-0.171425	0.539575	0.923575	0.0176	-0.228425	-0.745425	-0.198	0.683	-0.816712	-0.228	0.179	0.244575	0.421575	0.416	-0.438213	0.994575	-0.566712	-0.116425	-0.875425	-0.0869	-0.43	0.094175	-0.151	-0.015025	-0.561
NP_001116849	PARK7	-0.358975	-0.52195	0.36705	-0.25795	-0.37095	0.42105	0.0328	-0.26095	-0.85795	0.103175	0.067025	0.08005	-0.528975	-0.146	-0.28295	-0.22	0.36805	-0.00595	0.06905	-0.33195	1.25205	-0.12665	-0.40495	-0.31895	-0.25395	0.28605	0.101	0.09205	-0.16365	0.306	-0.324	-0.472475	0.431	-0.11	-0.30795	0.02805	0.477	-0.451975	0.43705	-0.340975	-0.19295	-0.14335	0.0327	0.191	-0.44095	0.0924	-0.27095	0.0385
NP_001117	ADSS	-0.355	-0.796	0.019	0.06	-0.301	-0.416	0.078	0.108	-0.1475	-0.2096	0.2195	0.11	-0.1826	0.09	-0.1422	-0.631	-0.1674	-0.274	-0.018	-0.0972	-0.0556	0.018	-0.267	-0.0916	-0.946	-0.118348	-0.225	-0.1561	-0.406	0.156	0.361	0.4895	-0.0749	0.218	0.489	-0.613	-0.151	-0.198	0.148	-0.5575	0.022	-0.1758	-0.0336	0.0788	0.961	-0.422	-0.11461	-0.241
NP_001118	AP1B1	-0.061175	-0.04275	0.05765	0.27025	-0.16175	-0.10275	-0.307	0.20725	0.11775	0.221125	-0.072875	0.11055	0.220575	0.236	0.19925	0.259	-0.04575	0.19525	0.28725	0.25325	0.53725	0.29925	0.09294	0.07632	-0.09375	0.14605	-0.034	-0.09575	0.19925	0.215	0.2	0.105125	0.185	-0.146	-0.18075	0.18125	0.0776	0.204625	0.12715	0.217375	0.31425	-0.19675	-0.093	-0.308	-0.24275	0.128	-0.09275	0.241
NP_001118228	PABPC1L	-0.14885	0.2893	-0.1307	0.1708	-0.0927	0.2083	0.447	-0.1787	0.2633	-0.19735	0.18815	0.4383	0.26715	-0.00563	-0.0287	0.195	-0.0107	0.2693	0.3163	0.4123	0.10249	-0.0367	-0.1417	0.0368	-0.0247	0.3193	-0.172	0.6403	-0.0367	0.192	0.0945	0.21465	-0.185	0.244	0.1498	-0.0127	0.667	0.143705	-0.0927	0.29865	0.1115	-0.0067	-0.00183	0.23	0.09754	0.188	0.3633	0.302
NP_001119	AP1G1	0.24409	0.0244	-0.17182	0.20918	-0.16982	-0.30982	-0.469	0.23518	-0.28382	0.25309	-0.08806	-0.22882	0.21064	-0.0573	0.16118	0.508	-0.15982	0.20218	0.01588	0.38718	-0.15182	0.57618	0.03047	0.08188	-0.29782	-0.00662	0.184	-0.44082	0.23018	0.0603	0.676	0.09524	-0.02	0.144	0.41118	-0.06522	0.123	0.10534	-0.02112	0.24359	0.23018	0.10618	0.106	-0.261	-0.30782	0.065	-0.02922	0.151
NP_001119527	CASK	0.17751	0.07782	0.41102	-0.00138	0.31502	0.04719	-0.132	0.77002	-0.01628	0.05151	-0.30249	0.31102	0.17751	0.0555	-0.32198	0.0562	0.01192	0.23202	-0.23098	0.08322	-0.04998	-0.10498	-0.49598	0.11532	-0.26898	-0.06298	0.0794	0.07802	0.32102	-0.612	-0.146	0.31451	-0.0419	0.0197	0.26802	0.12502	0.00297	0.11194	-0.41098	0.16001	-0.06498	0.20002	0.198	-0.267	0.02872	0.0407	-0.20698	-0.0444
NP_001120	AEBP1	0.251325	-0.23735	0.00965	0.39265	0.44165	0.48465	-1.36	0.11965	0.11165	-0.300025	-0.623175	-1.70835	0.156325	0.848	-1.47035	0.0035	-0.25335	1.16165	0.03965	-0.70435	-0.80735	-1.01135	-0.32435	-1.31035	-0.74035	-1.56835	0.715	-0.08435	0.40165	-1.66	-1.34	-0.792675	0.394	0.155	0.53165	0.25665	-1.66	0.608325	-1.21135	-0.397675	-0.70935	0.35865	-0.184	-0.963	-0.91435	0.352	-1.05635	-0.827
NP_001120675	PCID2	0.211975	0.13935	0.53195	-0.07205	-0.23605	0.17675	0.0582	-0.05805	0.01285	0.055325	0.451475	0.19125	-0.138025	-0.0467	0.41395	0.0369	-0.02305	-0.11205	-0.05405	0.14235	-0.06205	-0.02205	0.07195	0.10925	-0.06005	0.39295	-0.235	0.24195	0.24195	0.0828	-0.238	0.218725	-0.206	-0.117	0.16965	0.36195	-0.249	-0.060925	0.46595	-0.113275	0.10725	0.13565	-0.176	0.233	0.16425	0.188	-0.00575	-0.137
NP_001120683	KIAA1598	-0.35175	-0.3655	0.3805	0.4065	-0.1504	-0.0534	-0.216	-0.2995	-0.041	-0.32875	0.47875	-0.3395	-0.19225	0.0548	-0.2025	-0.442	0.2115	0.0284	0.0865	-0.2095	0.3195	-0.1089	0.1575	0.2575	0.1955	-0.5205	-0.112	-0.5755	-0.1243	0.0196	0.543	-0.26975	-0.0389	-0.295	-0.0163	0.2075	0.596	-0.39825	0.2055	-0.212	0.3105	-0.3545	0.632	0.163	-0.2055	-0.296	0.3835	-0.149
NP_001120686	ACSF3	0.76195	-0.1211	0.3109	0.0214	0.3989	-0.0331	0.632	0.5839	-0.3501	0.48195	0.0859	-0.1301	-0.24405	-0.0946	0.5599	-0.135	-0.1521	-0.0691	-0.1011	0.3019	-0.1541	0.9639	0.2979	-0.3131	0.011	0.11135	-0.0572	-0.9981	-0.3271	0.0838	0.131	0.39795	-0.0349	-0.807	0.5329	0.11002	-0.0667	-0.10705	0.09418	0.23195	0.5299	0.3649	-0.292	0.385	-0.5931	-0.0503	-0.3011	-0.242
NP_001120699	CD59	0.03342	-0.96326	0.04064	0.08274	0.42074	-0.13626	0.148	0.30374	-0.24726	0.14817	0.17037	0.49974	-0.11913	-0.419	0.08774	-0.419	0.03174	0.02994	0.02524	-0.06946	0.39674	0.20874	-0.49626	0.25074	-0.13026	1.33174	-0.53	-0.10536	0.05154	-0.444	0.689	-0.00228	0.668	-1.03	0.02614	-0.12226	-0.609	-0.25513	-0.49326	0.37037	-0.09686	-0.38326	-0.201	0.0394	-0.29626	-0.103	-0.35926	-0.117
NP_001120792	UBAP2L	-0.064187	-0.200685	0.258315	-0.054485	-0.006985	-0.077085	0.148	-0.200685	0.247315	-0.0939925	0.240157	0.012015	0.0536175	-0.044	0.122315	0.00502	-0.333685	-0.051585	-0.169685	0.266315	0.204315	-0.164685	0.443315	0.154315	0.099615	0.368315	0.102	-0.066085	-0.207685	0.0955	-0.0895	-0.196843	0.0377	0.0865	-0.076985	-0.156685	-0.326	0.0262475	0.042815	0.289058	-0.217685	0.249315	-0.00278	0.25	0.279315	-0.127	0.182315	-0.258
NP_001120868	STXBP2	-0.147375	-0.31445	0.15655	0.66655	0.35855	0.04205	0.161	-0.57245	-0.14845	0.05066	-0.156725	-0.35345	-0.152725	0.0376	0.41955	0.0551	-0.00975	0.29355	0.10495	-0.02935	0.38355	-0.11645	0.27455	0.00738	-0.02685	0.01805	0.131	0.11015	-0.04875	0.127	-0.0603	0.249775	-0.00772	-0.243	-0.24845	0.24655	-0.277	-0.160875	0.35455	0.062025	0.28855	-0.23145	-0.24	0.552	-0.05945	-0.0855	0.05605	-0.385
NP_001120920	ABAT	-0.1024	-0.73	0.642	-0.743	-0.33228	0.024	-0.541	-0.2549	-0.4184	0.06625	-0.2942	-0.15	-0.8965	-0.18	-0.881	-0.0994	-0.634	-0.113	0.072	0.552	-0.166	0.671	-0.557	-0.3601	-1.155	-0.045	-0.559	-0.812	-0.3745	1.58	0.195	-0.6085	-0.862	-1.19	-0.057	0.771	-0.485	-0.861	-1.107	0.485	-0.472	-0.2883	0.59	-0.559	0.01	-0.725	0.931	0.106
NP_001120963	ITGB2	-1.24428	-0.48755	-1.12255	-0.32035	-0.22195	-0.17905	0.799	0.13845	-0.45755	0.534225	-0.237225	-0.61255	-0.311375	-0.0316	-0.59355	0.573	-0.01955	-0.15295	0.28445	-0.12155	-0.59555	-0.29845	0.08245	0.72045	0.06045	-1.22955	0.525	-1.04255	-0.05855	0.0508	-0.299	-0.944275	0.209	-0.513	-1.03255	0.24845	0.361	0.354725	-0.37655	0.094725	-0.06855	-0.15255	-0.388	-0.104	-0.18595	0.346	-0.62355	-0.156
NP_001121100	FBP1	-0.3051	0.2508	-0.8972	-0.8372	-0.4822	-0.4033	1.47	0.1738	-0.6712	0.1789	-0.7726	-0.4162	0.0074	-0.629	-0.4572	0.0809	-0.1852	0.2418	-0.8292	-0.3932	-0.8152	-0.0582	-0.1512	-0.4382	-0.1772	-0.5072	0.0985	-1.0172	0.4008	0.117	-0.723	0.02309	0.0394	0.513	-0.4136	-0.7422	0.188	-0.0386	-1.0742	-0.4597	-0.6382	-0.0332	0.401	0.395	-0.4117	0.0354	-0.7392	-0.661
NP_001121139	GSN	-0.009575	-0.36165	0.16135	0.13735	0.34135	-0.11625	-0.17	0.63835	-0.38365	0.238175	-0.466825	-0.60165	0.209675	0.369	-0.15685	0.483	0.61235	0.73335	0.55935	-0.17665	-0.37365	-0.19165	-0.31165	-0.26765	0.11435	-0.11175	0.699	-0.28865	0.23735	-0.058	-0.238	-0.825325	0.338	-0.145	-0.08295	0.19835	-0.45	0.222675	-0.59265	0.275675	-0.23865	-0.27665	0.174	-0.23	0.37335	0.331	-0.23865	-0.168
NP_001121167	CTSA	-0.46226	-0.06752	-0.54452	0.52948	0.27248	0.12298	0.073	-0.07752	-0.04522	0.08644	-0.30426	0.22748	-0.03026	0.0781	-0.03512	0.35	-0.00202	0.12838	0.43848	1.04648	-0.10352	-0.48552	0.18848	-0.00532	-0.28552	-0.52752	0.0405	0.30648	-0.04972	0.736	-0.000345	-0.22676	0.0499	0.694	-0.43952	0.51948	-0.272	0.26074	-0.22852	-0.18091	0.49848	-0.03302	0.203	-0.452	0.30548	0.0122	-0.02392	0.147
NP_001121179	SERPINA1	0.491	-0.719	-1.489	-0.6246	-0.5437	0.116	-1.69	-0.329	-0.655	-0.5315	-0.0363	-1.526	-1.189	0.143	-1.183	-0.503	0.434	-0.274	-1.067	-0.883	-0.786	-0.334	-1.046	-1.051	-0.151	-0.51	-0.0223	-0.5081	1.234	-1.29	-1.09	-0.597	0.496	0.506	-0.203	-1.216	-0.888	-0.3755	-1.119	-1.249	-0.004	0.504	-0.643	-0.695	1.394	-0.499	-0.849	2.24
NP_001121190	LAMA3	-0.11708	-1.07996	1.27004	-0.45896	-0.69296	-0.88696	-0.221	0.51904	0.84904	0.52102	1.06402	-0.71996	-0.63898	-0.568	-0.82996	-0.303	0.54004	-0.21996	-0.54096	2.17004	-0.63096	1.36004	-0.02356	-0.05819	1.06004	-0.97496	-0.457	-0.96596	0.05904	-1.32	0.954	0.217965	-0.183	-0.176	-0.15096	0.46204	1	0.62002	1.09004	-0.96398	2.29004	0.21404	-0.85	-1.48	-0.47696	-0.469	-0.62996	-0.0183
NP_001121620	TFRC	-0.49425	1.8995	-1.8705	-0.032	-0.4175	0.5405	-0.181	-0.2065	-0.2845	-0.19065	0.08375	2.3795	0.0323	0.195	1.9595	-0.906	0.8195	0.4485	-1.2705	0.2715	0.8055	-0.7415	0.5385	-0.3515	0.7425	-0.6095	-0.0866	0.8975	0.5605	-1.41	-0.765	1.37975	-0.239	0.856	-1.0705	-1.0085	-0.0351	0.50675	1.0795	-0.53625	1.3995	-0.1462	-0.373	0.445	0.1035	-0.537	-0.4005	0.5
NP_001121689	PSIP1	-0.0531175	0.742765	0.229765	-0.425235	0.287765	-0.715235	-0.0268	-0.524235	-0.128235	-0.0106175	-0.103468	0.969765	-0.452118	0.916	0.815765	0.314	-0.204235	-0.282235	-0.080235	0.470765	0.138665	0.202765	-0.495235	-0.216235	0.182765	0.823765	-0.614	0.843765	0.395765	0.643	-0.281	0.0733825	-0.109	-0.887	0.060395	-0.607235	0.625	-0.116117	-0.307235	0.0233825	0.348765	-0.524235	0.494	-0.146	0.197765	-0.453	0.377765	-0.493
NP_001122083	NA	0.228598	-0.0949045	0.137195	-0.295805	-0.284805	0.0365955	0.154	0.0941955	-0.0008045	0.195688	-0.239402	0.264196	-0.0162522	0.209	0.277195	-0.313	0.224195	-0.770805	0.0470955	-0.201804	0.184196	0.0412955	-0.243805	0.261196	-0.0632045	-0.0530045	0.24	-0.279805	-0.0609045	-0.627	0.0414	-0.414402	0.27	0.137	0.0770955	-0.156805	-0.251	-0.189402	0.0652955	-0.0488522	-0.361804	0.217196	-0.222	0.402	0.728195	0.0833	0.0820955	-0.117
NP_001122103	DCAKD	0.235135	-0.008099	-0.12473	-0.47773	0.12227	-0.15273	0.0965	0.33427	0.09107	0.224135	0.357135	0.09127	0.341135	0.00496	-0.47773	-0.067	-0.15373	-0.43173	-0.06333	-0.08163	0.13827	0.23027	-0.51673	-0.31573	-0.06673	0.70427	-0.0506	0.06997	0.28827	0.106	0.397	0.594135	-0.347	-0.717	0.19227	-0.02013	0.129	-0.078765	-0.38673	0.335385	-0.44973	0.01957	0.468	-0.351	1.29127	-0.044	0.09827	-0.222
NP_001122326	SRRT	0.113275	0.07855	0.16605	0.33005	-0.02855	0.02895	-0.079	-0.22395	0.40705	-0.303975	0.292025	0.36605	-0.159975	0.119	0.15835	0.134	0.02025	-0.19295	-0.08795	0.13975	0.09185	-0.11595	-0.03595	0.19105	0.25205	0.62105	-0.439	0.29105	-0.08095	0.355	-0.0483	-0.043675	-0.234	0.164	-0.06995	-0.12295	0.186	-0.208475	0.34005	-0.336475	0.01855	0.05734	0.0952	0.25	0.07925	-0.0989	0.39105	0.0263
NP_001122384	PCBP2	0.0032175	0.082035	0.213835	-0.165165	-0.100165	-0.011165	-0.0231	-0.009165	0.371835	-0.0910825	0.110117	0.307835	0.0676325	0.215	0.187235	0.209	-0.048165	-0.218165	0.277835	0.198735	0.102835	-0.110165	0.314835	0.150535	-0.131165	0.471835	-0.217	0.097315	0.009635	0.1	0.535	0.132243	-0.482	0.0522	0.098925	-0.006165	0.0444	0.0609675	0.128735	-0.0715825	-0.112165	0.195935	-0.022	-0.12	0.024635	0.255	0.644835	0.0409
NP_001122385	PCBP2	-0.0059875	0.076175	0.198025	-0.182975	-0.110975	-0.019975	-0.0827	-0.018975	0.358025	-0.0929875	0.102813	0.317025	0.0631825	0.217	0.189025	0.273	-0.038975	-0.230975	0.257025	0.191025	0.095465	-0.121975	0.294025	0.120725	-0.139975	0.462025	-0.189	0.085315	0.001525	0.0943	0.55	0.102112	-0.492	0.0362	0.077345	-0.015975	-0.0413	0.0589675	0.121725	-0.0754875	-0.127975	0.183125	-0.0685	-0.117	0.012525	0.276	0.635025	0.0246
NP_001122386	PCBP2	-0.005475	0.07525	0.20005	-0.19095	-0.11095	-0.01795	-0.0817	-0.01895	0.36105	-0.094975	0.102975	0.30705	0.060155	0.214	0.18805	0.215	-0.04595	-0.23795	0.25305	0.18705	0.09571	-0.12995	0.30205	0.11235	-0.14595	0.46405	-0.235	0.08721	-0.00305	0.101	0.561	0.122395	-0.483	0.0386	0.07807	-0.01695	-0.00437	0.059845	0.12465	-0.072475	-0.13395	0.18185	-0.0929	-0.12	0.00655	0.256	0.62605	0.0296
NP_001122390	MARK3	-0.150625	-0.02165	0.26785	-0.08615	-0.25515	-0.17315	0.0167	0.02756	-0.35015	0.022425	-0.155875	0.54085	0.050875	-0.0468	-0.02695	-0.0961	-0.06385	0.17285	-0.05455	-0.11915	0.09945	0.00135	0.36185	0.14485	-0.30915	0.49685	0.163	0.05365	0.19385	-0.146	0.18	0.405425	-0.0242	-0.0809	0.10085	-0.18815	-0.199	-0.126225	-0.09615	0.080425	0.06365	0.32285	-0.103	0.497	-0.11415	0.215	0.05445	-0.0948
NP_001123237	NSDHL	0.083415	-0.02535	0.03365	0.04342	0.39665	-0.04375	0.0584	-0.37735	-0.25835	0.584325	0.007325	0.06645	0.794325	0.681	0.00815	-0.401	-0.20635	0.00555	-0.37535	0.13965	1.31765	0.04147	-0.20035	0.68765	-0.02665	-0.19035	-0.257	0.75465	-0.24235	-0.418	0.4	0.492325	0.21	-0.67	0.04386	-0.01175	0.335	0.454325	0.82565	1.10932	-0.14535	-0.16135	0.154	-0.106	0.01605	-0.124	0.24965	0.0358
NP_001123476	ACTN1	-0.281	-0.1034	0.141	0.333	0.227	-0.0015	-0.346	0.777	0.296	-0.12425	-0.433	-0.365	0.01247	0.273	-0.593	0.139	0.584	0.707	0.261	-0.1076	0.219	-0.575	-0.39	-0.381	-0.286	-0.681	0.327	-0.291	0.419	-1.03	-0.285	0.106	0.0189	0.224	-0.275	0.233	-0.107	0.093755	-0.503	0.585	-0.09023	0.0088	-0.288	-0.251	-0.645	0.538	-0.1534	0.253
NP_001123478	GSPT1	0.0448975	0.073895	0.169995	-0.289005	0.084395	0.298995	0.24	-0.108305	0.148995	-0.197502	-0.0570775	0.474995	-0.0841025	-0.222	-0.590005	-0.204	-0.259005	0.184995	0.126995	-0.119005	0.767995	0.561995	0.234995	0.377995	-0.082905	-0.103405	0.161	0.282995	-0.263005	-0.0956	0.35	0.133497	-0.359	-0.162	0.121995	0.431995	0.231	-0.187152	-0.194005	0.321997	-0.057005	-0.117005	0.258	0.152	0.273995	-0.00605	-0.028205	0.369
NP_001123484	SLC9A3R2	0.51575	-0.5665	0.5505	-0.1336	-0.1365	-0.1775	0.188	0.1305	-0.6295	-0.1331	-0.28825	-0.7955	0.14225	-0.373	-0.4415	-0.193	-0.3275	-0.1148	0.2575	-0.0771	-0.2735	0.4195	-0.4195	-0.1595	-0.4455	-0.05693	0.0238	-0.1815	-0.2095	-0.482	0.167	0.77025	-0.486	0.667	0.6365	-0.1119	-0.322	-0.14315	-0.3155	-0.06225	0.3105	-0.0115	0.905	0.348	-0.7275	0.437	-0.5445	-0.36
NP_001123492	ATP6V0A1	-0.569625	0.28775	0.52575	0.33475	-0.20825	-0.07625	-0.933	0.45575	0.14925	0.019875	-0.065583	0.41575	-0.012325	-0.21	-0.45325	0.0468	0.10345	0.089666	0.37175	0.14525	-0.03125	0.67875	0.36575	0.09411	-0.53525	-0.14225	0.361	0.21375	-0.10925	-0.127	-0.244	0.090225	-0.24	0.745	-0.03225	0.15255	-0.344	0.160025	-0.50625	-0.177775	0.39275	0.26375	-0.135	0.339	0.08002	-0.102	-0.42825	0.256
NP_001123514	CRYZ	0.271813	0.210625	0.0403255	-0.330375	-0.157375	-0.127375	0.113	0.183625	-0.276375	0.109563	-0.194087	-0.936374	-0.210187	-0.848	0.777625	-0.325	0.163626	-0.298374	0.201626	-0.195375	0.488625	1.21363	-0.675374	-0.274375	0.715626	-0.186374	-0.297	-0.796374	-0.514374	0.476	-0.0733	-0.275187	0.767	0.0605	-0.337375	0.314626	-0.36	-0.612187	-0.203375	-0.0772522	0.606626	0.247625	0.707	-0.0173	0.0940255	0.263	-0.377375	-0.64
NP_001123519	TBCEL	0.072525	-0.51295	-0.17319	-0.13385	-0.14155	-0.41395	0.113	-0.08005	5e-05	0.009725	0.671525	-0.24655	0.079525	-0.352	-0.40095	0.186	0.03605	0.04605	0.26205	0.26305	-0.19345	-0.36995	-0.06815	-0.07125	-0.57895	-0.22015	-0.00836	-0.14815	-0.22115	0.0153	-0.558	0.081125	-0.0636	-0.421	0.33005	0.13705	-0.817	-0.449175	-0.27995	0.140425	-0.23745	-0.17955	0.23	-0.133	-0.08155	0.407	-0.40895	0.172
NP_001123525	EEF1D	-0.31583	0.13834	-0.52066	-0.17766	-0.21266	0.10534	0.754	0.05724	-0.07166	-0.30083	0.28017	-0.34966	-0.05289	-0.262	-0.09206	-0.0187	0.10534	0.26934	0.05364	0.01894	0.14534	0.44534	-0.12526	-0.10426	-0.36466	-0.15966	0.263	0.26934	-0.22466	0.161	0.702	0.16587	-0.0729	0.692	-0.20166	-0.10726	-0.217	0.02807	0.03934	0.23867	0.18634	-0.17766	-0.155	0.0878	0.05384	-0.0883	0.00134	0.0539
NP_001123528	EEF1D	-0.268285	0.16543	-0.49357	-0.15057	-0.20857	0.11943	0.768	0.04983	-0.04187	-0.272235	0.298715	-0.58957	-0.036285	-0.334	-0.06677	-0.0151	0.14043	0.27843	0.09513	0.03233	0.20643	0.47543	-0.07427	-0.07667	-0.36957	-0.12357	0.255	0.33343	-0.19157	0.163	0.704	0.165215	-0.0907	0.707	-0.18857	-0.09367	-0.218	0.084765	0.05363	0.264215	0.20843	-0.15757	-0.0776	0.178	0.12543	-0.0978	0.05683	0.0632
NP_001123551	MOV10	0.276037	0.265075	-0.553925	-0.139925	0.031475	0.155075	-0.25	-0.179925	0.192075	-0.256063	0.427538	0.087875	0.0427875	0.0273	0.071275	-0.114	-0.285925	0.093975	-0.085425	0.214075	-0.124925	0.279075	0.671075	0.402075	0.056375	0.398075	-0.191	0.236075	-0.040025	0.00814	0.0113	-0.0416125	0.0698	-0.575	-0.090625	-0.422925	-0.289	0.0612625	-0.225925	-0.0266125	-0.051325	-0.103925	0.589	0.53	0.167075	-0.294	0.264075	0.445
NP_001123612	ERAP2	0.134475	-1.49305	-0.43925	-2.52305	-1.60305	0.31895	-1.51	-0.37405	-1.45905	0.805975	-0.280025	-0.03805	-1.92152	0.521	-0.31105	-0.232	-1.27105	-0.30105	0.09895	-1.72305	0.12595	1.23695	-1.20105	-1.73305	-1.65305	-2.02305	-0.0411	-0.33005	1.06695	-0.936	0.747	-0.913025	-0.926	-0.636	0.33595	0.60695	1.05	-1.95152	0.15195	0.988475	-1.59305	-1.47905	-2.44	-0.425	-0.11105	-0.28	-0.47456	0.335
NP_001123616	LTBP3	0.468	-0.289	1.155	0.564	-0.01316	-0.24	0.148	0.71	0.676	0.113695	0.0747	1.025	-0.0955	0.432	-0.902	0.0441	0.476	0.995	0.0555	0.0623	-0.172	0.343	-0.749	-0.257	0.42	-0.339	0.247	0.429	0.807	-0.122	-0.514	-0.2775	0.893	0.389	-0.146	0.0098	-0.279	0.07515	0.326	-0.282	-0.149	0.616	0.0114	0.0726	0.592	-0.353	0.327	0.431
NP_001123617	YAP1	0.11555	0.6221	0.0561	-0.0383	-0.6039	0.4141	0.0969	-0.6989	-0.09534	-0.34395	0.35205	-0.7339	-0.68095	-0.966	-0.3999	-0.501	0.2911	0.2081	-0.1345	-0.2279	0.3371	-0.2449	-0.2719	-0.3789	-0.08765	-0.4979	-0.149	-0.039	-0.3029	0.119	0.143	0.23555	0.178	-0.00151	0.2371	-0.1626	0.0915	0.01765	-0.0279	-0.134005	-0.3769	-0.0711	0.224	-0.118	-0.3439	0.141	-0.3449	0.401
NP_001123910	SPTAN1	0.167683	-0.191635	0.381365	-0.292635	-0.033195	-0.461635	-0.0372	-0.103835	-0.157635	0.248683	-0.102818	0.085365	-0.152317	-0.101	-0.184635	0.412	-0.009735	-0.190635	-0.060935	-0.145635	-0.001135	0.068365	-0.036815	-0.403635	0.030165	0.049665	-0.12	-0.390635	-0.082335	-0.177	0.199	0.484683	-0.118	0.153	0.104365	-0.262635	-0.115	0.189183	0.232365	-0.286318	-0.337635	-0.496635	0.306	-0.0761	-0.270635	0.161	-0.341635	-0.058
NP_001124	AFM	0.775	-1.274	-0.708	0.196	0.119	-0.2372	-0.655	0.665	-0.462	0.3265	-0.0725	-1.257	-0.06325	0.492	-1.279	-0.317	-0.181	-0.144	-0.48	-0.695	-0.769	0.876	-1.063	-0.448	0.205	-0.848	0.568	-0.053	-0.058	-0.418	-0.524	-0.657	0.409	0.818	-0.2769	-1.404	-0.0776	-0.0263	-0.504	-0.2185	-0.473	0.597	-0.0313	0.0176	0.986	-0.592	-0.3775	0.321
NP_001124000	SPAG9	-0.151275	0.01065	-0.19615	0.00735	0.11185	0.30585	0.183	0.55585	0.03565	0.139925	-0.276575	-0.08375	0.140325	0.286	0.00515	-0.197	0.11285	0.10785	0.13185	0.01725	-0.30615	-0.06925	0.13185	-0.05181	-0.08805	-0.10525	0.0135	0.05985	0.08085	-0.194	0.249	0.335925	-0.0958	0.0307	-0.12635	0.16585	-0.18	0.319425	0.04885	0.115995	-0.06925	-0.08525	-0.147	-0.167	-0.24515	0.0845	-0.41815	-0.0117
NP_001124146	CALU	-0.26345	0.2357	0.4281	0.5161	0.3591	0.17968	0.322	0.6301	0.1372	-0.10395	0.25415	0.3821	0.38555	-0.0347	0.5531	0.184	0.17881	0.1396	0.3381	0.1079	0.5561	0.8361	0.3721	0.2358	0.7551	-0.0039	0.0525	1.0821	0.3461	-0.262	-0.413	0.45455	-0.0426	0.0566	-0.0169	0.7251	0.502	0.43055	0.0681	0.36955	0.3281	-0.2229	0.028	0.187	0.4091	0.0641	0.6931	0.759
NP_001124150	EIF4E	-0.219996	0.0236085	0.0558085	0.0408085	0.176309	-0.0549915	-0.203	0.108708	0.199509	0.0255042	0.00117425	0.212609	0.100593	-0.443	0.149809	-0.0867	-0.0019915	0.213409	0.0975085	0.497009	0.0010085	-0.0019915	0.280008	0.132409	-0.509992	0.304009	0.477	0.451008	-0.105992	0.292	-0.228	-0.0131658	0.0105	0.373	0.185609	0.0626085	0.422	-0.198996	0.110809	-0.0654958	0.127008	0.314009	0.0512	0.614	0.201408	-0.303	0.200309	0.0202
NP_001124163	PPP3CA	-0.181495	-0.08839	0.17501	0.01121	0.25401	-0.05339	-0.152	0.15101	0.06601	0.078085	-0.693995	-0.18599	-0.050995	0.209	-0.25999	0.308	0.09011	0.35701	0.05241	0.15301	-0.23899	-0.56999	0.19301	-0.14699	-0.30199	0.63101	0.313	-0.06359	0.18401	0.059	0.0255	-0.280495	-0.442	0.41	-0.23499	0.19701	-0.0662	0.278005	0.11301	0.000255	0.15401	-0.20999	0.0754	0.0089	-0.49099	0.162	-0.32099	0.127
NP_001124296	SUPT5H	-0.200992	-0.186584	0.254717	0.108716	-0.295283	-0.637284	0.026	-0.334284	0.0737165	-0.304392	-0.0414918	0.712716	-0.321642	0.0699	0.0047165	-0.138	-0.0717835	-0.242284	-0.222283	0.0847165	-0.0926735	-0.259284	-0.192083	0.115716	0.152717	0.341716	-0.232	-0.0181835	-0.164283	0.0926	-0.128	-0.294142	-0.511	0.098	-0.177683	-0.556284	0.318	-0.409642	0.110716	-0.672142	0.0327165	-0.206284	-0.134	-0.0253	0.163716	-0.27	0.716716	0.195
NP_001124384	SUGT1	0.482375	-0.29025	0.45475	0.16775	-0.36725	0.27075	0.161	-0.01845	-0.13425	0.074775	0.469375	-0.24225	-0.243125	-0.525	0.20075	-0.296	0.23175	-0.15025	-0.34325	0.50975	-0.32625	0.13475	-0.28325	0.00475	-0.14025	0.77075	-0.158	-0.90325	0.02615	-0.0857	0.301	-0.203625	-0.414	-0.221	0.36975	0.22675	-0.685	0.429875	0.74675	-0.072775	0.49875	-0.18225	-0.407	0.156	-0.53025	-0.529	-1.05325	1.27
NP_001124437	SUN1	0.205504	-0.072993	0.898007	0.733007	0.086207	-0.436993	-0.165	1.05201	-0.036693	0.0385035	0.358003	0.336007	0.295003	0.0816	-0.308993	8.04e-06	0.052141	0.036807	0.201007	0.601007	0.339007	0.284007	-0.146993	-0.401993	-0.168993	0.494007	-0.239	-0.247993	-0.088993	0.0599	0.339	0.106403	-0.138	0.12	0.369007	0.059267	-0.152	-0.141996	0.492007	-0.373997	0.219007	-0.058993	0.134	0.437	0.509007	0.0612	-0.022593	-0.128
NP_001124438	TBXAS1	-0.5	-0.1267	-0.571	-0.05	0.076	-0.016	-0.328	-0.535	-0.851	0.1785	-0.42905	-0.422	-0.24877	0.143	-0.1716	0.197	0.094	0.264	0.107	0.055	-0.245	-0.1301	0.267	0.152	-0.021	-1.118	0.743	-0.615	-0.02	0.0221	-0.608	-0.4608	0.299	0.186	-0.544	0.35	-0.0628	0.203	-0.2584	0.1265	0.043	0.183	-0.0991	-0.75	-0.1198	0.434	-0.322	0.132
NP_001124458	DYSF	0.559	0.227	0.378	0.289	0.271	0.01158	0.219	0.261	0.347	0.4655	-0.282	-0.138	0.838	-0.0925	-0.397	-0.183	0.36	0.301	-0.0131	-0.107	0.896	-0.483	-0.574	-0.0414	-0.157	-0.765	0.284	-0.302	0.531	-0.867	1.13	0.343	-0.0058	0.242	-0.242	-0.0611	-0.635	0.3775	-0.121	0.3085	-0.21	0.164	-0.098	-0.328	-1.204	-0.164	0.00329	-0.234
NP_001127703	NT5DC2	-0.01805	0.1369	-1.2141	-0.4061	-0.22495	0.3439	-0.231	-0.0651	0.4089	-0.1612	0.32095	0.4799	-0.2015	0.15	0.4659	-0.0846	-0.2602	-0.0151	-0.7131	-0.2536	-0.2596	0.1029	-0.9081	-0.7691	-0.3291	0.3829	-0.216	1.1609	0.3249	-0.0686	-0.251	0.87545	-0.0959	0.22	-0.2527	-0.3109	0.29	0.18645	-0.0961	-0.40905	0.0729	-0.2605	0.172	0.937	0.4219	-0.188	-0.6941	-0.286
NP_001127836	MAP4	-0.062245	0.07021	-0.28979	-0.00219	0.08221	0.14521	-0.0283	-0.21079	0.14221	-0.066095	-0.866895	-0.09589	-0.119884	0.22	-0.13579	0.397	0.17921	0.07021	-0.07099	0.18021	0.19121	-0.66279	-0.14079	-0.58479	-0.16279	-0.08359	0.333	-0.10049	-0.10669	-0.143	-0.404	-0.185895	0.332	0.0638	-0.05279	0.19921	-0.552	0.103755	-0.09389	0.082305	-0.04949	-0.44079	0.111	0.31	-0.30679	0.368	-0.11569	-0.372
NP_001127949	PARN	0.251485	0.08837	0.27287	-0.09713	0.42987	0.09787	-0.273	0.07007	0.41587	0.278885	0.256935	0.31987	-0.173065	-0.133	-0.38713	0.082	0.05807	0.02677	0.24687	-0.16113	0.06807	0.47587	0.36687	0.23787	0.60087	-0.00213	0.201	0.63387	0.04197	0.119	0.313	0.250285	-0.474	0.548	0.13167	0.56587	0.47	-0.393065	0.02847	0.167935	0.119672	0.38187	0.255	0.084	-0.10213	0.0871	0.32587	-0.167
NP_001127958	GBP5	-0.69075	-0.078	-0.8615	-0.3295	-0.2604	0.1645	0.818	-1.0055	-0.5045	1.36175	-1.02175	-0.9645	-0.26315	-0.0798	-0.3265	0.514	-0.3935	-0.1188	-0.1005	0.7235	-0.4585	-0.3205	1.0235	-0.1068	-0.0285	-0.6185	0.152	-0.6055	-0.2895	-0.173	0.126	0.39825	-0.0897	0.428	-0.6745	0.0035	-0.168	-0.17375	-0.5025	0.04975	0.6365	-0.2875	-0.432	-0.335	0.1375	0.238	-0.16518	0.0947
NP_001128410	FIP1L1	0.265625	0.12435	-0.36075	0.46525	0.00925	0.09525	0.0657	-0.32075	0.04175	0.108175	0.068125	0.06895	-0.088475	0.275	0.36025	-0.354	-0.06675	-0.06575	-0.18375	0.40325	0.16425	-0.32175	0.59825	-0.11275	0.66625	0.66225	-0.275	0.41825	-0.14375	0.351	0.301	0.523125	-0.213	-0.0784	-0.19475	-0.00075	0.0281	-0.026175	0.51625	-0.625375	0.02425	0.00125	-0.0692	-0.00208	0.41725	-0.381	0.30125	0.00477
NP_001128567	FNDC3B	-0.139725	0.03215	-0.63385	0.13315	0.01115	0.07915	0.235	0.05115	-0.03755	-0.060425	-0.156175	-0.02955	0.529575	0.373	0.08815	0.414	-0.33985	0.29115	0.46415	0.21615	0.17215	-0.42685	0.03815	0.00915	0.00415	-0.60785	0.258	0.01215	0.20315	-0.383	0.0335	-0.492925	-0.0891	0.194	-0.46285	0.57315	-0.417	0.343575	-0.48685	0.497075	0.10915	-0.46385	0.097	-0.38	0.02215	0.479	0.01015	0.575
NP_001128661	AGFG1	-0.137907	-0.309215	-0.044415	0.182785	0.078785	-0.082815	-0.128	-0.234215	-0.055515	-0.117608	0.0319425	-0.167215	-0.214158	0.273	-0.455215	-0.216	0.065785	-0.096455	-0.117115	-0.199815	-0.108585	-0.573215	-0.037615	-0.120315	0.030785	-0.018215	0.207	-0.223215	-0.035815	0.201	0.605	0.233393	-0.0428	0.161	-0.261215	0.204785	-0.371	0.0591925	-0.155915	-0.178358	-0.292215	-0.078515	-0.0291	0.0372	-0.468215	-0.0614	-0.073415	0.0409
NP_001128680	FKBP2	-0.1418	0.4018	0.2048	0.0617	-0.7812	0.0872	1.04	-0.3812	-0.1552	0.2474	0.5034	-0.0092	0.00475	0.114	0.2278	0.0233	0.2288	0.0398	0.1456	0.2918	0.8398	0.1698	0.0148	0.1668	-0.2512	-0.3262	-0.0119	0.2178	-0.0466	-0.581	-0.0225	0.4954	0.208	0.0768	-0.0237	0.1179	-0.219	0.1399	0.2378	0.3679	0.2488	-0.4922	-0.0894	-0.361	0.1518	0.312	-0.2192	0.465
NP_001128714	NDRG1	-0.941775	-0.43255	0.17745	-0.32155	-0.28155	-0.00835	0.103	0.22745	0.02345	-0.235275	-0.096975	-0.59955	-0.154775	-0.286	-0.64155	-0.683	0.15145	-0.04075	-0.22555	1.01845	1.31845	-0.17625	-0.55755	0.07045	-0.39255	-0.24155	0.803	-0.36855	-0.18595	-0.436	0.727	0.263725	0.777	0.234	-0.21755	0.13745	-0.287	-0.038025	-0.40355	-0.299775	0.19545	-0.05855	-0.111	0.26	0.24145	-0.104	-0.82255	0.463
NP_001128715	TCOF1	0.293475	0.11511	0.18335	0.14535	0.63695	0.27495	0.0558	0.19675	0.18985	-0.090625	-0.386525	-0.50705	-0.348525	0.0182	0.02725	0.151	-0.04305	-0.22105	-0.68005	-0.08105	-0.12005	-0.59105	0.20075	0.06935	0.79095	0.46795	-0.0872	-0.37205	-0.25405	0.277	-0.326	0.124625	0.234	-0.128	0.07975	-0.35605	0.377	-0.046025	0.16175	-0.344525	-0.04505	0.51895	0.509	0.0209	-0.05405	0.174	0.42995	0.0515
NP_001128716	TCOF1	0.29835	0.1341	0.1895	0.1688	0.6447	0.2917	0.0495	0.2156	0.206	-0.0925	-0.38265	-0.4743	-0.34715	0.0431	0.0362	0.153	-0.0333	-0.2043	-0.6723	-0.0733	-0.1103	-0.5863	0.2165	0.0784	0.7997	0.4737	-0.0715	-0.3723	-0.2493	0.33	-0.324	0.1263	0.24	-0.14	0.0964	-0.3553	0.375	-0.04615	0.1986	-0.34215	-0.0363	0.5267	0.515	0.0153	-0.0603	0.174	0.4377	0.0801
NP_001129101	PPP1R21	-0.0416	-0.3238	0.3932	-0.0983	-0.2548	0.0103	-0.252	-0.0793	-0.02612	0.105	-0.1384	-0.01191	-0.2599	0.143	-0.3138	0.0853	0.0872	-0.1578	0.1762	-0.2398	-0.2378	0.0344	0.2142	-0.02192	-0.0421	-0.2728	0.0605	-0.1968	-0.01571	-0.0814	0.254	0.004465	0.0169	-0.0828	0.0014	0.0454	-0.384	-0.1829	-0.051	0.02355	-0.3288	0.0217	0.0301	0.166	0.3422	0.0994	-0.1778	0.0268
NP_001129125	PABPC4	-0.0213675	-0.10595	-0.19395	0.08385	-0.31195	0.11645	0.179	-0.11195	-0.03335	-0.278975	-0.046075	0.30705	-0.207725	-0.0586	-0.08495	0.124	-0.23195	0.05645	0.17205	0.16305	-0.37595	-0.24295	0.79805	0.29105	-0.01305	0.08945	-0.0951	0.23105	-0.13495	0.508	0.0866	-0.209975	-0.147	-0.0455	0.05935	-0.11895	-0.0679	-0.186475	0.22405	0.104975	0.046711	-0.12095	-0.0783	-0.0779	0.19605	-0.0843	0.60405	0.236
NP_001129166	VDAC3	0.285703	0.226405	-0.463595	-0.599595	-0.068295	-0.044295	-0.393	0.243405	-0.140395	-0.152548	-0.569298	-0.091095	-0.205948	-0.27	0.211405	-0.0966	-0.434595	-0.158395	-1.0116	-0.307595	0.030405	-1.20959	-0.159595	-0.322595	-0.030495	-0.332595	-0.38	0.295405	-0.794595	-0.115	0.414	-0.0850475	0.218	1.03	-0.190795	-0.153095	-0.13	0.109503	-0.980595	-0.0837975	-0.890595	0.375405	0.765	0.355	0.055405	-0.378	-0.751595	-0.744
NP_001129201	TOM1	-0.707025	-0.11245	-0.56005	0.15195	-0.02785	0.17495	-0.0169	0.17495	0.07795	0.193975	-0.06943	-0.50005	0.397975	0.238	0.07795	0.427	0.14695	0.32495	-0.11145	-0.42805	-0.08305	-0.29405	0.20995	-0.16805	-0.04485	1.27395	0.211	-0.17105	-0.16205	-0.003	0.839	-0.394525	0.102	-0.609	-0.98405	0.56295	0.422	0.383475	-0.45805	-0.160525	-0.03635	-0.30105	-0.239	0.585	-0.87105	0.68	0.08195	-0.56
NP_001129206	ZNF384	0.02915	0.5028	0.3878	-0.2422	0.0582	0.14482	-0.423	0.1801	0.1625	0.2764	0.08	0.3458	0.0221	0.605	0.0523	0.0478	0.3258	0.1865	0.3028	-0.1972	0.1023	-0.1512	0.2086	0.0298	0.1309	0.14126	-0.0123	0.2538	-0.2182	0.288	0.312	0.176775	-0.178	-0.122	-0.0632	0.2568	-0.0979	-0.3666	0.2418	-0.2046	0.0655	0.1832	-0.0161	0.167	0.7468	0.0703	0.1956	-0.258
NP_001129243	RPN2	-0.147575	0.14065	0.00095	0.12485	-0.16935	-0.12035	1.07	0.03858	0.14665	0.193225	-0.244175	0.03949	0.096625	0.0926	-0.04685	0.253	0.08995	-0.07435	0.22465	0.22365	0.27565	-0.02235	-0.15635	0.08625	-0.08935	-0.29735	0.103	0.11715	0.05535	-0.458	-0.416	-0.192675	0.114	0.407	0.06425	0.26265	-0.099	-0.124675	0.17465	0.031825	0.08535	-0.07535	-0.0737	0.276	0.09365	0.514	0.08935	0.641
NP_001129294	FDPS	0.320025	0.16505	0.43805	0.00254	0.38005	0.10945	0.0867	-0.23095	0.08775	-0.212975	0.652025	-0.32695	-0.172825	-0.238	0.18005	-0.785	-0.29595	-0.18495	-0.04025	0.18405	0.57105	0.35805	0.38505	-0.33795	0.43005	-0.48795	-0.234	-0.41895	-0.11295	0.133	-0.332	0.318025	0.23	-0.393	-0.46695	-0.39795	-0.0916	0.541525	0.31405	0.818025	0.17505	-0.56295	0.0728	0.392	-0.11995	-0.54	-0.45895	-1
NP_001129407	POSTN	-1.053	-0.605	-0.03	-0.608	-0.449	-0.03	1.29	1.065	0.745	0.04125	-1.6175	-1.325	0.6075	0.785	-1.915	0.411	-0.152	1.505	0.465	-0.78605	-0.423	-2.015	0.595	-2.145	0.995	-2.185	0.891	-1.237	0.695	-2.39	-0.726	-1.5715	-0.382	-1.77	-0.992	1.155	-0.904	0.77	-0.322	0.4638	-1.774	-0.161	-1.41	-0.576	-0.8788	0.242	-2.355	1.85
NP_001129408	POSTN	-1.07425	-0.6135	-0.0175	-0.5785	-0.4345	-0.0275	1.3	1.1225	0.7525	0.05265	-1.60125	-1.3515	0.59125	0.803	-1.9675	0.38	-0.1535	1.4825	0.5025	-0.7652	-0.3895	-1.9875	0.6125	-2.0675	1.0025	-2.1875	0.91	-1.2365	0.7125	-2.36	-0.743	-1.56975	-0.415	-1.86	-1.0375	1.1525	-0.92	0.78825	-0.3065	0.45956	-1.7975	-0.1515	-1.47	-0.56	-0.8641	0.245	-2.2875	1.88
NP_001129497	PLS3	-0.962275	0.25345	0.50145	0.55245	0.80945	0.56745	-0.299	0.91045	0.38845	0.623225	-0.716275	-1.19255	0.540725	0.752	-0.64455	1.22	0.83745	1.16745	0.37045	0.08345	0.55545	-0.32255	0.32645	-0.18055	0.19945	-1.32255	0.226	-0.18355	0.33245	-0.972	-0.124	-0.158775	0.291	-0.305	-0.55855	0.82545	-0.578	0.568725	-0.43255	0.213225	0.41545	-0.07935	-0.394	-0.684	-0.45655	0.847	-0.70755	0.624
NP_001129505	PUF60	-0.06145	0.2407	-0.0303	-0.1263	-0.0263	0.2937	-0.193	-0.2743	0.2167	-0.12065	0.1194	0.1517	0.21385	-0.151	0.4137	0.397	0.2017	0.1852	-0.0056	0.1445	0.1196	-0.0163	-0.1183	-0.0923	0.3657	0.5557	0.0379	-0.0353	-0.2163	0.24	-0.191	0.17235	-0.199	0.756	0.0582	-0.2413	0.096	0.1842	0.1149	0.126135	0.3547	-0.1273	0.117	-0.102	-0.0763	-0.134	-0.0123	0.165
NP_001129522	DHRS1	-0.292425	-0.09125	0.53515	0.20215	0.20215	-0.54285	0.0893	0.33715	0.03815	0.098225	-0.963925	-0.01335	-0.133875	0.0944	-0.07391	0.112	-0.28285	0.04415	-1.19385	0.15115	0.41115	1.06615	-0.18585	-0.52085	-1.31385	-0.31985	0.29	-0.52885	-0.58585	0.191	-0.387	-0.847425	0.239	0.101	0.15315	-0.20485	0.105	-0.252325	-0.01725	-0.363425	0.43815	-0.47285	-0.183	1.48	0.48015	-0.172	-1.19385	-0.00431
NP_001129663	KANK2	-0.0374	-0.051	0.6232	-0.0837	0.3932	-0.2058	-0.352	0.4832	0.0302	0.2551	-0.3959	-0.5648	0.06635	-0.335	0.0782	-0.101	0.3982	0.3312	0.0832	-0.1998	-0.2948	-0.5468	-0.0961	0.1842	0.3132	-0.5938	0.256	-0.08141	0.3882	-0.507	-0.687	-0.3234	0.119	0.534	0.2212	0.1982	-0.852	-0.0419	-0.2438	-0.2574	-0.2138	0.5752	-0.324	-0.448	-0.127	0.368	-0.2328	-0.674
NP_001129673	ISOC2	-0.0495	0.139	0.0063	-0.0172	0.2251	0.4381	-0.208	0.0457	0.4131	-0.1044	0.08424	-0.1319	-0.30145	-0.087	0.7301	-0.451	0.126	0.3221	-0.0579	-0.2439	0.3291	0.9341	-0.7139	-0.4289	0.1015	0.1751	0.124	-0.2169	-0.3739	-0.428	-0.301	-0.22545	0.218	0.951	0.5161	0.4621	0.59	0.08301	0.4331	-0.31945	0.2671	0.5231	0.185	-0.087	0.0934	0.516	0.0667	-0.48
NP_001129675	CCDC124	-0.0421	0.2739	0.4639	0.8329	0.0675	0.0306	0.02	-0.5471	-0.2321	-0.16105	-0.19115	-0.8181	0.21295	-0.112	0.9999	-0.309	-0.1861	0.0311	-0.5981	-0.4211	-0.0941	-0.6861	0.3239	0.3109	-0.2711	0.6679	-0.0575	0.4669	0.2099	0.3	0.398	0.17445	-0.502	0.417	0.7309	0.0988	0.675	-0.31205	0.4519	-0.14255	-0.2571	-0.2511	-0.127	-0.102	-0.2341	-0.103	1.2129	0.232
NP_001129676	RCC2	-0.146	0.3422	-0.0428	-0.0159	-0.2258	0.0163	-0.298	-0.2498	-0.2658	0.0256	-0.4229	1.1182	-0.2214	-0.066	0.5882	0.159	0.4132	0.1055	-0.3668	0.3662	-0.1588	-0.5138	-0.1438	0.2852	0.08049	0.9732	0.00738	0.6032	0.5652	0.23	0.46	0.0242	-0.316	-0.0128	0.07206	-0.1448	0.21	-0.2419	0.4752	-0.3909	0.0942	0.3272	0.344	0.216	0.3882	-0.00498	0.6532	0.59
NP_001130013	APOL1	0.034325	-0.92745	-0.84245	-0.46845	-0.54845	-0.272645	-1.25	-0.15945	-1.00545	0.199775	-0.438725	-1.36345	0.003775	-0.146	0.17455	-0.367	-0.47145	-0.16945	-1.25045	-0.48945	0.00655	-0.00745	-0.64145	-0.34975	0.13455	-0.71545	0.45	-0.48545	0.57855	-0.384	-0.469	-0.539125	-0.287	0.105	-0.28078	-0.32365	-0.132	0.033625	-0.01545	-0.473225	0.02255	-0.47545	-0.437	0.242	1.37655	-0.395	-0.73345	0.27
NP_001131022	LRRFIP1	-0.193225	-0.33545	-0.08645	0.07455	0.19555	0.11125	0.228	0.12515	0.42155	-0.214225	0.423775	-0.29245	-0.304225	0.121	-0.23145	-0.279	0.06585	-0.06645	0.17555	0.06849	0.60855	1.03555	-0.06145	0.15615	0.17855	0.03215	0.362	-0.46645	-0.26245	-0.0736	0.123	0.208275	0.138	-0.536	0.19055	0.44755	-0.286	0.365275	0.41355	0.185375	-0.10045	-0.44845	0.0252	-0.0985	-0.31145	-0.171	-0.16145	-0.0078
NP_001131025	LRRFIP1	0.011175	-0.14695	-0.11695	0.31505	0.35305	0.06686	0.219	-0.09095	0.54005	-0.029825	0.254025	-0.55095	-0.226475	0.177	0.00515	-0.0129	-0.01645	-0.17995	0.11955	0.12565	0.68105	0.76205	0.00885	-0.08495	0.39705	-0.45895	0.461	-0.44895	-0.16895	0.0325	-0.0155	0.166025	0.283	-0.288	-0.02805	0.39605	0.0882	0.389025	0.34305	0.205025	-0.19595	-0.42695	-0.0668	-0.111	-0.41195	0.277	-0.14395	-0.109
NP_001132940	TBL1X	-0.4709	0.1798	0.3422	0.2112	-0.2858	0.5672	0.383	-0.2888	0.2872	0.2831	0.8256	0.7042	-0.2509	0.124	0.5382	0.218	-0.2908	0.1787	-0.0186	0.0039	0.5232	0.1491	0.1797	0.3862	0.0652	0.0161	-0.13	0.2192	0.1527	0.0106	-0.442	-0.1783	-0.118	0.178	-0.0798	0.08595	0.841	0.1807	-0.2278	-0.4914	0.3922	-0.2318	-0.488	-0.155	-0.2098	-0.106	0.4822	-0.235
NP_001132982	ECHDC1	0.59212	0.07724	-0.53076	-0.31376	-0.08676	-0.01216	-0.372	-0.09476	0.36324	0.90462	0.12082	-0.15576	0.20417	0.00493	0.50824	0.913	0.10004	-0.21276	0.28724	0.61624	0.64824	-0.23176	0.04611	0.17124	0.34424	-0.29576	-0.0321	0.16224	-0.08276	0.291	-0.239	-0.23288	-0.0613	0.0354	0.21424	0.41924	-0.0838	0.56162	-0.34076	-0.18918	0.02324	0.39324	-0.0719	-0.0869	0.53324	0.323	0.20324	-0.249
NP_001135827	NIF3L1	0.018125	0.20735	1.25435	-0.06655	0.18235	0.08405	0.248	-0.13365	-0.20965	-0.338825	0.373675	-0.31965	-0.685325	0.166	0.33135	-0.285	-0.09595	-0.27565	0.06095	0.21435	0.67835	0.12835	0.27335	0.11235	0.06535	-0.16665	-0.465	-0.18765	-0.21665	0.313	0.173	0.123675	-0.223	0.0427	-0.08415	0.00965	-0.65	-0.211825	-0.00327	-0.216125	-0.21265	0.06015	0.0418	0.402	0.32735	-0.128	-0.11965	-0.06
NP_001135887	AIMP1	0.00369	0.1222	0.0524	0.10612	0.1752	0.2864	0.557	0.0067	0.1593	-0.0284	0.3712	-0.0246	-0.0918	-0.541	-0.1406	-0.365	-0.1846	-0.0556	-0.1596	0.4374	0.155	0.0859	0.3844	0.193	-0.3216	0.2764	0.153	-0.1286	-0.2526	-0.0522	0.218	0.0997	-0.152	0.208	-0.4016	0.4044	0.149	-0.4513	0.1303	0.18635	0.2764	0.1398	0.342	-0.226	0.0087	0.0233	0.1747	-0.401
NP_001135916	EDC3	0.0463675	0.161545	0.216545	-0.118455	-0.039755	-0.015255	-0.0343	-0.067455	-0.028555	-0.0385775	0.902273	0.497545	0.214273	-0.575	0.136145	0.463	-0.127455	0.059431	0.171545	0.125745	-0.198455	0.245545	-0.156455	0.104545	-0.032355	0.399545	0.216	-0.023855	0.129045	0.286	-0.19	-0.275728	-0.437	-0.0994	0.145045	-0.128455	-0.117	-0.0128775	-0.274455	-0.567227	0.119545	0.816545	0.0777	-0.0846	0.197545	-0.355	0.172545	0.504
NP_001136018	LUZP1	-0.41365	-0.0708	-0.5063	-0.0073	0.1217	-0.0559	-0.0617	0.1037	-0.0762	-0.10809	-0.54815	-0.2165	0.19135	0.498	-0.5163	-0.144	-0.0023	0.2847	0.2417	0.1617	-0.0733	-0.6593	-0.0862	-0.5163	-0.1424	-0.1874	0.0037	-0.0013	0.1147	-0.335	0.146	-0.43115	-0.00176	0.0313	-0.1763	0.3817	-0.21	0.14985	-0.4643	0.17985	0.2497	-0.4853	-0.323	0.256	0.3737	-0.00677	0.0087	-0.12
NP_001136037	CPSF7	-0.024775	0.28245	-0.05445	0.04105	-0.19555	-0.12055	-0.0374	-0.16155	-0.16455	0.000525	0.359725	0.46545	0.091225	-0.454	0.23045	0.426	-0.03475	-0.23055	-0.18755	0.27145	-0.09265	-0.27255	-0.06245	0.02025	-0.05885	0.36245	-0.123	0.05125	-0.16855	0.12	-0.0788	0.379725	-0.229	0.549	0.05245	-0.30855	-0.894	0.0673	0.22445	-0.128425	0.15645	-0.23555	-0.114	-0.373	-0.17655	-0.297	0.15945	-0.18
NP_001136067	P4HA1	-0.36135	-0.1748	-0.6317	-0.6917	-0.3327	0.1403	-0.278	-0.1188	0.2463	-0.22785	-0.90235	-0.4707	0.38715	0.702	-0.3817	-0.108	-0.1163	0.3243	-0.6367	-0.0007	0.1963	-0.5597	-0.1637	-0.1933	-0.7157	-0.0377	0.785	-0.0877	0.1383	-1.03	0.242	-0.29835	-0.4	0.343	-0.4857	0.1443	0.219	0.29215	-0.5837	0.45815	-0.7407	-0.8137	-0.394	0.977	-0.3347	0.124	-0.1459	0.707
NP_001136100	SEC61A2	-0.24884	0.00082	0.06242	0.01662	-0.15168	-0.00118	0.83	0.08732	0.06032	0.01216	-0.12189	-0.47168	0.32366	0.0111	0.03212	0.0137	-0.14068	-0.0405	0.29432	0.23832	0.18032	-0.02818	0.13632	-0.16968	-0.29968	-0.34268	0.341	0.00032	-0.08958	-0.215	-0.151	-0.04794	0.0316	-0.182	-0.20668	0.35732	-0.00986	-0.07046	0.09632	0.17216	-0.17268	-0.42268	-0.167	0.106	-0.12218	0.412	0.19532	0.509
NP_001136147	CHID1	0.36415	0.161	0.4873	0.2219	-0.1697	-0.0377	0.888	0.0564	-0.2027	0.07115	-0.47685	0.3043	-0.21285	-0.467	-0.1017	-0.0646	-0.1627	-0.3427	0.3043	0.2227	0.4253	-0.1257	0.2723	0.2843	0.0987	0.6513	-0.694	0.9413	0.1943	-0.14	-0.986	-0.23085	-0.0221	-0.458	0.6543	0.2278	0.168	-0.27235	1.1023	-0.00565	-0.1057	-0.3047	-0.272	0.111	-0.3697	0.0901	0.4353	0.0859
NP_001136150	ANO6	-0.0185275	-0.098355	0.243645	0.198645	-0.089755	-0.291355	0.0327	0.339645	0.036745	0.163323	0.212822	-0.364355	0.150273	0.236	-0.226355	0.236	0.140645	0.249645	-0.114355	-0.208355	-0.632355	0.224645	-0.115355	0.000565	0.117645	-0.382355	-0.0522	0.033745	0.206645	-0.176	0.145	0.0633225	-0.237	-0.306	-0.505355	0.085345	-0.43	0.0933725	0.564645	0.0667725	-0.133355	0.033645	-0.519	0.00275	-0.535355	0.529	0.154645	-0.0399
NP_001136402	API5	0.318873	-0.062255	0.087945	0.054575	-0.044255	0.118545	-0.0408	-0.062255	0.062865	-0.176028	0.303872	0.413745	0.130373	-0.204	0.456745	-0.0522	-0.349255	-0.016555	0.161745	0.081745	0.131045	-0.226255	-0.156255	0.133745	-0.098255	0.217745	-0.18	0.048145	-0.032955	0.423	0.298	0.120023	-0.115	-0.341	0.211745	-0.072255	-0.0429	-0.248628	0.229745	0.0738725	-0.212255	0.161745	0.115	0.79	-0.105255	-0.0889	0.402745	-0.0794
NP_001137151	GSTK1	-0.26415	-0.0993	-0.5303	-0.0143	0.7017	-0.1093	0.337	0.0351	-0.1083	0.08455	0.59235	-0.7103	-0.32665	-0.449	0.6707	-0.879	0.0787	-0.1553	-0.3343	-0.0093	0.1498	1.8817	0.5137	-0.2283	0.5587	-0.1023	0.34	-0.4483	-0.7023	-0.341	-0.352	0.27835	1.76	0.182	0.2187	0.5107	0.414	-0.12895	0.5607	-0.11415	0.5237	0.0311	0.479	0.0365	-0.0323	-0.084	0.2727	-0.578
NP_001137325	WIBG	0.237558	0.317115	0.052815	-0.176885	-0.139885	-0.454885	0.145	0.135115	0.405115	-0.516942	-0.531942	-0.089885	0.142558	0.585	-0.145885	-0.16	0.140115	0.102715	-0.120885	-0.214885	0.190115	0.272115	0.194115	0.198115	0.152115	0.035315	0.254	-0.033885	-0.224885	-0.104	-0.0318	-0.126142	-0.498	-0.188	-0.210885	0.053315	0.125	-0.0820925	-0.540885	0.0295575	-0.290885	-0.016485	0.746	0.054	-0.189885	-0.0173	0.088615	-0.143
NP_001137474	CTPS2	-0.014545	0.07071	-0.33629	-0.18329	0.33371	0.39271	-0.265	0.11331	0.01701	-0.370145	-0.001145	0.57971	-0.336145	0.632	1.03971	-0.145	0.43871	0.04211	-0.07229	-0.00199	0.37371	0.47171	0.70871	0.59871	-0.26729	0.95871	-0.103	1.21471	0.47971	-0.085	0.341	0.136105	-0.0472	-0.563	-0.04039	-0.13229	-0.151	-0.198145	-0.31729	0.225555	-0.52129	-0.44729	0.627	0.328	0.22271	-0.27	0.49071	0.116
NP_001137484	TMX2	-0.16564	0.09862	-0.29228	0.25972	-0.13428	0.35472	0.413	0.18872	-0.31228	-0.03689	0.66486	-0.07628	0.07241	-0.247	-0.25628	-0.169	-0.34128	-0.27228	0.04766	0.32972	0.42672	0.049692	-0.18128	-0.40028	0.15872	0.40872	-0.0551	-0.12928	0.09482	-0.11	-0.23	-0.02419	-0.12	0.322	0.17572	0.11072	-0.13	-0.09809	0.36172	0.26036	0.28072	0.13102	0.144	-0.105	0.34072	-0.00897	0.52072	0.26
NP_001138231	PHLDB1	-0.133014	0.231472	0.399473	-0.0314675	0.360472	0.0974725	-0.0372	0.495472	0.430472	0.544236	0.282236	-0.965527	-0.112914	0.0733	-0.743528	0.725	0.327472	-0.0022275	0.310472	0.0844725	0.0774725	-0.513528	-0.402527	-0.387528	0.334473	-0.146528	0.263	-0.0598275	0.448472	-0.564	-0.164	-0.187264	0.0651	0.292	0.0309725	0.114473	-0.33	0.477236	-0.429528	0.0437862	-0.0036275	-0.0643275	-0.0373	0.513	-0.320528	0.203	-0.0474275	0.144
NP_001138349	SCAI	0.310875	-0.01645	0.45255	-0.30845	0.08465	-0.03275	-1.5	-0.03715	0.10835	0.035575	-0.103475	0.01185	0.141125	-0.178	0.07565	-0.205	-0.25745	0.19355	-0.09645	-0.00735	-0.29745	-0.38845	-0.48545	-0.19645	-0.19145	0.10005	-0.29	0.31755	0.20355	0.232	0.309	0.217525	0.105	0.113	0.17655	-0.24745	-0.014	-0.325225	0.21555	0.439775	0.11285	-0.02705	0.264	0.205	0.042595	-0.109	-0.33745	0.318
NP_001138360	BAIAP2	0.09075	-0.5192	-0.6612	-0.11656	-0.4022	0.0788	-0.499	-0.11384	0.2888	-0.10175	0.8659	-0.8392	-0.0886	-0.276	-0.8172	-0.683	0.0638	-0.2302	-0.1866	0.4368	-0.1282	0.2428	-0.0265	-0.9712	-0.1358	-0.1889	0.0444	-0.0937	-0.0503	-0.366	0.282	0.0861	-0.353	0.465	0.3048	-0.4202	-0.454	0.2239	0.1938	-0.06005	0.2518	0.4308	-0.264	-0.471	-0.5512	-0.0569	-0.7052	-0.758
NP_001138417	MYL12B	-0.4489	0.0402	-0.9458	0.2362	0.1992	0.2812	-0.231	0.7642	0.4052	0.5696	-0.2934	-0.3128	0.28015	0.799	0.6142	0.832	0.6292	0.6762	0.0562	-0.5688	0.8122	0.0157	0.0632	-0.3708	0.2052	-0.6168	0.448	-0.024	0.8622	-0.529	0.0798	-0.4814	-0.177	0.0554	-0.9138	0.3382	0.262	0.5561	-0.089	0.4906	-0.2588	-0.07587	-0.0636	-0.537	-0.4308	0.757	-0.5088	-0.711
NP_001138632	TPM4	-0.408753	-0.017305	-0.162305	0.282695	0.397695	0.142695	-0.342	0.633695	0.688695	-0.0867925	-0.707152	-1.33031	0.314348	0.926	-0.532305	0.267	0.510695	0.568695	0.189695	-0.389305	-0.204205	-0.878305	-0.023305	-0.402305	-0.384305	-0.798305	0.417	-0.312905	0.586695	-1.09	0.0278	-0.355152	0.0484	0.0855	-0.785305	0.452695	-0.658	0.197348	-0.464305	0.208398	-0.478305	-0.228805	-0.534	0.221	-0.718305	0.936	-0.375305	-0.42
NP_001138881	NONO	0.20085	0.3317	-0.0185	0.03586	-0.0603	-0.0318	-0.24	-0.2743	0.1376	-0.285662	0.37235	0.4257	0.13225	0.161	0.2277	0.159	-0.0491	-0.1863	-0.0323	0.0054	0.0178	-0.3703	0.0047	0.1098	0.1308	0.4627	-0.205	0.2527	0.0168	0.266	0.101	0.08565	-0.517	0.0618	0.1374	-0.1353	0.239	0.04285	0.2327	-0.10535	-0.2033	0.1787	-0.18	-0.0955	-0.2243	-0.051	0.3757	-0.151
NP_001138888	TMEM205	0.007835	0.23687	0.25887	0.26787	0.15387	-0.79913	1.14	0.14487	-0.01763	-0.381565	-0.014115	-0.56313	0.021635	-0.395	0.24087	-0.716	-0.19303	0.10987	-0.42013	-0.51413	0.23687	-0.06063	-0.59313	-0.13483	-0.31513	-0.08433	-0.165	0.11387	-0.57013	0.56	-0.0944	0.242935	-0.0163	0.294	0.31387	-0.38213	-0.18	-0.598565	-0.25313	0.212935	-0.01163	-0.50613	0.539	-0.288	0.27087	-0.0339	-0.50513	-0.897
NP_001138983	NFIA	0.231225	0.70045	1.62645	0.20165	0.34975	0.20045	-0.121	0.02145	0.41945	0.235725	-0.245775	1.12145	-0.414275	-0.521	0.51445	0.148	0.26775	-0.26655	-0.30055	0.00245	0.36115	0.37745	0.14745	1.27845	0.61745	0.89945	-0.292	0.44345	-0.24055	-0.776	-0.149	-0.155775	-0.123	-0.21	0.34635	0.53445	-0.0554	-0.506775	0.58845	-0.340775	-0.17255	-0.08355	0.038	0.414	1.12845	-0.0118	0.57945	-0.341
NP_001138985	SCRN1	0.1602	0.1074	-1.1066	0.2314	-0.2696	-0.0434	-0.0755	0.1324	-0.2186	-0.292782	0.3567	0.0654	-0.3813	0.174	0.1444	-0.138	0.3304	0.0514	0.3024	0.4104	0.8314	-0.4886	-0.4466	-0.3806	0.3324	0.3134	-0.332	0.1614	-0.1323	0.122	0.503	-0.3158	-0.32	-0.407	-0.1085	0.0594	-0.0868	-0.3073	1.0734	-0.21475	-0.1499	-0.3136	0.196	-0.24	0.6294	0.19	-1.0286	0.341
NP_001138993	RAI14	0.144375	0.06975	-0.14565	0.18575	0.41875	-0.00995	-0.37	0.34975	0.22075	0.025925	-0.033925	-0.17725	0.136125	0.419	-0.23325	0.326	0.14975	0.39975	0.23175	0.14075	0.06475	-0.62225	-0.19025	-0.20425	-0.27225	-0.22725	0.245	0.19475	0.14475	-0.621	0.0678	-0.154175	0.000386	0.00927	0.18475	0.26175	-0.346	0.240375	-0.40725	0.18095	-0.09475	-0.13465	0.0198	-0.12	-0.20825	0.298	-0.27525	0.337
NP_001139019	RBM17	0.10645	-0.0207	-0.1365	0.1715	-0.1935	0.0125	-0.164	-0.2045	0.1915	0.0077	0.19575	0.1595	0.36375	-0.0248	0.4015	0.107	-0.3275	-0.2785	-0.0634	-0.1835	-0.3145	-0.2605	0.0489	-0.0835	0.1083	0.4815	-0.0504	0.0799	0.1071	0.608	-0.0743	0.22325	-0.184	0.118	-0.0404	-0.0685	0.263	-0.02815	0.02503	-0.56775	0.0953	0.3195	-0.272	-0.0535	0.1425	-0.157	0.5525	-0.062
NP_001139139	GLG1	0.095575	-0.30175	0.42325	0.14725	0.29125	0.05875	-0.0284	0.49525	-0.19575	-0.062125	-0.207875	-0.05845	0.552625	0.287	-0.22275	0.51	0.15425	0.42025	0.29725	0.35825	0.06435	0.30125	-0.19075	-0.32175	-0.43875	-0.48475	0.241	0.19125	-0.04515	-0.0874	0.215	-0.432375	-0.19	-0.016	0.29825	0.63625	0.0897	-0.124325	-0.56475	0.527625	0.19425	-0.48275	0.0846	-0.177	-0.31175	0.187	0.05775	0.0701
NP_001139142	SORBS2	0.71309	-0.54082	0.51818	0.09418	0.63318	-0.78782	-0.244	0.93918	0.25118	0.61609	-0.00211	0.16818	-0.21481	-0.363	-0.54482	-0.105	1.13918	0.05818	-0.21782	0.16518	0.23518	0.49318	-0.47982	-0.11242	-0.05992	-0.16002	-0.161	-0.12842	0.29118	-0.159	-0.178	0.05769	0.368	-0.12	0.42118	-0.34482	-0.641	-0.20991	0.05818	-0.18434	-0.57882	0.11718	0.152	-0.86	-0.36782	0.218	-0.31682	-1.17
NP_001139143	SORBS2	0.71309	-0.54082	0.51818	0.09418	0.63318	-0.78782	-0.244	0.93918	0.25118	0.61609	-0.00211	0.16818	-0.21481	-0.363	-0.54482	-0.105	1.13918	0.05818	-0.21782	0.16518	0.23518	0.49318	-0.47982	-0.11242	-0.05992	-0.16002	-0.161	-0.12842	0.29118	-0.159	-0.178	0.05769	0.368	-0.12	0.42118	-0.34482	-0.641	-0.20991	0.05818	-0.18434	-0.57882	0.11718	0.152	-0.86	-0.36782	0.218	-0.31682	-1.17
NP_001139147	SORBS2	0.695334	-0.565332	0.611668	0.080668	0.622668	-0.679332	-0.241	1.07867	0.258668	0.839334	0.096384	0.246668	-0.257516	-0.351	-0.528332	-0.136	1.25867	0.193668	-0.231332	0.276668	0.162668	0.458668	-0.862332	-0.123532	-0.031632	-0.190332	-0.156	-0.157832	0.280668	-0.125	-0.148	0.087834	0.372	-0.204	0.492668	-0.336332	-0.641	-0.225166	0.061668	-0.187416	-0.597332	0.101668	0.17	-0.903	-0.377332	0.216	-0.425332	-1.25
NP_001139443	RDH13	-0.06705	0.062	-0.0151	0.7949	0.1401	0.0099	-0.538	0.4689	-0.2491	0.51595	-0.27055	0.09816	-0.13225	-0.496	0.1617	-0.486	0.2409	0.4569	-0.4881	0.3689	0.8039	0.2279	0.4929	-0.0111	-0.1711	-0.5371	-0.282	-0.2121	-0.0941	-0.202	-0.216	0.64645	0.295	0.542	0.7129	0.3979	-0.444	0.0529	0.4769	-0.24155	0.5529	0.4779	-0.279	1.01	-0.6761	-0.176	-0.5231	-0.286
NP_001139528	MBOAT7	-0.36942	-0.45184	0.18716	-0.11384	0.02411	0.37316	-0.243	0.15216	0.26416	-0.37492	-0.19642	0.59716	-0.31942	-0.13	1.19016	-0.638	0.34616	0.06436	0.10316	-0.02234	0.98416	0.70716	-0.49084	0.28516	-0.07984	0.16016	-0.447	0.29716	0.14816	-0.468	-0.439	0.18463	0.315	0.415	0.53416	-0.02994	0.721	0.10843	0.15816	-0.11872	-0.15084	-0.29584	-0.532	0.76	-0.90384	0.193	-0.20784	-0.334
NP_001139541	MFSD10	0.0668	-0.0821	-0.3421	-0.0831	-0.3591	-0.9121	-0.66	0.0769	-0.4191	-0.193	-0.33405	-0.7021	-0.2769	0.106	-0.3651	0.0476	-0.4261	0.0849	-0.6011	0.0939	0.1149	-0.5471	-0.3231	-0.2701	-0.4981	-0.3241	0.363	-0.19278	0.0749	-0.628	1.02	0.50345	0.231	0.259	-0.2055	-0.4431	-0.305	-0.64755	-0.5841	-0.11795	-0.0781	-0.4811	0.272	0.102	-0.6191	-0.022	-0.5001	-0.0705
NP_001139574	PARP9	-0.513745	-0.16459	-0.22049	0.52251	0.12551	0.13551	0.234	-0.72349	-0.27349	-0.033345	-0.213245	-0.074536	-0.160995	-0.265	-0.34649	0.443	0.21651	-0.13089	0.19451	0.24051	-0.14279	-0.13999	0.03151	0.25051	0.10151	-1.12549	0.688	-1.55549	0.07251	0.524	-0.356	-0.106045	0.237	-0.321	-0.076444	-0.10179	-0.227	-0.139055	-0.40449	-0.021245	0.34551	-0.09309	-0.35	-0.728	-0.01069	-0.0371	0.44051	-0.0205
NP_001139580	PTGR1	0.316933	0.608865	0.135865	-0.607135	0.279865	0.827865	-0.895	-0.514135	-0.116825	-0.176067	0.0382825	-0.213635	-0.473067	-0.997	-0.095835	-0.125	0.040865	-0.129445	-0.644135	-0.173635	0.003865	0.437865	-0.490135	-0.139535	0.606865	0.784865	0.316	-0.276135	0.236865	-0.751	-0.869	0.273933	0.498	-2.4	-0.421135	0.003865	-0.0239	-0.348067	0.365865	-0.0870675	-0.506135	-0.785135	-0.647	1.61	-0.426135	-0.174	0.463865	-0.716
NP_001139627	PTGR2	0.2982	0.6394	0.5444	-0.6646	-0.2216	0.041	-0.568	0.2094	-0.1976	-0.1583	0.6947	-0.7156	-0.5523	-0.536	0.1565	-0.309	0.4204	-0.9456	-0.1756	-0.0254	0.5084	0.7674	-0.1016	-0.0736	-0.4756	-0.4586	-0.205	-0.3956	-0.6136	-0.484	-0.0833	0.3197	0.136	0.853	0.3064	-0.5966	0.0612	-1.0448	0.6834	-0.3938	0.086	-0.0606	-0.683	-0.635	-0.0386	0.0191	-0.6116	-0.521
NP_001139628	GSK3B	-0.2252	0.0309	0.4216	0.3646	0.0688	-0.0694	0.272	0.2546	0.2316	-0.04065	-0.3002	0.3526	0.1065	0.0739	0.0245	0.12	-0.025	0.3086	0.3106	0.1846	0.2546	0.2096	0.1192	0.2036	-0.2124	-0.1164	0.0415	0.3786	0.0134	-0.138	-0.163	-0.10005	0.0639	0.263	-0.0361	-0.1654	0.141	0.1234	-0.0003	0.3268	0.1716	-0.3144	0.0318	0.248	-0.0724	0.0101	-0.0874	0.103
NP_001139653	NA	0.288125	0.054266	0.29965	-0.27435	-0.20235	0.01245	-0.0423	-0.24935	0.14995	-0.429175	0.345325	0.0574	0.195825	-0.19	0.18265	0.155	-0.36235	-0.25035	0.06121	0.11065	-0.34735	-0.20335	-0.11535	0.12535	-0.28635	0.56765	-0.118	0.07065	-0.49335	0.708	-0.307	-0.169725	-0.486	0.549	0.30165	-0.17635	0.138	-0.393175	-0.18535	-0.182175	-0.22835	0.00995	-0.382	0.0926	0.50865	-0.277	0.36065	-0.442
NP_001139686	TBC1D15	-0.03585	-0.0604	-0.3397	0.2703	0.0563	-0.3467	0.137	0.1043	-0.1155	0.39085	-0.56885	0.0237	0.20315	-0.0466	-0.2077	-0.0301	-0.3427	0.0211	-0.1195	-0.3057	0.6063	-0.4017	0.2193	0.2203	0.1563	-0.1807	0.0499	0.4723	-0.1128	0.00427	-0.198	-0.101	-0.00452	0.192	-0.6627	0.1323	0.109	0.10765	-0.2827	-0.1286	-0.2947	0.3143	0.126	-0.31	-0.07535	-0.151	0.022	0.425
NP_001139698	KRT72	-0.77005	-0.2221	0.5709	0.8329	-0.2631	-1.3391	0.957	1.9109	-0.4791	-0.78805	-0.52155	-0.9591	-0.49255	-0.857	-0.3471	-0.292	0.40273	-0.5761	0.2649	0.7589	1.4409	1.4309	0.5859	0.5489	0.2879	-0.3371	-0.677	-2.1091	-0.2451	-0.97	0.731	0.69845	0.703	-0.787	0.6759	1.4909	-1.18	-0.13855	0.9759	-2.15455	1.0159	-0.2621	0.619	-0.893	1.2409	-0.234	-0.6291	-0.0396
NP_001139730	PIP4K2C	0.057535	-0.17535	0.47585	-0.06185	0.12585	-0.64915	-0.288	-0.02955	-0.08252	-0.272075	-0.670575	-0.05365	-0.241075	-0.196	0.71185	-0.305	-0.40515	-0.17535	-0.31615	-0.37415	-0.18515	-0.22815	0.38485	0.38985	-0.37715	-0.10825	-0.184	-0.45315	-0.29515	0.153	0.0705	0.698425	-0.506	0.788	-0.37315	0.33385	-0.327	0.024925	-0.54815	0.105475	-0.16855	-0.08598	0.452	0.455	0.52785	-0.106	0.41585	0.45
NP_001139786	ABHD14B	0.491022	0.555045	0.464045	0.010045	0.137945	0.695045	0.401	0.089345	-0.166955	0.356023	0.743522	-1.16996	-0.561477	-0.0428	0.013545	-0.138	0.553045	-0.146955	-0.096955	0.211045	-0.061955	0.935045	-0.208955	-0.668955	0.273045	-0.366955	0.00644	-0.595955	-0.061955	-0.237	-1.04	-0.146478	0.163	0.109	0.576045	0.106335	-0.237	0.0779725	0.089345	0.0232175	0.153645	0.255045	-0.688	-0.772	-0.989955	0.079	-0.316955	-1.6
NP_001141	ANPEP	-1.001	-1.275	-1.469	-0.7656	-1.122	-0.8466	-0.348	-0.013	-1.129	-0.4785	-1.473	-1.518	0.3255	-0.118	-0.7723	-0.721	-0.612	-1.218	-0.078	-0.451	-0.619	-1.247	-0.143	-1.056	-0.8771	-1.745	0.336	-0.949	-0.685	-1.65	0.0692	-1.25	0.67	-1.1	-0.863	-0.264	-0.242	-0.435	0.035	-0.077	0.174	-1.022	0.607	-0.0497	-1.086	-0.841	-0.916	-0.352
NP_001142	SLC25A4	0.0732	0.3969	-1.0541	-0.3031	0.0234	0.0237	-1.08	-0.0593	-0.2401	-0.44205	0.13845	-0.4141	0.0166	-0.212	0.5939	-0.316	-0.00293	-0.1631	-0.2641	-0.0698	0.0954	-0.1731	0.1539	-0.3301	-0.0087	-0.2801	-0.197	0.6219	-0.1911	0.226	0.423	0.16355	0.364	0.465	0.3199	-0.1821	-0.0216	-0.00675	-0.6281	0.15345	-0.2331	-0.1261	0.727	0.369	-0.7461	-0.0812	0.0993	-0.434
NP_001143	SLC25A5	0.03515	0.5066	-0.9304	-0.1274	-0.0036	0.0684	-0.796	-0.0624	-0.2024	-0.4662	0.2018	-0.3624	0.03345	-0.306	0.6446	-0.453	-0.0424	-0.1334	-0.2034	-0.0155	0.1238	-0.1344	0.2316	-0.2674	0.0349	-0.3014	-0.257	0.6806	-0.2224	-0.0755	0.601	0.2373	0.333	0.398	0.4326	-0.0614	0.116	0.04455	-0.5134	0.3313	-0.1714	-0.1834	0.431	0.229	-0.6884	-0.596	0.2026	-0.45
NP_001145	ANXA5	0.159725	0.13005	0.63905	0.19805	0.58005	0.15405	-0.14	0.54505	-0.17795	0.508525	-0.012975	-0.41495	0.561525	0.353	-0.42695	0.347	0.55305	0.46805	0.22505	0.00085	-0.28895	-0.64095	0.17805	-0.12895	0.17705	-0.27195	0.672	-0.24895	0.28105	-0.751	0.538	-0.365975	0.125	-0.0483	-0.42095	0.44205	-0.462	0.206075	0.36805	-0.213925	-0.02365	0.29305	-0.665	-0.864	-0.79295	0.0563	-0.54795	-0.133
NP_001146	ANXA6	0.856239	-0.277523	0.339477	0.118477	0.233477	0.018177	0.51	0.514477	0.094477	0.671739	-0.0204115	-0.934523	0.317238	0.223	-0.691523	0.668	0.398477	0.429477	0.078477	-0.109823	-0.396523	-0.553523	-0.240523	-0.158523	0.255477	-0.287523	-0.165	-0.377523	0.275477	-0.716	-0.703	-0.607262	0.11	-0.318	0.641477	0.229477	-0.793	0.216739	-0.213523	0.147238	-0.246523	-0.044583	-0.349	-0.571	-0.771523	0.24	-0.334523	0.691
NP_001147	ANXA7	0.111437	-0.012625	0.440375	0.088175	0.186175	0.182075	0.312	0.097275	0.382375	0.283187	-0.253312	-0.343625	0.231687	0.202	-0.328625	-0.159	0.070775	0.560375	0.245375	-0.012625	0.285375	0.191475	0.058175	-0.208625	0.181375	-0.145625	-0.034	-0.669625	0.11549	0.219	0.141	0.318188	0.667	-0.0155	0.168575	0.348375	-0.0881	-0.0664125	0.175875	0.0694375	0.046675	0.048075	0.229	-0.0128	-0.135625	-0.0814	0.217375	-0.581
NP_001148	ANXA11	-0.98668	-0.31636	0.06864	0.13364	-0.25636	-0.30136	-0.0171	-0.07936	0.06164	-0.01538	-0.59723	-0.99936	-0.32068	0.166	-0.61136	-0.854	0.08564	-0.04056	0.41764	1.23264	0.28764	0.18364	0.05064	-0.40036	-0.06216	-0.58936	-0.0403	-1.03836	-0.14866	-0.276	0.236	0.08117	0.0666	-0.279	-0.10346	0.25164	-0.284	-0.10952	0.26064	-0.37768	0.17964	-0.48436	-0.267	0.673	-0.82936	0.238	0.27164	-0.736
NP_001152	NUDT2	0.1898	0.6296	-0.1724	0.0623	0.1911	-0.0014	-0.0157	-0.1124	0.1354	-0.4627	-0.1482	-0.6314	0.16855	0.368	-0.0474	-0.0483	-0.1434	0.0221	0.0301	0.3556	0.6856	0.7106	-0.2794	-0.4574	-0.3884	0.3076	-0.38	0.4176	0.3236	0.432	-0.0778	-0.2852	0.0372	-0.0213	0.4846	0.2606	1.11	-0.3942	-0.8884	0.3543	0.1788	0.10811	-0.0308	0.593	0.189	-0.316	0.0211	-0.195
NP_001152862	GUK1	-0.25397	0.128453	0.736253	0.071183	0.050053	0.086753	0.335	0.685253	-0.052747	-0.398873	0.177126	-1.00475	0.113377	0.0771	0.088153	-0.164	0.044653	0.247253	0.209253	-0.161747	0.244253	0.562253	0.172553	-0.188747	-0.213747	-0.385747	-0.0273	-0.114747	-0.186747	0.152	0.0562	-0.216373	-0.0665	-0.321	0.200253	-0.215747	-0.177	0.560126	-0.035747	-0.0360735	0.449253	0.189253	0.324	0.215	0.106653	-0.105	-0.811747	-0.318
NP_001153171	FHL1	-0.3339	-0.5192	0.7998	-0.0502	0.1038	0.0138	-0.901	1.2348	0.4308	1.9924	-0.6551	-2.1652	-0.4236	-0.837	-0.5732	0.192	0.9948	-0.0002	-0.2361	-1.0602	-0.8632	-1.2852	-0.3562	-1.0102	1.1848	-0.8432	-0.601	-0.0122	0.1338	-0.204	0.612	-0.9121	-0.561	-1.32	-0.3412	-0.5782	-0.793	0.8949	0.3588	0.3119	-1.3152	-0.6042	-1.02	-1.71	0.0888	0.606	-0.8882	0.33
NP_001153566	ACOT13	-0.21185	0.4131	-0.6869	-0.3469	-0.0988	0.3851	0.259	-0.0541	-0.3419	-0.15775	0.23605	0.1631	0.39405	-0.201	0.2521	-0.0307	-0.4399	-0.5519	-0.3389	-0.3299	-0.0249	0.8271	-0.4089	-0.4169	0.0771	0.3521	-0.0691	0.3451	-0.6469	-0.0671	-1.04	-1.13295	0.0743	-0.16	-0.5429	-1.0139	0.474	-0.45145	-0.5809	0.84155	-0.7409	0.4181	0.295	0.1	0.3221	-0.295	-0.5559	-0.24
NP_001153705	ATP1A1	-0.0859	0.5392	0.6962	0.0894	0.1647	0.0567	0.0191	-0.0078	0.111479	-0.1214	0.00185	0.5782	-0.2779	0.00158	0.0766	-0.464	0.2432	0.0052	-0.2538	-0.1088	0.7512	0.3432	-0.2198	0.1367	-0.0938	0.0509	-0.0246	0.3542	0.1002	-0.224	0.466	0.3466	0.449	-0.00872	0.1719	-0.1188	-0.118	-0.02335	-0.0628	-0.7659	-0.0638	0.1082	0.0993	-0.124	-0.0158	0.0412	-0.1788	-0.0826
NP_001154482	ARMC10	0.180775	-0.45345	-0.52045	-0.58745	-0.14635	0.27355	-0.245	-0.19445	-0.10165	-0.465725	0.314275	-0.14175	-1.27523	-0.176	0.42455	-0.585	-0.21845	-1.11045	-0.45445	-0.66745	-0.10955	1.22955	0.35755	-0.089952	-0.00475	0.22555	-0.248	-0.24445	-0.23545	0.152	0.687	0.746275	0.857	-0.418	-0.15715	0.10055	0.407	-0.828225	-0.22045	-0.533725	-0.28945	0.17855	0.217	0.275	-1.07745	-0.222	-0.02025	-0.749
NP_001154485	ARMC10	0.21102	-0.37896	-0.51996	-0.56296	-0.03726	0.32804	-0.26	0.04914	-0.0527	-0.42498	0.25352	-0.09726	-1.48948	-0.206	0.43604	-0.631	-0.15596	-1.04496	-0.46796	-0.71196	-0.07286	1.31104	0.39204	-0.12226	0.22304	0.22204	-0.0945	-0.24996	-0.18496	0.152	0.698	0.75802	0.966	-0.485	-0.16796	0.10704	0.198	-0.91098	-0.06556	-0.55398	-0.21796	0.24704	0.347	0.308	-1.14896	-0.232	0.16104	-0.713
NP_001154876	LIMS2	-0.0130425	-0.152285	0.486715	0.102715	0.190715	0.052215	0.14	0.559715	0.179715	0.335857	-0.147143	-0.099585	-0.231852	0.0816	-0.070485	0.239	0.389715	0.577715	0.177715	-0.030915	0.112715	-0.450285	-0.068685	-0.030765	0.021715	-0.333285	0.412	-0.318285	0.185715	-0.231	0.163	-0.126743	0.101	-0.0957	-0.033655	0.319715	-0.333	0.287357	-0.172285	0.174258	-0.090485	-0.091485	-0.0951	-0.501	-0.247285	0.121	-0.015285	-0.374
NP_001155059	GYS1	-0.470118	-0.345235	-0.500235	0.430765	-0.108235	0.006065	0.0786	0.257765	0.111465	0.187133	-0.0632675	0.833765	0.0878825	0.207	0.060765	-0.381	0.231765	0.458765	0.259765	0.485765	0.708765	0.161665	-0.089235	0.705765	-0.475235	-0.148235	-0.129	-0.196235	0.481765	-0.182	-0.0312	0.551382	0.37	0.382	0.306765	-0.107235	0.418	0.0532825	-0.755235	-0.273118	0.273765	-0.644235	-0.0303	0.588	0.032865	0.256	-0.094235	0.819
NP_001155291	MYO1B	-0.393675	0.60165	-0.46435	0.05565	0.05365	0.00165	-0.595	0.41865	-0.04335	0.132325	-0.824175	-0.98335	0.655825	0.421	-0.39735	0.27	-0.33995	0.06665	0.00165	-0.08235	-0.47035	-1.09935	-0.24547	-0.29755	-0.50935	-0.21155	0.245	0.19665	0.04365	-0.251	-0.0312	-0.626175	-0.0911	-0.202	-0.51535	0.17565	-0.323	0.235825	-0.62335	0.251325	0.23965	-0.67935	-0.529	0.415	-0.12335	-0.0661	-1.00535	-0.0235
NP_001155901	PDCD6IP	0.045825	-0.10433	-0.37733	-0.09093	0.03017	-0.08403	-0.0531	0.17767	-0.07473	-0.045465	-0.569665	-0.37833	0.104635	-0.106	0.25467	-0.297	0.23367	0.29167	0.00553	0.01058	0.29867	0.36667	-0.17733	-0.10933	-0.21333	-0.05443	0.224	-0.69933	-0.00353	-0.408	-0.753	-0.662165	0.278	0.00641	0.09007	-0.06293	0.0473	-0.444665	0.39167	0.089785	-0.08223	-0.51233	0.644	0.279	0.21267	-0.157	-0.41733	-0.00435
NP_001155971	CAND2	-0.14555	0.5707	0.5427	-0.1793	0.1756	-0.0293	0.0504	-0.2483	0.3017	0.12115	-0.24115	0.3987	0.02425	0.0875	0.1215	-0.0901	0.1487	0.0149	-0.1093	-0.2443	0.2847	-0.1483	0.09541	0.3107	0.3367	0.2577	0.254	0.4397	0.2537	0.307	0.203	-0.078	-0.195	-0.365	-0.0583	0.2307	0.00829	0.1959	-0.0633	0.50235	-0.0453	0.2267	0.198	-0.202	0.0379	-0.0903	0.3587	0.374
NP_001156008	RBMXL1	0.336527	0.381055	0.095055	0.158755	0.011055	-0.086945	-0.0204	-0.060945	0.234455	-0.273923	-0.127422	0.377055	-0.0746125	-0.0566	0.015055	0.106	-0.055945	-0.209945	-0.070945	0.107055	-0.125945	-0.276945	0.277055	0.190555	0.225755	0.533055	-0.413	0.336055	-0.006945	0.375	0.633	0.166878	-0.425	0.0926	-0.046945	-0.316945	0.113	-0.0799725	0.156255	-0.162123	-0.435945	0.278055	0.412	-0.0222	0.089955	-0.0839	0.329055	-0.522
NP_001156363	NA	0.87335	0.2947	-0.2393	-0.5593	0.2967	0.2377	-0.0147	-0.1073	-0.2853	1.04485	0.35955	-0.6483	0.68785	1.69	0.8047	1.36	-0.1603	-0.2053	0.4247	-0.5543	-0.8553	0.3687	-0.5113	-0.2983	0.3777	-0.0282	-0.383	-0.2123	1.1077	-0.688	-0.301	0.01135	0.368	2.75	-0.0953	-0.5663	0.125	0.16835	-0.3403	-0.77465	-0.4263	0.5327	0.102	-0.615	1.2477	-0.205	-0.0423	0.361
NP_001156752	HTATSF1	0.0551	0.4225	0.9575	0.2695	0.1397	0.1808	-1.12	0.2131	0.0793	-0.44725	0.34125	0.5485	-0.1143	0.0151	0.1006	-0.0608	-0.1295	0.0345	-0.0195	-0.1435	0.0877	-0.1375	-0.1255	0.16674	0.3715	0.3385	0.137	0.7955	0.0575	0.659	0.282	0.30125	-0.238	-0.252	0.0771	-0.1725	0.975	0.13825	0.1022	0.30325	0.0305	0.2513	-0.00647	-0.151	-0.0205	0.0343	-0.1115	-0.179
NP_001156758	EWSR1	0.0465	0.1299	-0.6152	-0.0133	-0.0612	-0.0742	0.278	0.059	0.1918	0.3041	0.1653	0.4518	-0.07815	0.042	0.3278	-0.0306	0.0385	-0.1532	0.3158	0.2738	0.2718	0.3788	-0.1632	0.1978	-0.0822	0.3138	0.174	0.0158	0.1614	0.612	-0.189	0.0062	0.00495	-0.197	0.3378	-0.0652	0.261	0.1984	0.2408	-0.1006	-0.0812	0.0052	-0.0104	-0.216	-0.1642	-0.09	0.1282	-0.373
NP_001157289	DHCR7	-0.26875	-0.0955	-0.0815	-0.0545	-0.5405	0.2095	-1.61	-0.5535	-0.2385	0.52925	0.064	0.3365	0.21425	-0.688	0.6155	0.0564	0.1764	0.7155	-0.5405	0.6345	0.8785	0.6395	-0.1725	0.2475	-0.3995	-0.2735	0.0198	1.4325	-0.3865	-0.759	-0.176	0.75975	0.205	0.0811	-0.4465	-0.1705	1.07	0.75225	1.8625	-0.17435	1.0405	-1.0275	-0.0406	-0.0228	-0.0132	-0.621	0.4605	-0.221
NP_001157412	PYGL	-0.827975	0.15305	0.80505	-0.08765	0.45605	0.09505	-0.143	0.20105	-0.10055	0.199525	-0.814475	0.28505	-0.055775	0.0312	-0.41395	-0.117	0.14305	0.27505	0.43605	-0.04795	0.22605	0.62705	-0.12215	-0.37995	0.10105	0.12105	0.21	-0.60295	-0.31495	-0.019	1.04	-0.591975	0.29	-0.281	0.19405	0.37105	-0.449	-0.086525	0.16405	-0.114975	0.71105	-0.49195	-0.229	0.322	-0.07198	0.5	0.73505	-0.0448
NP_001157471	MECOM	0.175025	0.76805	0.74005	0.49005	0.37605	0.41205	-0.137	-0.77495	0.96305	0.409025	0.258875	0.77005	-0.078975	0.107	0.99905	-0.471	-0.02595	0.01805	0.04605	0.03405	1.18305	-0.04295	-0.08595	0.55505	0.25859	0.82405	0.103	1.61505	0.48305	-0.263	-0.406	0.062775	-0.0741	0.399	0.255604	0.03805	-0.979	0.103835	0.44105	0.249775	-0.14395	0.07005	0.184	0.00858	0.92905	-0.37	0.63905	0.0911
NP_001157617	CHAMP1	0.223822	0.464644	1.22464	0.182344	-0.079356	-0.047356	0.315	0.126864	0.233644	0.016772	0.345822	0.223544	0.052322	-0.248	0.284644	-0.554	0.004644	-0.341356	-0.369356	-0.019356	0.112344	-0.317356	-0.052356	0.336644	0.069144	0.814644	-0.254	0.513644	-0.171356	-0.183	0.114	-0.331678	-0.384	0.102	0.178844	0.125052	0.034	0.134272	0.193544	0.098122	0.051744	-0.193356	-0.105	-0.323	-0.567356	-0.219	-0.511356	-0.338
NP_001157633	PPP6R3	0.182425	0.03385	0.00495	-0.00525	-0.15655	0.19545	0.0432	0.05055	-0.03255	-0.087725	0.042925	0.17595	0.220725	0.159	-0.18055	-0.66	0.07326	0.54845	0.19245	0.00615	0.09035	0.04395	-0.22855	-0.05155	0.06888	-0.08555	0.355	0.24545	0.02335	0.189	-0.202	0.394225	0.0154	0.437	0.33245	-0.05655	0.00672	0.148975	0.21845	0.433725	0.15705	0.08404	0.306	0.13	0.00825	0.157	0.12915	0.336
NP_001157789	FLNB	-0.22435	-0.11714	-0.1374	0.3043	0.0123	-0.1752	-0.458	0.2633	-0.2777	-0.00385	-0.59785	0.0993	-0.26985	0.507	-0.2477	-0.0442	-0.0017	0.4393	-0.0238	-0.0547	0.2633	-0.5167	-0.1381	-0.2987	-0.7107	-0.4637	0.146	-0.10675	0.0703	-0.517	-0.372	0.0247	0.489	-0.134	0.1573	0.2883	-0.592	0.33515	-0.2617	0.35665	0.3043	-0.4967	0.114	0.389	0.6153	0.158	-0.5127	-0.191
NP_001157940	TMED7-TICAM2	0.206475	-0.03115	0.19395	0.13505	0.12105	0.11845	0.322	0.50195	0.13515	0.097025	-0.342025	-0.37805	0.254375	0.557	0.06407	0.177	0.24495	0.23095	0.28395	0.12425	0.58495	0.30995	-0.06005	-0.07005	0.53995	-0.32405	-0.193	-0.21405	0.15615	-0.302	0.0884	0.119475	0.031	0.242	-0.41005	0.50495	0.383	0.050975	-0.68705	0.549475	-0.29605	-0.00265	-0.566	-0.379	-0.42605	0.173	-0.44905	0.253
NP_001158188	PYGM	-0.574975	-0.15545	1.19805	-0.42795	0.15905	-0.07925	-0.521	0.26105	-0.03895	-0.241125	-0.301475	0.45005	-0.381975	0.302	-0.50295	0.243	0.08205	-0.27395	0.16005	0.19305	0.43005	0.72105	-0.27495	-0.51495	0.01805	0.03005	0.0762	-0.31195	-0.40195	-0.199	1.29	-0.434475	0.515	-0.34	-0.29195	0.11405	-0.632	-0.318975	0.33605	-0.627975	0.44305	-0.57795	0.322	0.102	-0.30195	0.587	-0.04515	-0.269
NP_001158191	TGFB1I1	-0.263375	0.31165	0.31865	0.76265	0.54265	0.86665	-0.175	1.20065	0.62565	0.535325	-0.371225	-1.51935	0.254975	0.622	-0.76735	0.767	0.66165	1.24065	0.40565	0.04065	-0.08815	-0.90335	0.16165	-0.69735	0.31065	-0.84435	0.532	0.06265	1.07065	-1.3	-0.189	-0.574175	0.159	-0.225	-0.59935	0.50965	-0.609	0.488325	0.08265	0.504825	-0.58235	0.56865	0.105	-0.611	-0.61335	0.878	-0.27035	-0.605
NP_001158287	ACIN1	0.04505	-0.02812	0.1041	0.1591	-0.04085	-0.03069	-0.0552	-0.2639	-0.0538	-0.1285	-0.0544015	0.3581	0.0977	0.064	-0.02518	-0.196	-0.0468	-0.0996	-0.1599	0.1341	-0.0534	-0.072	-0.1021	-0.1204	-0.2279	0.5301	0.236	0.1471	-0.1122	0.14	0.0301	-0.22795	-0.149	-0.0927	-0.0477	-0.2579	0.0735	-0.1935	-0.0002	-0.07695	-0.1419	-0.2409	0.0523	0.0891	0.1841	0.0943	0.1831	-0.217
NP_001158884	NFKB1	-0.165678	0.083945	-0.655355	0.060245	0.425645	0.117945	0.262	0.444645	0.047545	0.249323	-0.0777275	-0.414355	0.138827	0.12	-0.108355	-0.176	0.128245	0.014145	0.204645	0.223645	-0.102355	0.008845	0.276645	0.113645	0.363645	-0.061355	0.504	-0.230355	-0.124355	0.276	0.362	-0.429677	-0.0688	-0.396	-0.131355	0.217645	0.342	0.182322	0.278645	0.236822	-0.009355	-0.035355	-0.0899	-0.259	0.489645	0.19	-0.114355	0.239
NP_001158886	LDHA	0.236275	-0.57245	-0.45345	0.00473	-0.11245	0.64455	0.273	0.33555	0.26955	-0.169225	-0.322225	0.10455	-0.215725	0.543	-0.00535	-0.248	0.10955	0.80355	-0.12545	0.08235	0.61355	-0.02335	-0.27445	0.07775	-0.47645	0.63255	0.393	-1.08645	-0.03545	-0.774	0.129	-0.009225	0.74	0.604	0.25755	-0.06645	-0.145	0.460775	0.10555	0.087225	-0.14645	-0.08155	-0.177	0.129	-0.34545	0.0816	0.24755	-0.175
NP_001158887	LDHA	0.3174	-0.5842	-0.4872	0.01404	-0.0892	0.6428	0.292	0.3168	0.2618	-0.03455	-0.3711	0.0948	-0.1752	0.826	-0.0153	-0.282	0.1075	0.7358	-0.1942	0.0355	0.5898	-0.2032	-0.3452	0.0923	-0.4942	0.6208	0.42	-1.0542	0.01756	-0.8	0.141	-0.0164	0.793	0.7	0.1968	-0.1122	-0.148	0.4669	0.1308	0.003	-0.2032	-0.0535	-0.218	0.0807	-0.1812	-0.0471	0.2108	-0.101
NP_001159392	SERPINF2	0.0201	-1.2107	-0.9557	-0.7787	-0.7907	-0.3177	-1.13	-0.7337	-0.8877	-0.4373	-0.4502	-1.0557	0.14415	-0.388	-0.3227	-1.27	-0.3727	-0.5399	-1.0047	-1.1557	-0.6657	-0.1987	-1.1167	-0.2457	-0.3297	-0.5877	-0.0249	-0.8027	0.2023	-0.898	-0.721	-0.67935	0.433	0.257	-0.6537	-0.4087	0.601	-0.43195	-0.7587	-1.0077	-0.5308	0.2613	0.000154	0.56	1.1063	-1.06	-0.3477	0.602
NP_001159477	EPB41	-0.36425	0.1705	-0.4755	-0.4625	0.0375	-0.0064	0.0436	-0.4885	-0.2425	0.63575	-0.32475	0.2105	0.1326	-0.604	-0.1609	-0.0726	-0.2265	-0.5525	-0.4725	-0.3225	-0.2075	-0.5165	-0.0286	-0.3095	0.2785	-0.0647	-0.205	-0.0678	-0.1803	-0.209	0.0387	-0.18875	0.0892	-0.155	-0.5575	-0.1682	-0.13	0.30675	1.0155	0.07475	0.2005	0.4715	-0.101	0.136	2.1355	-0.0796	0.1115	0.253
NP_001159491	AP1B1	-0.044775	-0.03365	0.07625	0.29535	-0.12965	-0.08465	-0.401	0.22735	0.13585	0.214175	-0.058825	0.13515	0.215145	0.24	0.21235	0.265	-0.03065	0.21535	0.29535	0.27135	0.55935	0.32235	0.10589	0.09075	-0.08165	0.16255	-0.0492	-0.10065	0.21935	0.245	0.218	0.113325	0.185	-0.143	-0.16665	0.20135	0.075	0.205175	0.14055	0.219425	0.33135	-0.18765	-0.0968	-0.321	-0.24265	0.116	-0.07665	0.241
NP_001159580	PALLD	0.116625	0.24975	-0.45525	0.74775	0.69575	0.51475	-0.157	1.16075	0.91375	0.308375	-0.402125	-1.21925	0.301175	0.722	-0.34225	0.615	1.01075	1.12075	1.03075	0.06635	0.23175	-0.82325	0.17975	-0.40425	0.24675	-0.51525	0.419	-0.00555	0.67075	-0.889	-0.199	-0.665125	-0.0543	0.262	-0.69525	0.99075	-0.749	0.369375	0.48975	0.982375	-0.81725	0.28775	-0.0868	-1.11	-0.33525	1.07	0.30775	-1.1
NP_001159582	PALLD	-0.04785	0.0093	0.0073	0.6073	0.5223	0.3743	-0.164	1.0903	0.8303	0.03965	-0.465	-1.2197	0.2971	0.726	-0.9317	0.573	0.8803	1.0803	0.8503	0.1163	-0.0607	-0.8227	-0.2274	-0.5907	0.0863	-0.6417	0.692	-0.1356	0.6683	-1.08	-0.2	-0.90285	-0.0662	0.265	-0.2606	0.9003	-0.795	0.31965	-0.5567	0.90615	-0.9537	0.5043	-0.148	-1.2	-0.3707	1.16	-0.0897	-1.07
NP_001159586	PNPLA6	-0.278876	-0.292752	0.016048	0.259248	0.226248	-0.107952	0.421	0.038348	-0.190752	-0.080826	-0.069426	-0.225752	-0.040876	-0.0899	-0.128552	0.0411	-0.083652	1.32725	-0.072652	-0.149752	0.262248	0.008148	0.337248	-0.363752	-0.102452	-0.212752	0.164	0.141248	0.105248	0.14	0.0169	-0.341376	-0.188	-0.215	-0.316752	-0.117952	-0.0609	-0.085876	0.210248	0.083574	-0.083552	0.145248	-0.0802	0.00223	4.05725	-0.00947	-0.291752	-0.295
NP_001159681	SYNPO	0.41035	-0.4663	-0.2048	0.6527	0.6477	-0.2648	0.0917	0.1237	-0.3873	-0.0121	-0.13665	-1.0703	-0.05955	0.0567	-0.7443	0.00125	-0.1205	0.3407	-1.1133	-0.4723	0.2327	0.0777	-0.6983	-0.1806	-0.1549	-0.2262	-0.32	-0.1092	-0.1553	-0.788	-0.138	-0.27865	0.256	-0.111	1.0667	-0.8723	-0.177	-0.0965	-0.8033	-0.28315	-0.7863	-0.3463	0.159	-0.278	-0.0333	0.356	-0.267	0.607
NP_001159709	GSDMD	-0.3592	-0.524	-1.338	-0.144	-0.08	0.705	0.213	-0.4422	-0.263	-0.4805	0.0715	-0.4372	-0.648	-0.266	-0.528	-0.0682	-0.008	-0.155	-0.262	-0.049	-0.047	-0.4373	-0.75	-0.591	-0.933	-1.189	0.193	-1.615	-0.4549	0.026	0.161	0.0395	0.848	0.114	-0.151	-0.595	-0.0977	0.3075	-0.786	-0.0205	0.765	-0.4161	-0.767	-0.833	-0.714	-0.273	-0.405	0.109
NP_001159738	LTBP1	-0.31245	0.1655	0.9405	0.1735	-0.0856	0.3035	0.128	0.7585	0.3335	0.23375	-0.39675	1.9005	0.12075	0.837	-0.7425	-0.792	0.4645	0.2765	-0.5835	0.0962	0.0982	-0.4235	0.2375	-0.00391	0.4475	-0.2395	-0.0586	0.8665	0.8045	-1.02	0.173	-0.62525	1.31	0.968	-0.9455	0.2625	-0.105	-0.00275	0.5905	-1.25175	-0.1785	0.7265	-0.321	0.4	0.2035	0.0825	0.0952	0.995
NP_001159831	SHMT2	0.11615	-0.0029	-0.5867	-0.8657	-0.3117	-0.3757	0.569	0.0873	0.4423	-0.55685	-0.1394	0.3803	0.19965	-0.166	0.4213	-0.211	-0.6247	-0.4157	-0.1394	-0.7517	-0.5867	0.2143	-0.0076	-0.4127	-0.1977	0.1363	-0.155	0.2043	-0.5917	0.317	-0.00604	-0.94935	-1.23	0.505	-0.3507	-0.2377	0.571	0.60415	-1.4637	-0.68085	-0.063825	0.0623	-0.629	-0.228	-0.3957	-0.389	0.2433	-0.00604
NP_001159921	ITIH4	0.34945	-0.5531	-1.3551	-0.8851	-0.5211	-0.1385	-0.96	-0.2822	-0.5331	0.17795	0.085455	-0.7321	-0.15085	-0.0398	-0.7771	-1.13	-0.0181	-0.1957	-0.9921	-0.5741	-0.3491	0.2139	-0.4841	-0.2171	-0.0081	-0.122	0.288	-1.3551	0.9449	-1.09	-0.752	-0.66205	0.632	0.914	-0.0701	-0.4941	-0.0213	-0.1833	-0.0841	-0.68155	-0.2182	0.4029	-0.174	-0.153	1.1149	-0.554	-0.1072	1.24
NP_001159923	KNG1	0.7294	-1.2372	-0.4172	-0.275	-0.1342	-0.0912	-0.84	0.0198	-0.4082	0.0896	-0.08815	-1.2802	-0.2851	0.176	-1.3502	-0.248	-0.0502	0.2428	-0.7632	-0.5372	-0.6752	0.0258	-0.5942	-0.7022	0.0938	-0.6362	0.251	-0.2706	0.5758	-0.386	-0.586	-0.4701	0.646	0.553	-0.3058	-0.6212	-0.16	-0.01435	-0.1983	-0.6711	-0.227	0.5018	0.284	-0.0528	0.5958	-1.11	-0.4992	0.94
NP_001159968	SLC16A1	0.17	-0.7928	-0.3528	-0.7538	-0.3688	-0.4758	0.062	-0.3468	-0.5008	-0.245675	0.0681	-0.11487	-0.1384	0.106	0.1572	-0.185	-0.0098	-0.2938	-0.9128	-0.3948	-1.0118	-0.4878	0.0512	0.4432	-1.2338	0.2382	-0.348	0.2742	0.3482	-0.082	-0.241	0.9381	0.0145	-0.724	0.9562	-0.1592	-0.0298	-0.7044	-0.5028	-0.3504	0.0652	1.2662	-0.0835	0.24	0.0482	-0.0745	0.9362	0.682
NP_001160096	CFHR3	0.71255	-0.3399	-0.5599	-0.6629	-0.3309	-0.2649	-0.746	-0.2654	-0.1576	0.38905	0.17405	-0.5899	0.25855	0.312	-0.4899	-0.729	-0.1159	0.0631	-0.9659	-0.0249	-0.4889	0.3141	-0.0849	0.0281	-0.6819	-0.5289	0.4	-0.6379	0.7451	-1.1	-0.753	0.25305	0.0673	-0.271	0.0711	-0.2423	-0.302	-0.20445	-0.3489	-0.34345	-0.4189	-0.0389	-0.158	0.0609	0.3401	-0.0879	-0.3589	1.13
NP_001160158	PFKM	0.182087	-0.304826	1.13317	-1.03283	-0.063526	-0.513826	-0.195	-0.214326	-0.210626	-0.367913	-0.168563	-0.314826	-0.399413	0.442	-0.090626	-0.76	0.177174	-0.540826	-0.025826	-0.874826	0.621174	0.973174	0.392174	-0.121226	-0.624826	0.239174	-0.6	-0.404826	-0.057626	0.028	0.22	0.303087	-0.176	0.391	-0.225826	-0.264826	-0.248	0.015387	-0.925826	0.797587	-0.242826	-0.522826	0.503	0.0148	-0.012826	-0.303	-0.245826	0.301
NP_001162582	SCO2	0.50325	-0.2065	-0.1255	0.008	0.3235	0.2765	0.173	0.5105	-0.0836	0.21625	0.1893	-0.9875	-0.01475	0.351	-1.5855	-0.327	-0.1765	-0.0201	-0.1095	-0.2335	-0.1465	0.3255	-0.2465	0.0436	0.3465	-0.3805	-0.307	-0.5715	0.3105	-0.475	-0.28	-0.24945	0.75	0.826	0.086	0.2495	0.121	0.42575	0.2875	-0.01675	-0.5065	0.9535	0.337	-1.19	0.1135	-0.132	-0.0885	-0.419
NP_001163887	TJP2	-0.088675	0.07065	-0.30535	-0.42635	-0.13435	-0.05635	-0.635	-0.27635	-0.30435	-0.475175	0.409325	0.12865	-0.036075	0.385	-0.66835	-0.415	-0.54435	-0.07805	-0.31835	-0.58235	0.52265	-0.29635	-0.23475	-0.31835	-0.45535	0.03665	0.247	0.13865	-0.00135	-0.213	-0.197	0.489825	0.388	-0.216	-0.18025	-0.49535	0.245	0.116825	-0.24975	0.138825	-0.60935	-0.45535	0.201	0.0876	-0.04935	0.407	-0.34235	-0.387
NP_001164006	ATAD3A	-0.2329	-0.1138	-0.7668	-0.3698	-0.5498	0.6122	0.0668	-0.2478	-0.7388	0.1044	-0.11445	0.3672	-0.3754	-0.265	-0.2708	-0.336	-0.0262	-0.3358	-0.2658	0.3262	-0.3938	0.2172	0.2752	-0.3078	-0.0848	0.4632	0.269	0.6452	0.058573	0.649	0.134	-0.6599	0.421	0.147	-0.5918	-0.3738	0.478	-0.1264	0.4422	-0.3489	0.3982	0.4532	0.0541	-0.0179	-0.2298	-0.27	-0.0066	0.00943
NP_001164014	PGAM5	0.069555	-0.72311	-0.12611	-0.37411	-0.33111	-0.15511	0.263	0.43189	-0.15211	-0.071455	-0.781055	0.19889	-0.314805	-0.302	0.21189	0.169	0.09389	-0.31611	0.09429	0.17389	0.04977	-0.13511	1.12689	-0.42011	-0.68011	0.29389	0.652	0.45989	-0.50611	0.561	-0.264	0.826445	-0.206	0.311	0.39689	-0.31311	0.395	-0.129055	0.02159	-0.732055	0.06399	0.69089	-0.25	0.787	0.23889	-0.51	0.50789	0.252
NP_001164015	PGAM5	0.06957	-0.72234	-0.13034	-0.37334	-0.33134	-0.15434	0.267	0.43166	-0.15234	-0.06957	-0.78117	0.19866	-0.31492	-0.302	0.21466	0.169	0.09336	-0.31534	0.09436	0.17366	0.03336	-0.13434	1.14566	-0.42034	-0.68034	0.29366	0.669	0.46066	-0.51434	0.561	-0.252	0.82983	-0.206	0.311	0.39666	-0.31334	0.395	-0.12967	0.02576	-0.73367	0.06396	0.69066	-0.25	0.84	0.23866	-0.51	0.50766	0.252
NP_001164108	SRGAP2	-0.316088	0.414825	0.068125	0.113825	0.025125	-0.102275	-0.0644	0.089825	-0.254175	0.0541125	-0.177237	0.007125	0.213913	0.303	-0.427175	-0.00278	-0.092975	0.118825	0.259825	0.029925	-0.344175	-0.516175	0.040025	-0.186175	-0.138175	0.086825	-0.0738	-0.259175	0.242825	-0.0382	-0.314	-0.502088	-0.16	0.0203	-0.052275	0.094825	0.104	0.107713	-0.020225	-0.0378375	0.043825	-0.046275	0.101	-0.252	0.103825	-0.683	0.290825	0.226
NP_001164120	LAS1L	0.586275	-0.16945	0.08815	0.08635	0.32655	0.47655	-0.109	-0.17945	-0.04145	0.092375	0.406775	0.21395	-0.115225	-0.00639	0.20475	-0.229	0.04255	0.11375	0.18495	0.61955	-0.15145	0.28355	0.24335	0.30155	-0.02345	0.20645	-0.106	0.09735	0.30155	0.0504	-0.37	0.083775	-0.166	0.148	0.14905	0.1819	0.208	-0.148725	0.11655	-0.280725	0.15565	0.18137	0.202	-0.0637	0.44055	-0.0458	0.26395	-0.306
NP_001164633	ZMYM3	-0.040952	0.283796	0.710796	0.162796	0.400796	-0.0292041	-0.914	-0.269204	0.270796	-0.481602	0.407398	0.660796	-0.0755021	-0.102	0.0064959	-0.199	-0.132204	-0.0338041	-0.260204	-0.391204	0.378796	-0.765204	-0.0842041	0.0910959	-0.0822041	0.537796	-0.14	0.976796	-0.283204	-0.0816	0.0789	-0.014598	-0.34	0.117	0.138396	-0.757204	0.278	-0.111187	-0.147204	0.0793979	-0.0382041	-0.129204	-0.332	-0.0832	0.768796	0.156	0.618796	-0.00903
NP_001165282	GBA	0.047725	-0.01355	0.09205	0.78995	0.53895	-0.01155	-0.386	0.61495	0.11875	0.366475	0.289975	-0.50505	0.144675	-0.386	-0.07505	0.029	-0.14505	-0.01055	0.21095	0.87495	0.03885	0.15395	0.76095	-0.00475	-0.39405	-0.03845	-0.132	0.94595	-0.02445	0.455	0.159	-0.430025	-0.0522	0.301	-0.43305	0.63295	0.209	0.141875	-0.11905	0.368475	0.12205	0.17795	-0.258	0.396	0.04506	-0.224	-0.02955	0.169
NP_001165462	HCCS	0.34945	0.1795	-0.7991	0.0132	0.0038	-0.0135	-0.113	-0.2171	-0.1271	0.24895	0.41295	-0.2931	0.0208	0.247	1.2019	-0.00926	0.0992	0.4059	-0.4731	0.1411	0.1399	0.0477	0.0391	0.3399	-0.2021	0.1198	-0.0273	0.3999	0.3519	-0.429	-0.124	0.12385	0.122	-0.453	-0.0109	0.2459	0.0319	0.30395	-0.1931	0.2921	-0.1991	0.0189	1.13	-2.04	-0.1161	-0.0353	0.4379	-0.912
NP_001165604	HCK	-0.2412	0.0916	-0.8674	-0.1529	-0.1136	0.0766	0.61	-0.0228	-0.4494	0.3453	-0.07115	-0.1132	-0.0175	0.35	-0.1447	1.07	-0.133	-0.1484	0.0686	0.0168	-0.2764	0.1816	0.2806	0.3876	-0.0084	-0.4234	0.599	-0.2054	-0.1173	0.333	-0.176	-0.1707	0.0699	-0.192	-0.1672	-0.048	0.412	0.10215	-0.2224	-0.0422	0.1646	-0.1468	-0.0741	0.00583	-0.1107	0.292	-0.3604	0.622
NP_001165783	PLS1	-0.090325	-0.30405	-0.02005	0.10415	0.06595	-0.14105	1.5	0.78295	0.05205	-0.059025	-0.096425	-0.19505	0.346475	0.558	-0.46305	0.869	0.17895	0.47495	0.06985	0.34995	0.55795	0.91195	0.12795	-0.16705	-0.17105	-0.70505	0.179	-0.29305	-0.25205	-0.159	-0.11	0.490975	0.379	-0.286	-0.26105	0.43795	-0.191	0.105575	0.39695	-0.231025	0.11595	-0.50905	-0.0984	-0.298	0.47995	0.256	-0.32605	0.054
NP_001165906	RAB3GAP1	-0.280217	-0.046634	0.295766	0.012166	0.028366	-0.114234	0.389	0.127766	0.117766	-0.151117	0.034623	-0.278234	-0.084317	-0.187	-0.056834	-0.0213	-0.061634	0.023576	-0.065634	0.01414	0.215766	0.056966	0.011886	0.227766	-0.058834	0.252766	-0.0496	0.286766	-0.213234	-0.0828	0.145	-0.233617	0.0399	-0.0807	-0.372234	0.134766	-0.0157	0.130333	0.172766	0.087933	-0.091234	-0.298234	0.0738	0.432	0.137766	-0.0429	-0.167234	0.115
NP_001165948	RRM2B	-0.152475	-0.36355	-0.94755	0.20245	-0.28855	-0.33955	0.21	2.37545	-0.23135	-0.274275	-0.855775	-0.61855	0.082725	-0.149	-0.36255	0.0304	0.12145	0.09545	-0.34055	-0.23935	0.28645	-0.06355	-0.59455	-0.65455	-0.70555	-0.43555	0.323	-0.40155	-0.41755	0.034	0.49	0.342225	0.000406	0.396	-1.13755	-0.29255	0.0425	0.234225	-1.33455	0.858225	0.54145	-0.34455	0.0366	-0.148	-0.25445	-0.217	-0.75755	0.898
NP_001166	ARHGDIB	-1.43175	-0.33241	-1.5035	-0.1385	-0.2005	0.1405	0.882	-0.6155	-0.8385	0.88625	-0.59675	-0.8045	-0.66675	-0.00689	-0.7965	0.916	0.0865	-0.2045	0.3045	-0.3989	-0.5215	-0.5555	0.1945	0.0995	0.2005	-1.3335	-0.199	-0.9975	-0.234	0.437	0.535	-0.75525	0.125	-0.529	-0.9395	-0.3706	0.154	0.0054	-0.1345	-0.08775	-0.3482	-0.1155	-0.194	-0.125	-0.1995	0.647	-0.6925	1.24
NP_001166094	NEO1	0.174175	-0.45165	-0.41865	-0.11655	-0.20795	-0.99665	-0.972	-0.58665	-0.31065	-0.186775	0.180675	-0.17038	0.541675	1.63	-0.89165	-0.528	-0.22145	0.43635	-0.41165	-0.30265	-0.04265	-0.56765	0.10835	-0.23155	-0.81665	-0.36765	0.182	0.91635	0.02435	-0.177	-0.561	-0.191325	-0.504	0.425	-0.48265	-1.01365	1.16	-0.165325	-0.25755	-0.105825	-0.30865	1.01635	0.605	0.336	-0.50365	-0.369	0.48335	-0.0479
NP_001166110	CELF1	0.153087	0.144775	-0.002025	-0.071225	-0.274225	-0.129225	-0.797	-0.403225	-0.173225	-0.434613	0.170737	0.672775	-0.0580075	0.171	0.126575	0.877	-0.292225	-0.164225	0.004775	-0.112225	0.036295	-0.632225	0.100875	0.151775	-0.375225	0.405775	-0.137	0.098975	-0.075225	0.585	-0.102	0.106637	-0.215	0.186	0.262775	-0.137225	0.212	-0.254462	-0.007225	-0.0245625	-0.170225	0.056975	0.372	0.0871	0.040175	-0.193	0.407775	0.154
NP_001166176	EIF4G2	-0.187704	-0.0987085	-0.360409	0.235592	-0.302409	0.230592	-0.116	0.0845915	0.0497915	-0.189704	0.0360173	0.316592	0.198296	7.33e-05	0.328591	0.337	-0.350409	0.137592	0.333591	-0.103808	-0.0564085	-0.227409	0.203592	0.257591	-0.389408	0.940592	0.127	0.141592	-0.0842085	0.494	0.0945	-0.329204	-0.172	-0.205	-0.0602085	0.0655915	-0.309	0.0207657	0.110591	0.0691458	-0.0366485	-0.195409	-0.0443	0.3	-0.0511285	-0.0846	0.361592	0.28
NP_001166599	YTHDF2	-0.274475	-0.03425	0.00945	0.04095	-0.13795	0.04785	0.118	-0.10445	0.03445	-0.165275	0.018125	0.42105	0.046875	-0.0735	0.11005	0.137	-0.15595	0.02395	0.02705	0.25505	-0.10995	-0.35795	0.17705	0.07905	0.21605	0.52505	-0.19	0.29005	0.14605	0.395	-0.0495	-0.173475	-0.00489	0.274	0.08505	-0.12595	0.208	-0.153975	0.12605	-0.063095	-0.04275	-0.12795	-0.377	0.488	-0.07565	-0.141	0.44705	0.231
NP_001166902	OBSL1	0.122603	-0.020895	0.343505	-0.355495	0.242505	-0.273495	0.0614	0.005805	-0.107095	-0.150248	0.0286825	0.279505	-0.376248	-0.559	-0.263495	-0.0913	-0.108295	-0.091695	0.473505	-0.001895	-0.152795	-0.572495	-0.446495	-0.217495	-0.413495	-0.164895	0.266	-0.123695	0.157505	0.316	0.0244	-0.0461475	-0.297	0.449	-0.211495	-0.394495	-0.454	-0.0743975	-0.437495	-0.261248	-0.597495	0.098505	-0.0342	-0.677	-0.422495	0.0858	-0.069785	0.387
NP_001166995	TROVE2	0.228093	0.231085	0.972185	0.532185	0.539185	-0.111815	-0.339	0.692185	-0.040815	0.0040925	-0.129408	0.463185	-0.154908	0.042	0.144055	0.0113	0.342185	0.074185	-0.319815	0.274185	0.093185	0.023185	-0.049815	0.243185	0.799185	0.400185	-0.097	-0.466815	-0.019815	0.564	0.161	-0.343407	0.105	-0.389	0.237185	0.026185	-0.331	0.266593	0.015185	-0.171657	-0.056815	0.232285	-0.216	0.014	0.176685	-0.222	-0.140815	-0.781
NP_001167638	SYK	0.12365	0.4238	0.039	0.0109	0.7588	-0.1352	0.328	-0.2332	0.3408	0.3019	0.6624	0.4208	0.07605	0.259	0.5178	0.0131	-0.3942	0.1518	-0.0342	-0.2552	0.0541	-0.5782	-0.0382	0.4078	0.1328	0.9478	-0.122	0.4478	0.1998	0.39	-0.0643	0.080075	0.277	-0.558	-0.0962	-0.3232	0.0522	0.05702	0.1628	0.4364	-0.4322	-0.6072	0.312	0.141	0.5688	0.216	0.2258	-0.204
NP_001167639	SYK	0.119825	0.41915	0.01915	-0.01765	0.74415	-0.15385	0.328	-0.24785	0.34515	0.288575	0.652575	0.40015	0.077425	0.259	0.50615	0.021	-0.41985	0.13315	-0.05415	-0.28885	0.02025	-0.60985	-0.05715	0.39815	0.11115	0.92815	-0.123	0.43915	0.20015	0.39	-0.0643	0.0655	0.273	-0.556	-0.11685	-0.34185	0.0525	0.05025	0.14615	0.425575	-0.45485	-0.64585	0.317	0.141	0.55015	0.216	0.20815	-0.201
NP_001170785	RRAS2	0.185575	0.02985	-0.03005	0.0992	-0.43505	0.56895	-0.614	0.35695	0.52295	0.079975	-0.084225	0.36695	-0.028475	0.419	0.27395	0.225	0.02145	0.24595	0.30395	-0.07105	-0.07905	0.03245	0.15565	0.14335	0.29295	-0.16605	-0.227	0.36695	0.17445	0.156	0.535	0.557975	0.346	-0.0475	0.31295	0.19355	-0.0715	-0.013775	0.30595	-0.575525	-0.18805	0.19885	0.477	-0.153	-0.71805	0.538	-0.52005	-0.418
NP_001170826	MSLN	0.58275	-0.6415	1.1555	-0.3205	0.3405	-0.8985	-0.191	-0.0652	0.2425	-0.2537	-0.55575	-0.6395	-0.40325	-0.615	-0.0807	-0.414	-0.02057	-0.4605	0.7395	-0.02641	-0.4735	0.5315	-0.8235	-0.1815	-0.4895	-0.1955	0.0862	1.1855	-0.2115	-1.25	0.487	-0.18075	0.0518	0.571	0.7455	0.1915	-0.383	-0.20875	0.4275	-0.0506	0.4395	0.5225	-0.422	-0.576	-0.0718	0.129	-0.4605	-0.631
NP_001171062	PPP2R2A	-0.107675	-0.14495	0.84355	-0.29345	0.18455	-0.00015	0.182	0.64955	-0.56245	0.222775	-0.152975	0.27355	-0.253625	-0.33	0.39855	0.119	0.03465	0.02415	0.04655	-0.61145	0.26255	-0.70745	-0.10065	0.01405	-0.36145	-0.70845	0.0541	-0.00855	0.34455	-0.534	-1.02	-0.301725	-0.152	-0.123	-0.01655	-0.18745	-0.632	0.312275	-0.53045	-0.185175	-0.38045	-0.22145	0.211	-0.0365	-0.39145	0.216	-0.44745	-0.145
NP_001171115	DAG1	0.133725	-0.07535	0.43485	-0.27615	-0.14615	-0.01873	-0.299	0.15385	0.20585	-0.092325	-0.110975	0.26485	-0.364575	-0.366	-0.52615	-0.232	0.24385	0.15485	-0.17315	-0.02562	0.21385	-0.41815	0.20685	-0.28215	-0.45015	-0.32415	0.114	0.75585	0.25485	-0.0392	-0.00674	0.332425	0.102	0.502	0.20085	-0.38115	-0.203	0.108875	-0.04465	-0.027775	-0.29015	0.40785	-0.292	-0.0634	-0.24715	-0.0063	-0.39115	-0.489
NP_001171136	RIF1	-0.380655	0.92169	0.13489	0.23169	0.40069	0.27169	-0.436	-0.32431	0.19869	-0.087155	0.228845	0.50969	0.066845	0.219	0.34669	0.0798	-0.00271	0.31169	-0.01771	0.14799	-0.00401	-0.23331	0.08359	0.04379	0.33369	0.41969	-0.364	0.15869	0.69169	0.551	-0.0534	0.03003	-0.0544	0.394	0.17669	-0.15231	0.265	0.243345	0.09209	-0.124155	0.19369	0.28869	-0.116	0.415	-0.08731	0.167	0.56169	0.0753
NP_001171470	SLC34A2	-0.03115	-1.8479	-0.6299	-0.0399	-0.2431	-0.6939	0.444	-0.2679	-0.4129	0.06005	-0.88845	-1.0309	-0.43995	-0.0728	-0.3719	-0.194	-0.5079	0.3931	0.3601	1.2121	0.6071	0.2521	-0.148399	-0.4339	-1.0619	-0.5029	0.779	-0.7319	-0.3529	-0.464	-0.379	0.89655	0.673	0.217	0.3041	0.0151	-1.26	-0.60745	-0.4619	0.43655	0.8251	-0.4299	0.605	-0.849	-0.4569	0.83	-0.6679	-1.62
NP_001171501	SF1	0.106525	0.30985	0.40085	-0.02935	-0.17915	0.01035	-0.00158	-0.17015	-0.00155	-0.259125	0.282925	0.43785	-0.025375	0.0595	0.32685	0.00831	-0.16615	-0.02275	-0.14715	0.20285	0.24285	-0.11415	-0.17015	0.03029	-0.09215	0.14185	-0.118	0.22385	-0.13515	0.171	-0.0638	0.201925	-0.24	-0.491	0.25085	-0.13015	-0.111	0.091875	0.27885	0.012425	0.01141	0.04315	0.169	-0.0657	-0.12815	0.119	0.53785	-0.0264
NP_001171517	MX1	-2.318	-1.498	-2.026	1.574	-0.993	-0.242	-0.583	-2.266	-2.196	-0.9405	-1.295	1.144	-1.441	-1.49	-0.83862	0.335	0.144	-1.426	0.224	0.174	-0.364	-1.56	-0.622	-0.019	-0.442	-2.166	1.13	-2.056	-0.578	1.56	-0.511	-0.904	-0.291	-1.48	-0.594	-2.226	0.502	-0.12425	-2.326	-0.0435	1.994	-0.512	0.492	-1.67	-0.323	-0.47	0.284	0.16
NP_001171550	STAT6	-0.158175	-0.10235	0.25165	-0.47535	0.06665	-0.30335	-0.344	0.09865	-0.24735	-0.06804	-0.354675	-0.05215	-0.246675	0.153	-0.42335	-0.444	0.12765	-0.15115	-0.16055	-0.05765	0.34165	-0.44435	0.25865	0.21765	-0.01115	0.09765	-0.248	-0.43535	0.25165	-0.0991	0.513	0.052775	-0.246	-0.168	-0.24435	0.40865	-0.305	-0.044515	0.18665	-0.294675	-0.32335	-0.03025	-0.000921	0.0961	-0.14165	0.257	-0.02065	-0.00152
NP_001171562	BCAT1	0.2446	0.6182	-1.1318	-2.0498	-0.0418	0.3682	-1.34	-1.9938	-2.0188	-1.2979	-0.31675	-1.3634	-1.4459	-0.0437	-0.7458	-1.55	-1.4838	0.5982	-1.4758	-1.8858	0.3582	-2.2058	-1.6968	-1.1138	-3.1718	-0.4518	1.05	1.1082	-2.6718	-1.8	-1.57	-1.47375	-1.19	1.35	-2.3318	-0.8218	-1.95	0.4376	-2.7518	0.3336	-1.2693	-2.2368	-1.46	-0.615	-0.1818	-1.6	-2.2828	-1.57
NP_001171564	BCAT1	0.214275	0.59855	-1.17045	-2.08445	-0.13145	0.25855	-1.24	-2.01645	-2.07645	-1.52822	-0.303425	-1.52445	-1.78222	-0.0464	-0.81945	-1.56	-1.54745	0.51855	-1.52045	-1.94645	0.27855	-2.22245	-1.79545	-1.15345	-3.14145	-0.52345	1.06	1.03855	-2.72145	-1.97	-1.57	-1.42042	-1.67	1.34	-2.34045	-0.98645	-1.94	0.448775	-2.82145	0.290275	-1.34265	-2.28145	-1.63	-0.764	-0.34145	-2.03	-2.34445	-1.57
NP_001171578	ZNF185	0.46034	0.06787	0.49968	0.16868	0.53768	0.40668	-1.01	0.35168	-0.04532	-0.11506	-0.18066	-0.41532	0.23834	0.183	-0.63132	-0.598	0.14808	-0.04832	-0.41332	0.02638	0.10608	-0.02502	-0.33032	-0.57932	0.20068	-0.42132	0.768	-0.03612	-0.11432	-0.93	0.308	0.80584	0.618	-0.224	0.09318	-0.09232	0.0411	0.53934	0.41268	0.38784	-0.82332	0.08158	-0.457	-0.408	-0.37732	-0.178	-0.12232	-0.519
NP_001171579	ZNF185	0.428868	0.017905	0.462735	0.126735	0.484735	0.372735	-1.02	0.312735	-0.090265	-0.136533	-0.197132	-0.452265	0.214367	0.18	-0.686265	-0.589	0.104735	-0.085265	-0.465265	-0.022265	0.062635	-0.063065	-0.374265	-0.622265	0.154735	-0.459265	0.767	-0.079265	-0.172265	-0.936	0.309	0.720368	0.619	-0.32	0.049635	-0.137265	0.0371	0.524367	0.369735	0.348367	-0.866265	0.029135	-0.431	-0.417	-0.411265	-0.178	-0.173265	-0.555
NP_001171597	IGLL5	0.66875	-0.1595	-2.4375	0.5925	0.4285	-0.5555	-0.222	-0.3632	-1.2945	0.11575	-0.60175	-1.5775	0.04025	-0.112	-0.4528	0.122	-0.2585	-0.0085	-1.6175	-0.7215	-0.5085	-0.1405	-0.3579	-0.6835	0.1625	-0.7765	0.517	0.7325	0.0545	-0.875	-0.988	-0.33896	0.916	-0.388	-1.0305	-0.2705	-0.957	-0.43755	-1.3355	-1.10875	-0.7615	1.2525	-0.547	-0.198	0.9225	0.72	-0.1265	1.4
NP_001171649	GYG1	0.081675	-0.05165	-0.62765	0.51735	-0.05765	-0.45865	0.373	-0.16765	0.23435	0.366675	0.235675	-0.75265	-0.161325	0.561	0.62935	0.065	0.22635	0.14455	0.58135	0.16515	0.24935	0.69535	-0.00695	0.57635	0.25835	0.00275	0.171	-0.08465	0.51435	-0.132	0.575	-0.031775	0.855	-0.295	0.08785	0.26035	-0.00192	-0.141325	0.71535	0.119825	0.12435	-0.02065	-0.17	-0.235	-0.20665	-0.325	0.16985	1.27
NP_001171657	PIGT	0.08401	0.06564	0.10264	0.58234	-0.17366	-0.17466	-0.208	-0.03966	0.67234	0.30787	-0.13368	0.64934	0.19332	0.0249	0.09397	0.341	0.13524	0.18774	0.93434	0.16834	0.46834	0.21034	0.65134	0.34534	0.34034	0.04644	-0.177	0.69934	0.26134	0.0497	0.0615	-0.25333	-0.356	-0.0635	0.15704	0.07064	-0.0433	0.23432	0.62934	0.32667	0.20834	-0.32566	0.0656	0.274	0.28234	-0.0491	0.21434	0.0613
NP_001171712	VDAC2	0.0215395	0.387079	-0.278921	-0.373921	-0.263921	0.059979	-0.0226	-0.173921	0.072279	-0.306461	-0.62746	-0.831921	-0.0777105	-0.243	0.129079	-0.549	-0.307921	0.172079	-0.263921	0.753079	0.024879	0.055479	0.080679	-0.781921	0.086179	-0.260921	-0.135	-0.929921	-0.641921	0.706	0.156	0.178039	0.879	1.2	0.027079	0.216079	-0.0223	0.17459	-0.407921	0.127639	0.017279	0.238079	0.0248	-0.581	-0.452921	-0.363	-0.084921	-1.01
NP_001171715	PARD3	0.04365	0.0358	-0.1997	-0.1467	-0.0787	-0.0033	-0.812	-0.2517	-0.0183	0.1179	0.1737	0.7323	0.39785	0.149	0.0638	0.0689	-0.2507	0.06234	-0.1297	-0.2727	0.3973	-0.0597	0.2173	-0.1757	-0.0457	0.4803	0.0204	0.4673	-0.0027	0.0894	0.286	0.26915	0.0851	0.0898	-0.7547	-0.1007	0.0738	0.38315	0.0156	-0.40485	0.4073	-0.0757	-0.219	-0.116	0.2423	0.0687	0.0097	0.399
NP_001171722	PARD3	-0.029675	-0.06675	-0.37475	-0.15375	-0.09075	-0.00475	-0.793	-0.28275	-0.07975	0.079625	0.177675	0.77825	0.406225	0.152	0.14645	0.105	-0.29775	0.05595	-0.12875	-0.30175	0.51025	0.02465	0.20325	-0.16375	-0.05275	0.47525	0.0321	0.48125	-0.00755	0.0894	0.286	0.288625	0.0846	0.0884	-1.10275	-0.09575	0.0785	0.365125	-0.06275	-0.437375	0.40025	-0.07775	-0.219	-0.24	0.23625	0.172	0.00335	0.4
NP_001171725	ESYT1	-0.015725	0.12415	0.50215	0.15715	0.35515	-0.56685	-0.00808	0.07615	0.32415	-0.684925	-0.337925	0.34715	-0.025925	0.151	-0.23685	0.0403	0.13115	-0.06755	-0.25385	0.00735	0.17315	-0.43885	0.23915	0.48215	0.15715	-0.14975	-0.0662	-0.29585	0.23315	-0.235	0.231	-0.046475	-0.206	-0.147	-0.20685	0.00815	-0.102	0.445075	0.04115	-0.079025	-0.16235	-0.56385	0.561	0.244	0.13015	0.0118	0.12815	-0.141
NP_001171752	VDAC2	0.0201875	0.374375	-0.282625	-0.368625	-0.265625	0.056175	-0.0196	-0.176625	0.072575	-0.310312	-0.610313	-0.794625	-0.0770125	-0.243	0.122575	-0.55	-0.309625	0.169375	-0.266625	0.742375	0.022035	0.059875	0.076875	-0.782625	0.084175	-0.262625	-0.124	-0.928625	-0.637625	0.698	0.164	0.173187	0.872	1.2	0.023265	0.211375	-0.0214	0.168687	-0.413625	0.122037	0.015575	0.232375	0.0185	-0.576	-0.455625	-0.356	-0.086625	-0.984
NP_001171846	PCYT2	0.250225	-0.02815	0.02725	-0.08645	0.17045	0.39445	-0.368	-0.29055	-0.28255	0.147585	0.951725	-0.05465	-0.077275	-0.365	-0.040012	0.0292	0.62245	-0.08905	0.02135	0.33345	0.29945	0.39345	0.38045	-0.11625	0.35645	0.46545	-0.357	0.27445	0.27245	0.535	0.349	0.070225	0.422	-0.693	-0.01665	-0.17655	0.825	-0.843775	0.98945	-0.007775	-0.07365	-0.08755	-0.3	-0.0155	0.08845	0.165	-0.29555	0.0991
NP_001171899	PACSIN2	-0.204875	-0.07755	-0.35535	0.02495	0.11265	0.09965	0.0703	0.31065	-0.08245	0.317825	-0.015175	-0.10295	-0.207675	-0.0797	0.08665	-0.0772	0.02265	-0.21035	0.23965	0.07365	0.92065	-0.58935	0.01865	-0.07695	-0.06025	-0.53735	0.26	-0.24835	-0.17335	0.198	0.146	0.135325	-0.169	0.186	-0.06295	0.08765	-0.115	0.461325	-0.14375	-0.198675	-0.03245	-0.11785	0.0657	-0.422	-0.33435	0.173	-0.09605	0.0258
NP_001171900	PACSIN2	-0.219875	-0.10285	-0.37235	0.05265	0.08665	0.07765	0.0703	0.27465	-0.10865	0.309325	-0.008675	-0.12085	-0.207025	-0.0918	0.06265	-0.083	-0.00505	-0.22735	0.21265	0.00995	0.90565	-0.59535	-0.02395	-0.09395	-0.06853	-0.45635	0.256	-0.26535	-0.20435	0.198	0.142	0.100325	-0.169	0.222	-0.08005	0.06465	-0.115	0.456325	-0.16085	-0.207175	-0.04955	-0.18635	0.0657	-0.422	-0.34535	0.173	-0.11295	0.0258
NP_001172004	FMR1	-0.185995	0.22601	-0.13899	-0.21999	0.24601	0.10061	-0.906	-0.36299	-0.15699	0.037905	-0.102195	0.68001	0.436005	0.484	-0.09529	-0.313	-0.10899	-0.09699	0.19301	-0.10899	0.10501	-0.96899	-0.01849	0.28201	0.09661	0.10801	-0.3	0.46501	0.42101	0.18	-0.293	0.464355	0.193	-0.264	-0.13899	-0.12699	0.411	0.213005	-0.41599	0.626005	0.08871	0.21601	-0.126	-0.207	-0.48199	-0.248	-0.11299	0.239
NP_001172011	FMR1	0.00553	0.28176	-0.08424	-0.16524	0.23776	0.15476	-0.705	-0.33224	-0.05824	0.13588	-0.072365	0.71476	0.37488	0.511	0.01176	-0.12	-0.06624	-0.03394	0.21076	-0.04544	0.14036	-0.68424	0.03266	0.30476	0.12626	0.16376	-0.273	0.49376	0.47576	0.185	-0.246	0.46923	0.0723	-0.261	-0.08424	-0.07224	0.382	0.23288	-0.36124	0.64688	0.15076	0.26376	-0.275	-0.202	-0.36424	-0.244	-0.03844	0.426
NP_001172014	ATP12A	-0.209825	0.39435	0.63735	0.02668	0.15635	-0.12765	-0.0973	-0.26065	0.05555	-0.384325	-0.096625	0.49135	-0.332825	-0.174	-0.01925	-0.347	-0.03555	-0.06285	-0.36165	-0.21165	0.50635	0.31935	-0.13765	-0.08865	-0.19265	-0.12465	0.00171	0.24635	0.01057	-0.288	0.416	0.184725	0.384	0.0518	0.23135	-0.26665	-0.174	-0.112225	-0.21265	-1.01232	0.02216	-0.08265	0.0884	-0.0524	-0.12665	-0.0295	-0.35465	-0.222
NP_001172023	NIT1	0.022027	-0.10015	0.54685	0.36685	0.21725	0.14865	0.287	0.53685	0.08085	0.032525	0.351925	0.16895	-0.215075	-0.487	0.134175	-0.0026	0.1359	0.03385	0.20075	0.06375	0.24085	0.88485	0.46285	0.12455	0.09985	0.20985	-0.218	0.31985	-0.09915	0.624	-0.136	-0.210725	0.321	0.146	-0.22615	0.10275	-0.213	-0.133275	-0.00515	0.327425	0.18015	0.10635	0.152	-0.0712	0.28685	-0.0329	-0.01815	0.0177
NP_001176	AZGP1	0.688419	-0.871161	-0.503161	-0.177161	-0.316261	-0.152161	-1.13	-0.257261	-0.465161	-0.53908	-0.0993805	-0.803161	-0.73658	-0.0979	-1.04916	-0.29	0.371839	-0.125161	-0.686161	-0.523161	-0.628161	0.102839	-0.667161	-1.12416	0.096839	-0.786161	0.662	-0.860161	0.739839	-0.673	-0.795	-0.473581	0.548	0.657	-0.088161	-0.800161	-0.598	0.0278195	-0.792161	-0.647581	-0.237161	0.909839	0.157	-0.0789	0.497839	-0.447	-0.621161	0.903
NP_001177371	CAST	0.18325	-0.5575	-0.0984	-0.0295	-0.0964	-0.3325	0.202	0.2645	-0.2029	0.026	-0.74225	-0.9225	-0.0731	0.231	-0.7285	0.19	0.1555	-0.1344	-0.3965	-0.092	0.0135	0.6995	-0.0099	-0.7795	0.2255	-0.4365	-0.0126	-0.4835	-0.4225	-0.761	-0.198	-0.30925	0.795	0.0534	0.1225	-0.2245	-0.264	0.0336	0.2105	0.31225	-0.5425	-0.10571	-0.437	-0.21	0.0385	0.269	-0.1939	0.13
NP_001177387	DOCK8	-0.276325	-0.18375	-0.35765	0.06735	0.00535	-0.22545	0.637	-0.06545	-0.34065	0.459575	-0.363825	-0.55765	-0.080325	-0.0368	-0.02895	0.44	0.21935	-0.05395	0.14935	-0.36765	-0.24265	-0.00565	0.08135	0.15035	0.15335	-0.72965	-0.113	-0.31665	0.07735	0.222	-0.186	-0.273625	-0.0759	-0.387	-0.13825	-0.04525	-0.391	0.135175	0.06435	0.034525	0.15535	-0.12675	0.105	0.186	-0.17505	0.284	-0.38065	-0.212
NP_001177725	NCK1	-0.37315	-0.1453	0.1117	-0.3533	-0.0874	0.1537	-0.074	-0.1653	-0.1473	0.0157	-0.1038	-0.6763	-0.0783	0.0371	-0.1143	-0.0852	0.102	0.1157	0.0959	0.3487	0.1217	0.4617	0.4367	-0.05	0.3497	-0.4463	0.0848	-0.5793	0.2747	-0.0598	0.153	-0.28815	0.411	-0.179	0.0159	0.3267	-0.0775	0.01835	0.0494	-0.0445	0.1837	-0.3843	0.178	0.0663	0.4427	0.0532	0.1727	0.1
NP_001177765	DCTN1	-0.042475	-0.18725	0.42275	-0.05095	-0.00035	-0.10025	0.0692	-0.00645	0.15475	0.071625	-0.046325	0.07975	0.098025	0.0609	-0.17725	-0.0186	0.21375	0.28775	0.21175	-0.10065	0.48975	0.10275	0.04435	0.02595	-0.22125	0.04085	0.00336	-0.12535	0.16075	-0.0785	0.0291	-0.14959	-0.0515	-0.145	-0.04738	0.09575	-0.163	0.107375	-0.24725	0.426875	-0.13045	-0.32525	0.0126	0.00226	-0.02445	-0.0039	0.00105	0.554
NP_001177990	SLC25A22	0.147943	-0.366915	-0.430915	-0.254915	-0.030815	-0.047915	0.506	0.199085	0.284085	0.232043	0.115593	0.321085	-0.366457	0.746	-0.592915	0.00909	-0.167915	0.020685	-0.021615	-0.119915	0.289085	-0.375915	0.633085	-0.518915	-0.228915	2.22809	-0.0399	-0.056915	-0.360915	1.07	0.365	-0.402958	-0.202	-0.389	0.578085	0.274085	-0.222	0.114592	-0.009115	0.187092	0.164085	0.378085	0.243	0.279	-0.225915	-0.146	0.086985	-0.0765
NP_001180236	SAMD9	-0.474682	-0.332365	-0.497364	0.148636	-0.244365	-0.10515	0.0712	-0.815365	-0.575364	-0.0142323	-0.631182	0.168635	-0.126282	-0.154	0.319636	0.492	0.360635	-0.449365	-0.187864	-0.262365	-0.365364	-0.0327645	-0.0846645	0.508636	-0.197765	-0.543365	0.214	-1.07536	0.201635	0.43	0.0532	-0.149218	-0.1	-0.333	0.359635	-0.248364	0.632	-0.275832	-0.577364	0.137368	0.955635	0.131635	0.048	-0.128	-0.307364	0.162	0.499636	-0.0224
NP_001180413	LIMS1	0.009175	-0.10025	0.13675	0.19375	0.30675	0.22875	0.0248	0.51575	0.21575	0.492375	-0.157125	0.017	-0.073475	0.154	0.08595	0.278	0.34975	0.52075	0.27875	-0.13025	0.17475	-0.42025	0.14575	0.03965	0.23775	-0.09625	0.364	-0.47125	0.42875	-0.434	0.125	-0.140125	0.0233	-0.105	0.11125	0.35075	-0.33	0.257375	-0.04965	0.152575	-0.04365	-0.14925	-0.128	-0.504	-0.13325	0.156	0.01139	-0.163
NP_001180414	LIMS1	0.0844875	-0.123625	0.246375	0.220375	0.381375	0.274375	-0.0173	0.563375	0.220375	0.480187	-0.107313	0.036175	-0.0641575	0.137	0.129575	0.262	0.386375	0.572375	0.280375	-0.103625	0.237375	-0.381625	0.161775	0.126775	0.202375	-0.015225	0.363	-0.518625	0.436375	-0.341	0.125	-0.105813	0.0419	-0.0925	0.133575	0.326375	-0.339	0.274487	-0.088625	0.157037	0.181075	-0.218625	-0.0758	-0.489	-0.097625	0.0913	0.149075	-0.163
NP_001180449	RASAL1	-0.329248	-0.753497	0.999503	-0.0804965	-0.221497	-0.465496	0.27	0.357503	0.532504	-0.794248	-0.849248	-0.287496	0.144852	-0.299	-0.927496	0.028	-0.0193965	-0.143496	0.0678835	-0.104497	0.503503	0.251503	-0.671497	0.238504	0.0378035	0.105104	-0.34	-0.891497	-0.717496	-0.22	0.546	-0.354748	-0.172	-0.0763	0.271504	0.125404	-0.792	0.619752	0.406504	-0.679248	0.404504	0.0700035	-0.355	0.0917	-0.319497	0.346	-0.560496	-1.11
NP_001180450	RASAL1	-0.361488	-0.817975	0.935025	-0.147975	-0.285975	-0.530975	0.27	0.293025	0.468025	-0.868988	-0.881487	-0.351975	0.0960125	-0.299	-0.991975	0.028	-0.083975	-0.813975	0.003381	-0.026275	0.439025	0.151025	-0.691975	0.174025	-0.026675	0.040625	-0.34	-0.690975	-0.781975	-0.22	0.546	-0.386987	-0.172	-0.0753	0.207025	0.060825	-0.792	0.591013	0.317025	-0.597988	0.340025	0.005505	-0.355	0.0917	1.02402	0.346	-0.624975	-1.11
NP_001180486	ENY2	0.0925225	0.295345	0.736345	-0.165655	0.025845	0.095945	-0.176	-0.086655	0.056045	-0.378327	0.0358725	0.416345	0.285473	-0.912	0.184345	0.0502	0.097745	0.107445	-0.060655	0.192345	-0.404655	0.001445	0.169245	0.108645	-0.046655	0.317345	-0.0975	0.241345	-0.254655	0.505	-0.37	-0.0626275	-0.26	-0.0799	0.387345	-0.180655	-0.139	-0.167327	-0.252655	0.0536725	0.372345	0.630345	-0.347	0.0959	0.304345	-0.174	0.125845	0.309
NP_001181	BCAT2	-0.37467	-0.34834	-0.34634	0.16266	-0.16734	-0.25034	-0.069	-0.10734	-0.35534	0.41883	-0.42067	1.04166	-0.64667	-0.308	-0.15734	-0.462	0.12466	-0.15634	0.44366	-0.01094	-0.02524	-0.12634	0.18866	-0.03074	-0.19934	0.26466	-0.926	-0.55734	0.02176	0.436	-0.372	-0.45017	0.611	-0.292	0.44966	-0.00669	-0.14	-0.52067	0.63466	-0.59767	0.23066	0.20866	-0.0422	0.873	0.33166	0.444	-0.46534	-0.444
NP_001181884	MATR3	0.2702	0.3564	0.3884	0.1366	0.163	-0.0033	-0.0382	-0.1526	0.1213	-0.25145	0.02255	0.1606	-0.2613	-0.117	0.0901	0.195	-0.1906	-0.1436	-0.1416	0.06465	0.0864	-0.3226	-0.2526	0.0921	0.3354	0.5664	-0.133	0.1507	-0.1246	0.396	-0.454	0.15665	-0.294	-0.0237	0.2194	0.0438	0.467	0.02925	0.0215	0.0059	-0.0956	0.0887	0.0265	0.187	0.3194	0.144	0.1406	-0.309
NP_001182257	RAB9A	-0.41257	0.19086	-0.63814	-0.08714	-0.15014	0.32986	0.196	-0.01054	0.03026	-0.05261	-0.06257	0.047699	0.26543	-0.317	0.53786	0.18	-0.06214	0.02016	-0.46414	0.11246	0.13256	0.20386	0.38786	0.25986	-0.13614	0.06026	0.409	0.48586	0.14516	0.416	0.475	-0.14657	0.367	0.553	-0.15314	0.17286	-0.0841	0.12097	-0.10614	-0.04562	0.046021	-0.10114	0.544	0.531	0.30986	0.0998	0.01646	0.712
NP_001182375	SRSF7	0.164625	0.26425	0.33825	0.19625	0.01015	0.04065	0.00367	-0.21375	0.18225	-0.132825	0.108525	0.14605	-0.001725	0.093	0.68425	-0.239	-0.08375	-0.10675	-0.05975	0.16825	-0.07475	-0.17375	-0.08475	-0.10875	0.16825	0.64725	-0.224	0.20725	0.05702	0.288	0.161	0.130225	-0.4	0.265	0.26425	-0.05775	0.155	-0.054825	0.23025	-0.0837725	-0.06775	0.19525	0.286	0.144	0.05754	-0.0451	0.37825	-0.367
NP_001182447	MICU1	0.312117	0.305235	-0.321765	-0.146765	0.396234	-0.0507655	-0.136	0.245234	0.304235	-0.00488275	-0.325383	-0.438765	0.288117	0.169	-0.493766	-0.466	0.0976135	0.378234	-0.0307655	-0.451765	0.0003345	-0.487766	-0.183765	-0.111766	0.0422345	-0.334765	0.239	-0.422766	0.0586345	-0.0561	-0.136	-0.157883	0.155	0.307	-0.0337655	0.0456345	0.0979	0.121822	-0.281766	0.411117	-0.119765	0.363235	-0.0137	0.0393	-0.423766	0.542	0.146234	1.44
NP_001182461	SPTAN1	0.168887	-0.192225	0.375775	-0.290225	-0.032625	-0.460225	-0.0307	-0.105825	-0.159225	0.248388	-0.101962	0.076775	-0.153113	-0.0995	-0.189225	0.413	-0.012025	-0.189225	-0.061425	-0.141925	-0.001325	0.074775	-0.036435	-0.403225	0.028775	0.032675	-0.121	-0.405225	-0.082125	-0.176	0.215	0.481888	-0.12	0.147	0.101775	-0.262225	-0.115	0.192887	0.236775	-0.281612	-0.338225	-0.505225	0.31	-0.0807	-0.280225	0.164	-0.341225	-0.056
NP_001182485	CLINT1	0.024005	0.00989	-0.34811	0.27589	-0.20311	0.06009	-0.219	-0.12511	0.03209	0.285645	0.195295	-0.26311	0.000675	-0.0927	-0.18211	-0.0534	-0.39511	0.01645	-0.40411	0.11229	0.32389	0.53189	0.16189	0.06229	0.18589	-0.23311	0.198	-0.32311	-0.17911	-0.0853	0.152	0.332445	0.19	-0.223	-0.13011	-0.17611	0.0925	-0.082855	0.04769	-0.096355	0.24789	-0.11611	-0.05	-0.0833	-0.28611	0.253	0.06869	0.128
NP_001184222	DPYSL2	0.125775	0.25955	0.91355	-0.22745	0.38255	0.01755	0.0403	0.39055	-0.22985	0.083325	-0.427225	-0.40545	0.058275	0.522	-0.31045	0.47	0.20155	0.20955	-0.23055	0.25955	-0.10795	-0.195749	-0.63945	-0.43445	0.08355	-0.88745	-0.122	-0.70645	0.03455	-0.642	-0.698	-0.665725	0.153	0.132	-0.13645	0.17355	-0.333	0.391275	-0.56045	-0.027225	-0.57345	-0.47345	-0.0419	-1.2	-0.44245	0.345	-0.56645	-0.5
NP_001184223	DPYSL3	-0.024325	0.36665	0.04065	-0.36875	0.61365	0.35165	-0.666	-0.11335	0.06265	-0.243675	-0.743175	-0.51435	0.058775	0.792	-1.07535	0.678	0.18465	0.40965	-0.27185	-0.34625	-0.64935	-1.05635	-0.72035	-0.53435	0.28865	-0.79935	0.317	-0.94935	0.07065	-1.54	-0.281	-0.936175	-0.147	0.179	0.04265	0.31465	-1.06	-0.153175	-1.09935	0.130725	-0.50435	-0.46935	-0.465	-1.92	-0.38945	1.1	-0.83335	-0.652
NP_001185688	LY75-CD302	-0.41245	-0.0989	-0.0899	0.0104	1.3541	-0.1519	0.537	-0.3909	-0.8549	0.2854	-0.34345	-0.1009	-0.1136	1.04	-0.2629	0.101	-0.0415	-0.0889	0.0493	-0.1439	0.3061	0.5751	0.0558	-0.0122	0.2431	-0.5209	0.534	0.1541	0.4461	-0.19	0.779	-0.54545	0.276	-0.486	0.2751	0.5961	0.43	-0.15395	-0.3059	0.2217	-0.1349	0.5201	-0.0223	-0.053	-0.3069	-0.0288	0.3161	-0.0979
NP_001185845	PPFIBP1	0.025825	0.09405	-0.04945	0.05525	0.31225	0.26525	-0.383	0.46825	0.29425	0.046925	-0.067375	-0.13975	0.454625	0.526	-0.32075	0.144	0.23325	0.50325	0.07305	-0.20975	-0.16775	-0.22275	-0.02635	-0.09475	0.21025	0.02415	0.338	0.00135	0.21125	-0.551	-0.0914	-0.178875	-0.0473	-0.0674	-0.13075	0.48225	-0.309	0.510625	0.07635	0.016525	0.05725	0.25125	-0.0451	-0.415	-0.19975	0.483	0.26925	0.0636
NP_001185987	C15orf38-AP3S2	0.196375	0.73185	-0.47215	-0.13875	-0.01685	0.34685	-0.697	0.15085	-0.16015	-0.451075	0.426425	0.72785	0.113225	-0.121	-0.19715	0.0772	0.19785	0.17885	0.05885	-0.25215	0.22685	0.49985	0.11885	-0.09525	-0.14035	-0.30515	-0.252	-0.59015	0.05515	0.302	0.265	0.809425	-0.0264	-0.0525	0.32485	-0.45215	-0.197	-0.041075	-0.81515	-0.324775	-0.51915	-0.32715	-0.0795	0.0937	-0.75015	0.076	-0.42315	0.143
NP_001186040	MDH1	-0.20525	0.3045	0.8915	-0.2285	0.2565	0.1605	0.264	-0.1238	-0.1515	-0.18075	-0.30725	0.2645	-0.30675	0.405	0.1175	-0.473	0.3345	-0.2205	-0.4365	-0.3165	0.4095	-0.01771	-0.2065	-0.0514	0.1695	0.4335	-0.65	-0.3665	-0.3375	0.141	0.305	-0.49575	0.0857	-0.148	-0.0465	-0.2805	-0.00863	-0.15515	0.5145	0.115963	-0.2885	-0.3495	-0.208	-0.158	0.0245	-0.0568	-0.3445	-0.00424
NP_001186092	PSMC5	-0.091325	-0.09615	-0.09375	0.14245	-0.06895	0.07145	0.183	-0.18655	-0.08405	-0.121825	0.119725	0.10245	0.003675	0.14	-0.12665	0.00162	-0.14575	0.04445	0.00715	0.07345	0.04945	0.11945	-0.02625	0.00785	-0.30155	0.14145	-0.0716	0.12545	-0.22955	0.371	0.363	-0.085225	-0.195	0.148	0.00755	-0.17055	-0.0284	-0.047975	-0.08525	0.041025	-0.20055	-0.21555	0.109	0.365	0.12145	-0.134	0.07445	0.39
NP_001186191	UCHL5	-0.221725	-0.033909	0.12255	0.47355	-0.50245	0.10155	0.295	-0.06145	-0.34345	0.033775	0.440275	0.24855	-0.478725	-0.34	0.05405	-0.207	-0.28945	0.10055	-0.14745	-0.00215	0.16755	0.47055	-0.16545	0.00765	-0.00415	0.27955	-0.252	-0.08765	-0.11665	0.365	1.17	-0.049225	-0.0748	-0.0861	0.18355	-0.26945	0.378	0.209775	0.32455	-0.268275	-0.19245	-0.54645	-0.105	0.308	0.06655	-0.512	-0.11075	-0.00336
NP_001186220	HSD17B4	-0.1394	-0.4739	-0.2989	-0.2959	-0.1143	0.0488	0.0972	-0.2199	-0.2869	-0.18395	-0.35545	0.0821	-0.17445	0.189	0.3541	0.0795	-0.0459	-0.0861	-0.3539	-0.3009	0.3361	-0.112	0.2671	0.5311	0.1561	0.2371	0.292	-0.0571	-0.2979	-0.444	-0.359	-0.49795	0.293	0.201	-0.1949	0.2951	0.43	-0.11545	0.4981	-0.0854	-0.1849	-0.2109	-0.733	-0.0255	-0.3659	-0.0248	-0.075	-0.235
NP_001186317	EPB41L2	0.9653	-0.6604	-0.5314	-0.0657	-0.1424	-0.4484	-0.123	0.1656	0.5416	0.3903	-0.5657	-0.2574	-0.3712	0.234	0.5166	-0.301	-0.1574	0.0588	0.3526	-0.1344	-0.3034	0.4186	0.5556	-0.4374	0.1906	-0.6264	-0.356	0.2176	-0.001696	-0.132	-0.267	0.2523	-0.308	-0.633	0.5026	0.4016	-0.722	-0.0607	0.3096	-0.3017	-0.2324	0.7336	0.0703	-0.143	-0.4734	0.0188	0.7326	-0.462
NP_001186385	BRD2	0.17705	0.5604	0.2934	0.1898	0.0074	-0.0446	-0.92	0.11113	-0.0906	-0.1903	0.19985	0.5084	0.022	-0.168	0.5354	0.0478	0.12562	-0.0586	-0.0426	-0.1246	0.183	-0.1476	-0.0086	0.2654	0.4904	0.3894	-0.145	0.0636	0.2694	0.558	-0.384	0.0657	-0.167	-0.00886	0.078	-0.0396	0.262	-0.0178	0.0997	0.0752	-0.0956	0.5184	0.431	-0.371	0.1619	-0.231	0.0756	0.0993
NP_001186793	BCL2L2-PABPN1	-0.021175	0.42405	0.62805	-0.28695	0.16005	-0.00095	0.12	-0.13525	-0.10095	-0.397975	0.339525	0.14105	-0.290975	-0.476	-0.08255	0.283	-0.14895	-0.29595	-0.39195	0.08305	-0.42195	0.26505	-0.65095	-0.13035	-0.14295	0.08205	-0.923	-0.08225	-0.29095	0.989	-0.648	0.009175	-0.0765	-0.184	0.25105	-0.39195	-0.0988	-0.479975	-0.15495	-0.260475	0.05965	-0.08985	-0.0099	0.217	0.13005	0.0574	0.17705	0.325
NP_001186822	ACTG2	-0.362947	-0.008895	-0.350895	0.229105	0.284105	0.210105	0.164	0.780105	0.446105	0.377053	-0.0684475	-0.856895	-0.0032975	0.468	-0.305895	0.545	0.567105	0.510105	0.409105	0.006105	0.134105	-0.239895	0.323105	-0.144845	-0.156995	-0.394895	0.166	0.230105	0.520105	-0.456	0.194	-0.352448	0.231	-0.341	-0.273895	0.452105	0.108	0.373053	-0.229695	0.437053	-0.293895	-0.208395	0.261	0.09	-0.843895	0.59	-0.564895	-0.258
NP_001188292	HMGN3	-0.19282	0.76136	0.74336	0.33336	-0.07864	-0.81864	-0.436	-0.52264	-0.14064	0.34242	-0.10882	0.81236	-0.18732	-0.157	0.49536	-0.2	0.26236	-0.01164	-0.31864	0.33436	0.03356	-0.86264	0.42536	0.81536	0.14586	1.25036	-0.501	-0.02464	0.17466	0.572	-0.0941	0.19183	-0.0776	-0.104	0.15006	-0.97964	0.758	-0.45482	0.10026	-0.67182	-1.54964	-0.01864	0.72	0.723	0.28736	0.138	0.36836	-0.38
NP_001188306	ALDH7A1	-0.0363775	0.092645	0.629645	0.407645	0.297645	0.324645	-0.0637	-0.035055	-0.382355	-0.717178	0.0568725	-0.155655	-0.796678	0.0507	-0.498355	-0.669	0.033645	0.085645	-0.709355	0.148645	0.118645	-0.098583	-0.378355	-0.410355	-0.334355	-0.410355	-0.0209	-1.13836	-0.833355	-0.174	0.419	0.372823	0.455	0.378	0.236645	0.128645	0.64	-0.210177	-0.173255	-0.0658775	-0.589355	-0.330355	-0.557	-0.236	0.105645	0.0209	-0.383355	-0.471
NP_001188408	CORO7-PAM16	-0.087425	0.18395	-0.45205	-0.28305	-0.09915	0.22595	0.344	-0.09115	0.22995	-0.210525	-0.060025	-0.07705	-0.212025	0.0522	-0.35405	0.189	-0.79505	-0.00605	-0.02955	0.10195	-0.54105	0.58395	0.26095	-0.06125	0.20095	-0.32205	0.269	0.06995	-0.35505	0.142	-0.0955	-0.124975	0.13	-0.0231	-0.02411	0.03485	-0.288	0.02984	-0.12695	0.098975	0.15295	0.75895	-0.135	-0.158	0.31095	0.179	-0.14305	0.413
NP_001189472	CUX1	0.018635	-0.01653	0.03663	-0.01423	-0.18873	0.31727	-0.174	0.12007	0.01817	-0.288365	-0.087515	-0.09173	0.193635	-0.293	-0.08673	0.12	0.11527	-0.06273	0.10307	0.11907	0.03238	0.10417	0.25127	0.12707	-0.13273	0.17327	0.113	0.38427	0.08527	-0.0199	0.356	0.145635	0.0131	0.176	0.00607	0.25227	0.174	-0.002565	0.06327	-0.020415	0.22627	-0.26273	-0.0702	0.365	0.07627	-0.0983	0.14827	-0.0908
NP_001189474	CUX1	-0.01005	-0.1827	-0.0723	-0.0694	-0.2497	0.2653	-0.172	0.1123	-0.0267	-0.32335	-0.1398	-0.00751	0.32365	-0.223	-0.1	0.121	0.0647	-0.1317	0.0816	0.0719	0.00405	0.0625	0.1423	0.0609	-0.1517	0.0757	0.103	0.3193	0.00034	-0.00538	0.344	0.22015	0.108	0.227	-0.0334	0.1893	0.165	0.0265	0.0869	-0.0452	0.1863	-0.2967	-0.0688	0.211	-0.0892	0.00937	0.1423	-0.121
NP_001191080	MBD1	0.077575	0.75415	0.47015	0.56215	0.11115	-0.15285	0.174	0.43915	-0.36985	0.379575	0.476575	0.53715	-0.126975	0.271	0.43815	0.485	0.02865	-0.10285	0.26415	0.63015	-0.05285	-0.29385	0.37815	0.29015	0.53715	-0.25985	-0.807	0.00715	-0.31985	0.308	-0.972	-0.089025	-0.193	0.179	-0.37585	-0.31385	0.164	-0.092525	0.69015	0.303575	-0.02185	-0.28185	0.641	-0.336	-0.30685	0.0274	0.07825	-0.121
NP_001191215	MUC1	-0.0539925	-0.660785	-1.28978	0.665215	-0.125785	-0.298985	-0.54	0.034215	0.086215	-0.578893	-0.615892	-1.40979	-0.832392	0.434	-0.990785	-1.02	-0.248505	0.237215	-0.522785	0.418215	0.576215	0.320215	-0.191685	-0.464785	-0.850785	0.142215	-0.296	-0.264385	0.215215	-1.59	0.271	-0.168393	0.927	1.13	-0.251065	-0.845785	0.859	-0.263053	0.119215	0.815107	0.348215	-0.714785	0.359	0.855	-0.875785	-0.731	-0.830785	-1.22
NP_001191316	DLG1	0.061195	0.1234	0.4814	-0.2936	-0.4306	-0.4216	-0.214	0.0914	0.0629	0.0593705	0.1537	0.1384	0.4782	0.152	0.5254	-0.39	-0.3336	-0.1466	-0.2716	-0.2836	0.2924	-0.5596	-0.6096	-0.1736	-0.04074	-0.3616	-0.442	-0.2036	0.3794	-0.198	-0.2	0.6382	-0.178	0.168	-0.0568	-0.0222	0.171	-0.03975	-0.3796	0.130425	0.2304	0.3014	-0.07	-0.125	-0.3216	-0.181	-0.1386	0.479
NP_001191333	ANK3	0.0788175	0.063535	0.023535	-0.097865	0.213535	-1.02246	-0.169	0.016135	-0.137865	-0.218232	-0.367733	-0.847465	-0.333732	-0.287	-0.098665	-0.183	-0.092665	-0.457465	-0.476465	-0.380465	0.951535	0.035535	-0.299465	-0.329465	0.176535	-0.157565	-0.426	-0.112665	-0.390465	-0.634	-0.0839	0.0794175	0.135	0.439	0.104535	-0.284465	0.563	-0.0647325	0.358535	-0.455232	-0.351465	-0.065865	-0.0976	0.391	1.30154	0.104	0.589535	-0.102
NP_001191397	RBM10	0.1625	0.334	-0.307	0.0781	-0.126	-0.0291	-0.121	-0.145	0.165	0.1001	0.285	0.422	0.0685	0.237	0.0119	-0.207	-0.187	-0.323	-0.0007	0.168	0.169	-0.581	-0.1	0.1209	0.0213	0.462	-0.307	-0.163	0.237	0.346	0.127	0.202	-0.0581	-0.238	-0.0387	-0.541	0.0802	0.083405	0.245	0.125	-0.329	0.0845	0.00548	0.173	0.3	0.116	0.373	-0.15
NP_001191890	PBX1	0.3609	0.6398	0.8558	-0.1192	0.3568	0.1212	-0.771	0.0883	0.2778	-0.2396	0.2879	0.9798	0.0984	-0.225	0.3558	0.182	0.0198	-0.2802	-0.0992	-0.1312	0.4328	0.3258	-0.4282	0.3198	0.5088	0.7388	-0.279	0.7028	-0.1122	0.666	-0.66	0.1476	-0.0581	-0.151	0.2458	-0.1032	0.183	0.12647	0.0475	0.05475	-0.1882	0.0512	0.124	-0.184	0.5748	-0.296	0.1772	-0.317
NP_001193469	CAPZB	-0.201	-0.1815	-0.1375	0.0034	-0.2475	-0.1525	0.159	-0.01485	-0.3505	0.26525	-0.18425	-0.0322	0.0049	0.154	-0.2235	0.304	0.3175	0.2575	0.1495	0.1105	0.018	-0.1925	0.0624	-0.0944	-0.0587	0.0432	0.145	-0.0785	0.2315	0.378	0.297	-0.12125	0.311	-0.343	0.007	0.3215	-0.0302	0.0952	0.3565	-0.00366	0.2095	-0.2975	-0.27	0.402	0.1735	0.311	-0.02036	0.309
NP_001193470	CAPZB	0.004425	-0.22615	-0.12105	-0.03791	-0.21115	-0.24615	0.313	-0.04776	-0.36815	0.187425	-0.193975	-0.08735	0.012375	0.216	-0.19615	0.331	0.19285	0.22785	0.09685	0.00925	-0.04259	-0.16415	0.02465	-0.16915	0.00755	-0.09895	0.237	-0.08275	0.24185	0.393	0.371	-0.090075	0.324	-0.174	-0.0499	0.18085	0.0307	0.074475	0.22185	-0.046355	0.12285	-0.26315	-0.179	0.407	0.15585	0.304	-0.05545	0.32
NP_001193496	IFI16	0.039475	0.04195	0.32465	0.35965	0.48565	0.05555	-0.186	0.06312	-0.18635	0.121125	-0.280175	0.07329	-0.039675	0.834	0.18065	0.533	-0.19535	-0.47135	-0.18535	0.21265	-0.12935	-0.34935	0.28265	0.68165	0.67565	-0.80035	0.227	-1.61035	0.07304	0.476	0.025	0.205325	0.252	-0.257	0.09495	0.24365	0.557	-0.052275	0.04915	-0.055675	0.19365	0.08585	-0.134	-1.51	0.13885	0.151	0.39965	-0.243
NP_001193725	PKM	-0.30815	0.0797	-0.05419	-0.5013	-0.2693	0.0887	-0.343	0.3157	0.1587	-0.59565	1.02835	0.2497	-0.0403	0.212	-0.6263	-0.144	0.3897	0.0056	0.1537	0.1607	1.3767	0.6677	-0.2623	0.4347	0.1847	-0.3333	0.453	-0.2843	0.8587	-0.745	0.159	-0.0007	-0.404	-0.0291	-0.9963	0.0001	1.56	-0.21165	-0.0513	-0.02174	-0.3983	-0.4973	0.0527	-0.518	-1.2333	-0.203	-0.4583	-0.43
NP_001193937	MLLT4	0.289625	-0.12915	0.49085	0.12175	0.06985	-0.23915	0.0798	0.23735	0.66485	-0.104575	-0.242075	-0.04115	-0.259575	0.192	0.20865	-0.194	0.30735	-0.13515	0.48285	0.35185	0.06785	0.64785	0.52985	-0.05715	0.04885	0.59885	-0.233	0.31215	0.16405	-0.118	-0.135	-0.837575	0.847	0.33	-0.01315	0.23385	-0.124	-0.169075	0.41285	-0.133075	0.39785	0.39985	0.407	0.186	1.41885	-0.148	-1.22115	-0.293
NP_001193973	CLASP2	0.01272	0.04754	0.11174	0.03154	-0.00246	0.06884	0.0399	-0.01286	-0.10266	0.163515	-0.40883	-0.11966	0.16077	-0.101	-0.16066	-0.0187	0.018192	0.40234	-0.10366	-0.05326	0.04784	-0.28866	-0.09566	0.20534	-0.09466	0.23634	-0.0446	-0.26366	0.23834	-0.123	-0.616	-0.48033	-0.168	0.24	0.22534	0.13934	-0.448	0.03317	-0.00916	0.14917	-0.11266	0.19434	0.242	0.0697	0.48934	0.217	-0.00366	-0.0924
NP_001193980	CLASP1	-0.0391225	-0.152845	0.438155	0.014455	0.009255	0.008655	0.395	-0.113845	0.223155	-0.0614225	-0.101722	0.557155	0.116428	-0.0786	-0.171845	0.203	-0.205845	0.371155	0.217155	0.158155	0.744155	-0.513845	-0.104245	0.208155	-0.051245	0.371155	0.0397	0.371155	0.045355	0.0864	0.366	-0.0261725	-0.284	0.0458	-0.026045	0.108155	-0.415	0.0309925	0.195155	0.194577	-0.002725	0.185155	0.138	0.459	0.619155	0.0623	0.145155	0.239
NP_001193996	BZW1	-0.023625	0.49235	-0.07465	-0.08835	0.02465	0.31535	-0.915	-0.10165	0.32635	0.03886	0.135925	0.52635	0.125675	0.95	0.57935	0.311	-0.09235	0.01355	0.06605	0.08865	-0.22465	-0.41565	0.03595	0.17635	-0.18365	0.55235	0.228	0.48835	0.33335	-0.355	-0.000389	-0.211825	-0.0653	-0.152	0.07185	0.09935	-0.99	0.363175	0.04815	0.271675	-0.18765	-0.18465	-0.506	0.713	-0.20965	0.0477	0.43035	0.389
NP_001203	C1QBP	0.982175	-0.08995	-1.05865	-0.10575	-0.39565	-0.14165	0.0881	0.00215	0.01235	-0.089325	0.896675	-0.80065	-0.080825	-0.193	0.37035	-0.32	-0.42765	-0.36665	-0.30765	0.67435	-0.11075	1.01135	1.02135	-0.49465	0.17835	-0.29965	-0.185	-0.74365	0.00385	0.647	0.147	-0.332825	0.106	-1.06	0.16635	-1.03865	1.72	-0.172825	0.08115	-0.315325	0.19835	0.37935	1.74	-0.21	0.62335	-0.148	0.15135	-0.657
NP_001210	CALU	-0.29655	0.1335	0.3859	0.4039	0.2441	0.1187	0.324	0.5699	0.1032	-0.13655	0.21855	0.2929	0.35145	-0.0402	0.4589	0.169	0.081	0.0389	0.2929	0.0996	0.4539	0.7339	0.2559	0.169	0.6779	0.0259	0.0439	1.0689	0.3029	-0.276	-0.432	0.45195	-0.0283	0.0643	0.0821	0.5899	0.479	0.38795	-0.0791	0.42545	0.2669	-0.1931	0.0175	0.226	0.2419	0.144	0.7629	0.761
NP_001213	CAMK2G	-0.216168	-0.136255	0.316865	-0.087535	0.067865	-0.240135	-0.598	0.245865	-0.161935	0.182432	-0.517567	-0.354135	-0.109567	0.132	-0.704135	0.178	0.119865	0.214865	-0.070835	0.228865	-0.011135	-0.243135	0.196865	-0.383135	-0.362135	-0.211235	0.12	-0.160335	-0.173835	-0.059	0.056	-0.119718	0.132	0.108	-0.232335	-0.091635	-0.33	-0.115168	-0.395135	0.415932	0.077865	-0.250135	0.0065	-0.146	0.024865	0.183	-0.144055	-0.156
NP_001214	CASP1	-0.698975	-0.38695	-0.55395	-0.01595	-0.24075	-0.30935	1.15	-0.55995	-0.46395	0.301025	-0.025375	-0.64095	-0.517975	0.0257	-0.31585	0.473	-0.11595	-0.26895	-0.04495	0.18405	0.52305	-0.43395	0.26605	0.08805	0.44105	-1.36495	0.289	-0.95095	-0.33995	0.418	-0.079	-0.305975	0.613	-0.565	-0.27665	-0.06195	0.127	-0.083475	0.02305	-0.234625	0.34305	-0.19505	0.451	-0.72	-0.06495	0.448	-0.19275	0.308
NP_001216	CASP4	-0.38211	-0.39922	-0.50422	-0.01322	-0.24122	-0.01832	0.32	-0.47222	0.23978	0.21189	0.11024	-0.99022	-0.57911	0.0689	0.01378	0.0571	-0.72522	-0.04142	0.00678	0.10878	-0.27022	-0.42222	0.33678	-0.03542	-0.06282	-0.57522	0.346	-0.60122	-0.45422	-0.185	0.594	-0.04671	0.177	0.388	0.04978	0.07578	0.148	0.11872	-0.20422	0.04939	0.39178	0.05278	-0.0831	-0.605	-0.115674	0.212	-0.23022	0.00335
NP_001217	CASP6	-0.382125	-0.28025	-1.82925	-0.16025	0.79375	0.46475	-0.441	0.08715	0.36575	-0.310625	0.206775	-0.07825	-0.107075	0.685	-0.16725	0.542	-0.18625	0.38075	0.05095	0.34675	-0.11425	-1.11925	0.64375	0.28575	-1.06925	0.83875	-0.0489	0.24175	0.05835	0.594	-0.235	0.305875	0.204	0.00118	-0.29325	-0.17425	-0.234	-0.163125	0.04625	0.029975	0.18875	0.11665	0.53	0.052	0.61675	0.0787	0.58875	-0.388
NP_001226	SERPINH1	-0.0959	-0.0325	-0.9815	-0.4377	-0.1955	0.2265	-1.01	-0.1955	0.1285	-0.54925	-0.23475	-0.6865	1.06825	0.319	-0.1415	0.665	-0.3841	0.2285	0.1515	-0.2415	-0.3818	-1.0295	-0.3685	-0.534	-0.5985	-0.7675	0.317	-0.4397	0.2555	-1.46	0.406	0.27575	-0.905	-0.688	0.1495	0.6065	-0.557	0.54225	-0.6645	0.67125	-0.1635	-1.2075	-0.461	-0.888	-0.8265	0.483	-0.6495	2.83
NP_001227	CBR3	-0.0938525	-0.302905	-0.201005	0.153095	0.488095	-0.312905	0.597	-0.035505	-0.875905	-0.156903	-0.236953	0.014095	-0.223853	-0.274	-0.159205	-0.3	0.107095	-0.213205	-0.216405	0.146095	0.738095	1.4711	-0.651905	-0.330905	-0.292905	-0.263905	0.0727	-0.402905	0.296095	-0.024	-0.207	-0.403952	0.689	-0.331	0.661095	-0.146305	0.668	0.143047	-0.245905	0.462548	0.063095	0.266095	0.499	0.519	0.005095	-0.114	-0.691905	0.177
NP_001229305	GFAP	0.104875	-0.36025	0.49875	0.12475	0.65375	-0.07225	-0.37	0.96975	-0.10225	0.255575	-0.279625	-1.29025	0.587875	0.791	-0.85025	0.226	0.42575	0.59675	0.31975	0.10275	-0.25745	-0.10125	-0.27675	-0.49525	-0.01425	-0.83225	-0.0296	-0.87125	0.13475	-0.806	0.0528	-0.430625	-0.0491	-0.725	1.18975	0.79975	-1.01	0.187375	-0.50425	0.731375	-0.47525	-0.42825	0.512	-0.58	-1.12125	-0.0822	-0.92425	-0.166
NP_001229687	HLA-A	-1.13625	-0.0715	-1.0315	0.0205	-1.0865	-0.4655	1.68	-0.7095	-0.6565	0.61975	-1.23475	-0.0025	-0.45392	0.0596	0.2025	0.101	0.4565	-0.4895	0.4195	0.2145	-0.6805	0.7995	0.0185	0.1475	-1.1645	-2.0105	-0.0637	-0.9655	-0.6125	0.363	0.0727	-1.05425	0.952	-0.272	-0.7035	-0.0945	0.645	0.28875	-0.5755	0.68725	0.3135	1.0895	-0.229	-0.734	-0.6035	0.368	-0.6985	-0.357
NP_001229697	MTHFD1L	0.57995	0.2839	-0.7941	-0.0431	-0.1341	0.3989	-0.483	0.3109	0.5809	0.02495	0.17525	0.3319	0.08665	0.0165	-0.6811	-0.419	0.0966	-0.1871	-0.0251	0.1422	-0.3631	-0.0231	0.11487	0.3579	0.2509	0.0928	-0.0618	-0.1291	-0.2391	-0.204	0.885	0.03395	-0.0853	0.418	-0.2701	0.1688	0.577	0.58745	-0.1471	0.15645	0.0628	0.7949	-0.00796	-0.135	0.6989	-0.332	0.6219	-0.00857
NP_001229810	CARKD	0.51099	-0.03042	0.73298	0.03478	-0.30602	-0.15202	0.0785	0.25798	-0.31902	0.017785	0.45199	-0.40502	-0.04551	-0.399	0.21498	-0.15	0.26998	0.06804	0.02788	0.19098	0.42698	0.35798	0.12878	-0.09902	-0.25202	0.09818	-0.247	0.02968	0.03838	0.34	-0.203	-0.14801	0.0919	0.384	0.59998	0.43298	-0.299	0.06989	-0.09302	-0.04991	0.11848	0.02688	0.258	-0.00132	0.07108	-0.151	-0.51302	-0.3
NP_001260	RCC1	-0.682615	0.19877	-0.43423	0.52877	-0.38723	0.45177	-0.618	0.01821	-0.24823	-0.126715	0.087185	0.36577	-0.418115	0.557	-0.39323	0.026	-0.00543	-0.18323	0.06557	0.52777	0.73377	0.01057	0.20177	-0.07553	0.14277	0.20877	-0.134	-0.36623	0.06547	0.266	0.395	-0.255115	0.122	0.339	0.35877	-0.18723	0.227	-0.725615	0.67177	-0.299115	0.29477	-0.11923	0.572	0.139	0.20977	-0.484	0.11537	-0.559
NP_001264	CHD4	-0.055955	0.19279	0.35279	0.18879	-0.09521	-0.11821	-0.134	-0.14721	0.21679	-0.257605	0.218995	0.79179	-0.041805	-0.172	0.31279	0.0788	-0.05721	-0.11721	-0.03251	-0.01031	-0.03021	-0.18821	-0.16721	0.11359	-0.17421	0.71079	-0.274	0.74079	-0.08421	0.541	-0.147	0.249395	-0.199	0.134	0.02679	-0.07421	-0.00586	-0.027605	0.35079	-0.178755	-0.03201	0.14139	0.228	-0.0453	0.22779	-0.0841	0.45579	-0.0982
NP_001267	CHI3L1	-0.427737	-0.990475	-0.405475	-0.430475	-0.296475	-0.443475	-0.0197	-0.265475	-1.55947	-0.543288	-0.795637	-1.92047	-0.342737	0.927	-0.546475	-0.815	-0.883475	-0.600375	-1.00347	-0.171475	-0.471475	-0.708775	-1.17948	-0.444475	1.23952	-0.982475	0.238	0.379525	-0.511475	-1.88	0.549	-0.775338	0.323	-1.13	-0.786475	0.273525	-0.458	-1.37774	-1.37748	-0.584213	-0.405475	-1.62447	-1.8	-0.674	1.22952	-0.546	-2.39047	-0.678
NP_001271	CIRBP	0.358088	0.114175	-0.201125	-0.134735	-0.558825	0.299175	0.944	-0.199925	-0.264825	-0.221413	0.0905875	-0.584825	0.382088	0.149	0.373175	0.157	-0.172925	-0.036925	-0.212125	0.196175	-0.910825	-0.085225	-0.554825	-0.671825	-0.357825	-0.371825	-0.657	-0.079225	-0.587825	0.751	-0.556	-0.608912	-0.453	0.156	0.369175	-0.141425	-0.0885	-0.299913	0.323175	0.285587	-0.827825	0.456175	-0.0885	-0.697	-1.20483	0.245	-0.057325	-0.574
NP_001272	TBCB	-0.489212	-0.356425	0.863575	0.465575	-0.100125	-0.651425	-0.612	0.013475	-0.347425	-0.0799125	-0.304712	0.609575	-0.670713	0.268	-0.463425	-0.329	0.194575	0.039575	0.172575	-0.254425	0.706575	-0.586425	-0.279425	0.249575	-0.121425	0.283575	-0.46	0.404575	-0.295425	-0.568	-0.768	0.0204875	-0.408	0.48	0.189575	-0.024625	0.373	-0.217913	0.387575	-0.583213	0.010075	-0.510425	-0.179	-0.399	0.056575	0.0257	1.07757	0.416
NP_001273	AP2B1	-0.0291425	-0.046785	0.314015	0.315015	0.215015	-0.018485	-0.451	0.237015	0.073815	0.158507	-0.0258275	0.447015	0.164708	0.213	-0.167985	0.304	0.159015	0.238015	0.142015	0.253015	0.133015	0.164015	-0.162985	-0.047485	-0.061485	0.088515	0.00322	0.030145	0.152015	-0.0878	0.123	0.0090125	0.162	0.107	-0.069985	0.238015	0.0374	0.0131575	-0.011085	0.107508	0.126915	-0.276985	-0.0868	-0.216	-0.292985	0.0724	-0.050285	0.201
NP_001279	CLIC1	-0.102758	0.050445	0.187585	0.384585	0.136485	0.709585	-0.226	0.221585	0.023285	0.0712925	0.0348425	0.408585	-0.226708	0.356	-0.169415	0.0886	-0.246415	-0.050915	0.170585	-0.115415	0.031825	0.192585	0.369585	0.605585	0.379585	-0.229415	0.55	-0.620415	-0.012015	-1.12	-0.0399	-0.436708	-0.073	0.404	-0.490415	0.077685	0.282	0.0355425	0.062885	-0.0360075	0.143585	-0.179415	0.193	0.286	0.269585	-0.0774	-0.012715	0.351
NP_001284	CLNS1A	0.000585	0.34317	0.39017	-0.47083	-0.56983	-0.13013	-0.168	-0.39483	-0.58283	-0.255915	0.865585	0.57617	-0.135665	-0.721	-0.22683	-0.291	-0.09699	-0.27683	-0.25783	-0.29783	-0.26583	0.14117	0.44017	-0.39483	-0.35883	0.02817	-0.119	-0.30783	-0.29583	0.599	-0.0709	0.113585	-0.339	-0.119	-0.06433	-0.44983	0.0926	0.005835	-0.35183	-0.227415	0.07017	0.27817	0.433	-0.12	-0.09822	-0.196	-0.06683	0.129
NP_001290	CNN1	-0.3335	-0.7805	-0.578	0.187	0.487	-0.102	-0.955	2.027	0.737	0.819	-0.742	-1.913	0.2545	-0.429	-1.598	0.539	1.507	0.787	-0.69605	-0.919	-0.7768	-1.634	0.256	-1.176	-0.232	-0.796	0.646	-0.159	0.427	-1.75	-0.74	-1.175	0.0868	-1.09	-2.283	0.347	-0.677	0.3068	-0.7579	-0.452	-1.531	-0.149	-0.82	-0.874	-0.355	0.66	-0.7746	-0.595
NP_001297	CLDN3	0.14679	0.25318	0.55918	-0.05382	-0.36482	-0.15282	-0.0473	-0.36782	0.31418	-0.56891	-0.05431	0.71118	-0.44491	-0.473	0.69818	-1.29	0.20218	-0.54482	0.14788	0.43518	0.53318	-0.11682	0.056215	-0.14882	-0.02682	0.76418	-0.238	0.09268	0.19418	0.824	0.326	-0.04561	0.548	0.531	0.22718	-0.27482	0.27	-0.16541	0.99518	-0.37091	-0.22682	0.17318	-0.429	0.575	-0.33782	-0.243	0.05569	-1.66
NP_001302	CRIP1	-1.21317	-0.394335	1.15267	-0.045235	-0.877335	-0.539335	-0.315	0.125165	0.728665	-0.428667	-0.302167	0.520665	-0.941667	-5.74	-0.669335	-1.17	0.293665	0.655665	0.245665	0.712665	0.596665	-0.199335	0.490665	-0.080335	0.117565	0.114165	-0.834	-1.81733	0.162665	-3.55	0.84	1.28633	-0.176	-0.213	-0.294335	0.439665	-0.611	-0.121667	1.57266	1.03783	1.14267	-0.840335	-3.28	-2.62	-2.28734	0.438	-0.286335	-1.08
NP_001303	CRIP2	0.235375	-0.36525	1.33875	0.17735	-0.07825	-0.03025	-0.398	0.53875	0.10355	0.024125	-0.313625	0.27075	-0.554125	-0.25	0.67075	-0.52	0.41975	0.33375	0.16372	0.11825	0.62075	0.36575	0.38375	0.51875	-0.39725	0.18045	-1.02	0.75375	0.26275	-0.294	0.842	0.623875	-0.279	0.00283	0.14595	0.50075	-0.771	-0.409625	0.21255	0.332875	0.06575	-0.90125	-0.376	0.578	-0.72125	-0.22	-0.11025	-1.11
NP_001304	CRMP1	0.514425	0.13735	0.81185	-0.02615	0.63185	0.44685	-0.13	0.39485	0.12935	-0.070075	-0.294075	0.52885	0.189975	0.746	-0.63015	0.398	0.33085	0.46985	-0.04015	0.15645	-0.28115	-0.12115	-0.57015	-0.08415	0.11775	-0.29415	-0.0573	-0.35515	0.23285	-1.5	-0.197	-0.278275	-0.0335	0.152	0.29685	0.50885	-0.645	0.302425	-0.25115	-0.024075	-0.30215	-0.06315	-0.108	-1.62	-0.06315	0.546	-0.36015	-0.555
NP_001306	MAPK14	-0.2297	0.0077	-0.3344	-0.0944	-0.1954	-0.1504	0.406	-0.0323	-0.018158	0.12175	0.0829785	0.1736	0.0038	0.0606	0.1386	-0.0429	0.1196	-0.01464	0.0402	0.0824	-0.0526	-0.1604	-0.3094	0.0866	0.0385	-0.6464	-0.00281	-0.0783	-0.2084	0.0581	-0.457	0.06214	-0.0525	-0.246	-0.2314	0.1476	-0.234	0.16365	-0.2024	-0.5882	-0.0485	0.0761	0.263	0.0473	-0.3094	0.0797	-0.4054	0.324
NP_001307	CSE1L	-0.04015	0.2715	0.2086	0.5545	-0.4055	0.0507	-0.0887	-0.3195	0.3745	-0.15575	0.33725	0.9005	0.07955	-0.318	0.6975	-0.11	-0.2335	-0.6145	0.0857	0.0833	-0.3525	-0.3675	0.14621	0.6265	-0.3005	0.6605	-0.164	0.3915	0.4325	0.606	-0.163	0.21575	-0.0803	0.22	0.1121	-0.4085	-0.174	0.20365	0.3205	-0.32075	0.3055	-0.3065	0.513	-0.188	0.6055	-0.562	0.7345	0.316
NP_001312	CSRP2	-0.6877	-0.7774	-0.5518	-0.3404	0.4716	-0.3844	-0.178	1.1246	0.4416	-0.08835	-0.8272	0.2956	0.9423	0.656	-0.4506	0.0206	0.2626	0.1446	0.7946	0.1986	0.1266	-0.9924	-1.2854	-0.5578	-0.8754	-0.8554	0.411	-0.4676	-0.4217	-1.35	0.294	-0.5472	0.19	-0.982	-1.2484	0.3446	-0.792	0.0433	-1.0544	1.4573	-0.4379	-0.2764	-0.355	-0.953	-0.4938	0.695	-0.567	0.482
NP_001327	CTSZ	-0.291425	-0.50985	-0.26085	0.36115	0.08415	-0.16385	0.329	0.62515	-0.43385	0.071325	-0.184225	0.76015	0.102725	0.154	-0.44085	0.132	0.07715	-0.85985	0.78315	0.36415	-0.58285	0.01775	-0.42085	-0.08465	-0.29185	-0.66585	-0.257	-1.05385	0.12215	0.0164	1.02	0.208875	0.00938	-0.404	0.16515	0.36015	-0.0249	0.194075	-0.34285	-0.403925	-0.27285	-0.46385	-0.55	-0.0275	-0.49385	0.159	-0.17485	-1.75
NP_001329	CXADR	-0.072925	-0.07855	0.48645	0.36245	-0.51555	0.20745	-0.626	0.13605	-0.13255	-0.545775	0.341725	1.43545	-0.403775	-0.318	-0.13355	-0.18	0.13615	0.58145	0.37345	-0.04855	0.89245	1.20545	0.31445	-0.18255	-0.12255	0.17345	-0.146	0.96745	0.44445	0.000106	-0.403	-0.090775	0.54	0.362	0.074473	-0.37655	-0.0892	-0.461775	-0.84355	0.193725	0.35945	-0.13655	0.193	0.239	0.56945	-0.207	-0.10555	-0.522
NP_001334	DAB2	-0.09095	-0.11004	-0.0984	0.1644	-0.0572	-0.0402	0.0324	0.2754	-0.0092	0.4717	-0.16605	-0.5226	0.5057	0.257	-0.5716	0.507	0.1204	0.1424	0.3194	0.0084	-0.2536	-0.4816	-0.3626	-0.1704	0.0494	-0.7476	0.124	-0.6006	0.1264	0.261	0.0996	-0.3658	0.0887	-0.489	-0.0653	0.3114	-0.412	0.1552	-0.0202	0.6132	-0.10076	-0.2906	-0.197	0.0784	0.8684	0.0969	-0.5176	0.587
NP_001335	DAD1	0.131475	0.24525	0.26325	0.11785	0.02195	-0.08575	0.389	0.16845	0.24825	0.383125	-0.271875	-0.30475	0.272625	0.213	0.36625	0.46	0.31325	0.08085	0.21325	0.12465	0.67125	-0.06875	0.06355	0.01625	0.23725	-0.45975	-0.136	0.13865	0.34825	-0.152	-0.317	-0.117725	-0.102	0.195	0.03945	0.38325	-0.191	-0.027075	0.37925	0.050035	0.06505	0.06225	0.122	0.0704	0.23125	0.4	0.04715	0.00835
NP_001340	DARS	0.132275	0.08375	0.78215	0.04375	-0.01685	0.37215	0.00592	0.09115	0.38915	-0.071075	0.510575	-0.03485	-0.015325	-0.173	0.26215	-0.137	-0.30485	0.13823	0.02915	0.17145	0.26515	-0.08485	0.22125	0.17615	0.00715	0.34415	-0.183	0.13505	-0.00785	-0.07	0.371	-0.058425	-0.0979	0.399	-0.04185	0.19265	-0.127	-0.188425	0.29315	-0.220725	0.24615	0.21935	-0.25	0.121	0.31915	-0.281	0.14712	-0.151
NP_001341	DAXX	0.17408	0.58916	0.04728	0.18016	0.13576	0.05586	0.327	-0.20084	-0.24484	0.11388	0.41408	0.93416	-0.21992	-0.531	0.12656	-0.0481	0.21416	0.18916	0.05304	-0.23584	-0.00134	-0.03904	0.42116	0.53316	0.49316	-0.18684	0.255	0.45516	0.88816	0.0784	-0.558	-0.05007	-0.857	-0.0552	-0.32284	-0.15284	0.0195	0.00208	-0.24584	0.08258	-0.15684	1.75016	0.242	-0.12	0.12946	-0.14	-0.26284	0.1
NP_001344	AKR1C1	-0.488975	-0.69395	-0.59195	-0.35735	-0.55495	-0.41145	-0.476	-0.83095	0.00105	0.970025	-0.674975	1.35005	-0.358975	0.634	-0.40015	0.52	-0.24895	-0.29595	-0.57295	-0.70795	0.91005	0.26205	-0.61195	-0.23595	0.65005	-0.87195	-0.0978	-1.53995	-0.09095	-0.431	-1.12	0.133025	0.187	-0.322	-0.41195	-1.16895	-1.35	0.451525	-0.64195	-0.914475	-0.74695	-0.27695	0.65	0.322	1.26005	-0.8	-0.78895	-0.156
NP_001346	DDT	-0.5447	0.0617	-1.0344	0.3946	0.3056	-0.2114	-0.176	0.0011	0.0477	0.16015	0.6558	-0.2804	0.2553	-0.441	0.6756	-0.57	0.1566	-0.5394	0.01423	0.0368	1.2656	1.2556	-0.0974	0.00877	0.5416	-0.7904	0.0369	-0.2704	0.3116	0.317	-0.387	0.8913	0.908	0.242	-0.3144	0.1166	0.0139	0.4063	0.8806	-0.6662	0.3546	-0.8124	-0.251	0.182	0.6056	0.249	-0.2094	0.457
NP_001347	DDX3X	-0.03835	-0.0436	-0.5307	0.4773	0.0305	-0.05947	0.0804	-0.1441	0.0403	0.0402	-0.40585	-0.1184	0.24815	-0.0613	-0.0706	0.316	-0.1152	0.2063	-0.05811	0.5773	-0.132	-0.1256	-0.1767	-0.0253	-0.2537	0.0483	0.102	0.2593	0.1013	0.093	0.249	-0.0181	-0.146	-0.3	0.2843	-0.1276	0.0434	0.0718	-0.4507	0.26365	-0.1313	-0.3787	0.306	0.224	-0.5977	-0.00255	0.9833	0.444
NP_001348	DHX9	0.06772	0.11074	0.15094	0.05514	-0.02376	-0.07276	-0.125	0.00324	0.18064	-0.16438	0.09862	0.21924	0.12442	-0.107	0.24424	0.114	-0.22576	-0.14476	0.09059	-0.16076	-0.04976	0.02014	0.11804	0.20024	0.25824	0.65024	-0.211	0.46824	-0.01976	0.6	-0.223	0.19292	-0.249	0.166	0.15884	0.03204	-0.0728	-0.09538	0.17394	-0.34388	-0.08976	0.20924	0.0859	0.0546	0.69024	-0.202	0.46324	0.0715
NP_001349	DHX15	0.226225	0.28345	0.00265	0.081358	0.07728	0.26845	-0.225	0.02275	0.10235	0.106271	-0.192275	0.25545	-0.037325	0.0204	0.43445	0.129	-0.31855	0.07468	0.03535	0.17285	0.22245	-0.12055	0.02435	0.06925	0.11175	0.72845	-0.146	0.31845	-0.11755	0.262	0.176	0.058575	-0.115	0.139	-0.01465	-0.04355	-0.243	-0.190775	0.19345	-0.059525	0.00755	0.32545	0.132	0.0804	0.15325	-0.138	-0.22455	-0.192
NP_001350	DECR1	0.0324025	0.467735	-0.502265	0.067935	0.252735	-0.372265	0.0316	0.427735	-0.276265	0.401367	0.368868	-0.761265	0.325867	-0.525	0.020355	-0.186	0.008085	-0.359265	-0.303265	-0.224265	0.011069	0.785735	-0.250265	-0.346265	0.398735	-0.201265	-0.579	-0.633265	-0.613265	0.237	0.411	0.181867	-0.871	1.25	0.561735	-0.227265	0.24	-0.140132	-0.665265	0.254868	0.840735	0.471735	0.85	0.55	0.023135	-0.00293	-0.166265	-0.781
NP_001354	DKC1	0.452175	0.1881	0.36035	0.07635	0.47635	0.24485	-0.118	-0.04365	0.11135	-0.278325	0.188625	-0.16865	0.013625	0.249	0.00435	-0.326	-0.05565	-0.18565	-0.07465	-0.14365	-0.05865	-0.35065	-0.20165	0.11945	0.12815	-0.19065	-0.246	-0.09965	-0.27165	-0.0182	-0.0373	-0.079325	-0.0582	-0.195	0.30235	0.13905	-0.105	-0.466825	-0.05265	0.000725	-0.39365	0.73735	0.137	-0.379	0.19123	0.0297	0.43635	-0.541
NP_001366	DNASE2	-0.2379	-0.0063	-0.631	0.297	0.331	-0.161	0.157	-0.413	-0.197	-0.3725	0.228	0.445	-0.4295	0.182	0.288	-0.344	-0.317	0.198	-0.1302	-0.117	-0.237	-0.322	-0.226	0.147	0.159	0.135	-0.138	0.519	-0.72	0.859	0.346	-0.13695	0.376	0.032	0.272	0.227	0.559	-0.3895	0.081	-0.368	0.0007	-0.325	-0.338	-1.52	0.661	-0.256	0.364	-0.828
NP_001367	DYNC1H1	0.0163925	0.067475	0.392875	0.142775	-0.058125	0.141075	0.0344	0.135675	0.193875	-0.0031425	-0.161062	0.031675	0.103837	0.162	0.407875	0.103	0.137875	0.486875	-0.091125	-0.156125	0.425875	-0.113125	0.125975	0.190875	-0.067125	0.466875	0.0468	-0.057125	0.268875	-0.414	0.0146	0.141937	-0.0063	-0.203	0.019475	0.045765	-0.279	0.0463525	0.153675	0.299438	-0.175125	-0.284125	-0.23	0.222	0.107875	-0.0235	-0.277125	-0.363
NP_001370	DNMT1	-0.029175	0.63085	0.00735	0.59885	0.67285	-0.34315	-0.203	-0.19715	0.12065	-0.014975	-0.130675	0.58785	0.374425	0.0752	0.47585	0.0194	-0.10415	0.33885	-0.28715	-0.08915	0.13785	-0.45415	-0.09215	0.25185	0.27485	0.80485	0.224	0.93185	-0.15415	-0.439	-0.0109	0.297425	-0.369	0.00661	-0.34515	0.15885	0.325	0.126375	0.16245	0.038195	0.08208	-0.24715	0.0279	-0.636	1.18685	-0.188	0.92785	-0.0469
NP_001371	DOCK1	0.3893	0.1766	0.2466	0.01773	0.3876	0.0779	0.0033	0.2936	0.3366	-0.07614	0.2558	-0.1194	0.1128	-0.00608	-0.1324	0.239	0.1586	-0.0091	0.6056	-0.0392	-0.0944	0.3406	-0.2714	-0.4584	0.3946	-0.1244	-0.0619	0.1566	0.1756	-0.422	-0.325	0.10755	0.294	-0.519	0.0786	0.4636	-0.479	0.4418	0.4706	-0.37935	-0.3354	-0.3564	0.0119	0.0612	-0.1344	0.00822	0.0297	0.75
NP_001389	ECH1	-0.400225	-0.63145	-0.67245	0.11055	-0.55945	-0.76045	-0.392	-0.49945	-0.94945	-0.187225	-0.707225	0.08855	-0.953725	0.147	-0.53345	-0.548	-0.32725	-0.32205	-1.88145	-0.43095	-0.58145	-1.10745	-0.64045	-0.15845	-0.19445	-0.18045	-0.567	-0.62245	-0.24255	-0.606	-1.05	-0.443725	0.0932	0.231	-0.49645	-0.94945	1.16	-0.522225	-0.35565	-0.980225	-0.63145	-0.69245	0.0588	0.0551	-0.64845	-0.173	0.21155	-0.0746
NP_001393	EEF1A1	-0.07348	0.34003	-0.15797	-0.02947	-0.09037	-0.19197	0.257	-0.19497	0.38903	-0.291085	0.133215	-0.20797	0.269515	0.0601	0.06063	0.155	-0.03937	0.21603	0.09483	-0.02447	0.27803	-0.31097	0.22303	0.53303	-0.03907	-0.05847	0.301	0.54103	0.00983	-0.362	0.514	0.150165	-0.392	0.165	-0.43997	0.29703	-0.524	0.019115	0.59303	0.096015	-0.22497	0.02753	-0.0297	0.0659	0.55703	-0.0568	0.27303	0.459
NP_001395	EEF1G	-0.1275	0.388	-0.061	0.0923	-0.213	0.29	0.421	-0.003	0.2041	0.07855	0.3535	0.0767	0.23635	0.154	0.44	0.178	0.376	0.51	0.366	0.269	0.381	0.418	0.278	0.1613	0	-0.17	0.0942	0.814	0.1185	-0.153	0.352	0.3935	-0.264	0.657	0.006	0.288	-0.38	0.13287	0.1875	0.13575	0.0721	0.1263	0.158	0.225	-0.126	-0.0627	0.2355	0.561
NP_001399	CELSR2	0.371125	-0.53875	0.05445	-0.32875	0.14645	-0.27275	-0.853	-0.32975	0.04335	-0.197075	0.020475	-0.30975	0.030175	-0.388	0.35125	-0.303	0.14365	0.10365	0.10065	-0.51075	-0.17275	-0.20175	-0.16175	0.37925	0.67825	0.12535	-0.158	-0.65875	0.04415	0.158	-0.107	0.464125	-0.474	-0.269	-0.41975	-0.29675	-0.408	0.533125	0.35625	-0.248875	-0.46375	0.03415	0.738	-0.0345	-0.60275	0.138	-0.10875	-0.00553
NP_001403	EIF1AX	-0.0850525	0.372895	-0.091105	-0.042105	0.194535	0.656895	0.147	0.048895	-0.112105	-0.235552	0.198447	0.616895	0.0075475	-0.0405	1.1139	-0.00289	0.459895	0.249495	-0.305105	0.402895	-0.243105	0.396895	0.420895	0.122195	0.422895	0.357895	-0.0266	0.717895	0.721895	-0.254	0.301	0.406948	-0.172	-0.191	0.601895	0.070895	0.765	-0.0139525	-0.058105	0.210597	-0.013105	-0.055105	0.522	-0.0427	0.114995	-0.0804	0.801895	-0.0461
NP_001405	EIF2B1	-0.1737	0.1617	-0.2253	-0.2073	-0.2893	-0.0222	0.494	-0.0503	0.1307	0.09835	0.39435	0.4757	0.33985	-0.022	0.6487	0.0986	-0.1043	-0.2703	0.03075	0.2027	0.082	0.0734	0.6437	0.1577	0.0734	0.2497	0.0878	-0.1843	-0.3903	0.546	-0.258	-0.16065	-0.0629	0.133	-0.4183	-0.1933	-0.0935	0.0592	0.1337	0.1479	-0.3333	-0.1873	-0.152	0.278	0.8857	-0.0303	-0.0383	0.251
NP_001406	EIF2S3	0.068525	0.48535	0.01635	0.50935	-0.05665	0.27335	0.304	0.07065	0.14145	-0.015425	0.309175	0.49235	-0.036175	-0.115	0.23435	0.153	0.13513	0.17785	0.15825	0.39235	0.22935	0.45835	0.05225	0.28435	0.01935	0.40735	-0.196	0.03635	0.15545	0.0928	0.201	0.331675	-0.249	0.0305	-0.06865	0.00135	0.371	0.116925	0.20495	0.356675	0.29735	-0.19665	-0.327	0.0718	0.23235	0.1	0.23535	0.759
NP_001407	EIF4A1	-0.04105	-0.0163	-0.4199	0.049	-0.4039	-0.0342	-0.162	-0.1469	0.2221	0.13105	0.39355	0.0131	0.1076	-0.121	0.1251	0.175	-0.2139	-0.0373	0.1641	0.3221	0.0914	-0.0038	0.2701	0.1641	-0.2059	0.1008	0.046	0.023964	0.1073	0.08	-0.0963	0.0556	-0.27	0.499	-0.0523	-0.1099	0.153	0.12485	0.2211	-0.07185	0.1791	-0.0028	-0.192	-0.0831	0.4081	-0.122	0.2491	0.189
NP_001408	EIF4B	0.15609	0.14548	0.17948	-0.14152	-0.30152	-0.21552	0.217	-0.11952	0.42648	-0.34176	-0.21576	0.04346	0.23274	-0.103	-0.20752	-0.0812	-0.05292	-0.49252	0.01478	-0.27152	0.06958	-0.44552	0.58848	0.05525	-0.08852	-0.07352	-0.613	0.06378	-0.07352	0.269	0.0568	-0.02703	-0.345	0.258	-0.03242	-0.15552	-0.149	0.07144	-0.59652	-0.05326	-0.27752	0.13778	0.329	-0.419	-0.01952	-0.38	0.42748	0.8
NP_001410	ELAVL1	0.1623	0.01974	0.3836	0.3976	0.2266	-0.1884	-0.121	-0.2814	0.2986	-0.1872	-0.0927	0.1216	0.1387	0.148	0.4216	0.217	-0.3784	-0.3304	-0.1314	-0.1794	0.0712	-0.4744	-0.0214	-0.1614	0.1306	0.5756	-0.0304	0.4056	0.01115	0.274	-0.0298	0.3298	-0.549	0.151	0.2756	-0.0749	0.0335	0.0148	0.1576	0.0758	-0.1104	0.2886	-0.372	0.278	0.118	-0.0114	0.1656	-0.521
NP_001419	ENO1	-0.34214	-0.61638	0.22262	-0.42138	-0.81038	0.68862	-0.613	-0.00168	-0.70538	0.09756	-0.65119	0.28862	-0.45569	1.08	-0.26538	-0.0799	0.65062	0.23962	-0.03698	0.48862	1.44262	-0.31938	-0.49738	-0.52338	-0.47438	0.38862	0.00742	0.55462	-0.08208	-0.622	0.516	-1.07969	1.11	0.598	0.05822	0.21262	0.829	-0.56319	0.98262	-0.86569	0.48362	-0.31438	-0.285	-0.378	0.17062	-0.233	-0.17438	0.252
NP_001422	EPB41L2	0.939875	-0.68325	-0.55925	-0.09725	-0.17025	-0.47325	-0.12	0.13375	0.49675	0.374375	-0.578125	-0.28925	-0.384125	0.235	0.48075	-0.299	-0.16725	0.02485	0.31575	-0.16625	-0.32725	0.38375	0.52175	-0.44325	0.16075	-0.64625	-0.356	0.18475	-0.00555	-0.131	-0.263	0.239875	-0.307	-0.589	0.46475	0.35775	-0.71	-0.069925	0.27175	-0.315625	-0.28225	0.67475	0.0722	-0.146	-0.48525	0.0225	0.68975	-0.425
NP_001427	FBL	0.180838	-0.157125	1.25988	-0.0191245	0.391875	0.220876	0.0588	-0.0031245	0.0666755	-0.122062	0.341438	-0.199125	-0.619562	-0.295	0.464875	0.0827	0.135975	-0.315124	-0.0341245	0.342875	0.0462755	0.0734755	-0.198125	0.0752755	0.248875	-0.0731245	-0.755	-0.241124	-0.277124	-0.0209	-0.0141	-0.00666225	-0.0545	-0.0073	0.296876	0.121476	-0.0494	-0.451062	0.642876	-0.697062	0.188876	0.461875	0.197	-0.523	-0.0581245	-0.0904	0.201876	-0.219
NP_001433	FABP4	-2.22	-0.393	0.027	0.337	-0.373	0.897	-2.24	-1.679	0.907	2.7985	-1.5985	-1.168	-1.581	-1.74	-1.304	1.35	0.257	0.027	0.067	-1.028	-1.282	-3.103	-1.41	-2.101	1.347	-2.853	0.0615	-2	0.227	-2.59	-4.44	-1.8765	-0.767	-1.09	-1.41	-2.183	-2.4	2.4285	0.317	-2.6545	-2.663	-2.613	-2.54	-1.04	-1.009	2.13	-1.909	-2.45
NP_001435	FABP5	-0.418715	-0.12763	0.46857	-0.01743	-0.33343	-0.03943	0.0804	-0.13083	0.45557	0.342285	0.785285	-0.42943	-0.294715	0.117	-0.30643	0.33	-0.23803	0.52457	-0.21293	-0.27543	-1.31343	-0.35643	-0.82943	-0.23913	0.50057	0.10857	0.072	0.35457	-0.37343	-0.279	0.0366	-0.254765	0.0619	-0.00991	0.55357	0.24857	0.422	0.434285	-0.01343	-0.456215	0.26457	-0.26643	-0.557	0.408	0.21157	-0.162	0.25257	1.41
NP_001439	GPC4	-0.492252	0.851495	-0.493505	0.070495	0.313495	0.551495	-0.583	0.429495	-0.377505	-0.575753	-0.814253	1.5015	-0.0896025	0.794	-0.460505	0.139	0.125495	0.521495	-0.057705	-0.532505	-0.455505	-0.923505	-0.143105	-0.711505	0.046495	-0.799505	0.338	1.42149	0.475495	-0.0296	0.878	-0.339253	-0.412	-0.269	0.132495	0.080495	0.381	-0.0827525	-1.28851	-0.0712525	-0.031505	-0.219005	-0.106	0.682	-0.310505	0.471	0.821495	0.719
NP_001441	FHL2	0.06435	-0.3463	-0.3423	-0.0563	-0.0343	-0.4293	-0.596	0.6807	0.0867	-0.44015	0.04485	-0.4183	-0.33965	0.522	-0.8573	-0.41	-0.0433	0.3587	0.2317	0.1947	0.2217	0.0167	-0.6903	-0.4393	-0.4053	-0.9893	0.354	0.1477	0.1717	-1.12	-0.104	-0.41015	0.593	-0.258	0.4277	0.3017	-0.938	-0.08565	-0.8443	0.15735	0.2577	-0.1122	0.214	-0.737	-0.152	0.58	-0.3243	-0.613
NP_001447	FLNA	-0.255825	-0.111874	0.34855	0.32055	0.60755	0.42155	-0.527	1.22855	0.50655	0.442275	-0.369225	-0.75845	0.386275	0.932	-0.53845	0.481	0.74355	0.89855	0.14955	-0.18695	0.26155	-1.17145	-0.12295	-0.11809	-0.26545	-0.97445	0.245	-0.57845	0.65955	-1.38	-0.491	-0.626225	0.101	-0.0653	-0.54745	0.36155	-0.433	0.518775	-0.86645	0.839775	-0.71645	0.10955	-0.365	-0.43	-0.38345	0.813	-0.14345	-0.334
NP_001449	FLNC	-0.22395	-0.0141	0.3389	0.2069	0.6229	0.3859	-0.85	0.7159	0.4809	0.21895	-0.60455	-0.7751	0.55795	1.38	-0.7021	0.56	0.5809	0.6329	-0.1825	-0.3271	0.0649	-1.2501	-0.214	-0.2651	-0.4191	-0.8861	0.143	-0.5441	0.5129	-0.498	-0.523	-0.55105	0.0283	0.0171	-0.4841	0.4939	-0.52	0.51995	-0.6981	0.61645	-0.3621	-0.2388	-0.307	-0.345	-0.0321	0.458	-0.3001	-0.095
NP_001460	XRCC6	0.0881	0.0766	0.3264	0.2224	0.0398	-0.0426	0.0899	0.046	0.3044	0.2857	0.7877	0.2634	-0.1508	-0.108	0.3344	0.209	-0.0836	-0.2716	-0.1556	0.1954	0.0315	0.1874	0.3664	0.2234	0.3684	0.09265	-0.21	0.3424	-0.1166	-0.405	0.429	-0.0095	-0.366	-0.0358	0.0991	0.1176	-0.0268	0.2137	0.2234	-0.5698	-0.0796	0.0424	0.234	-0.348	-0.0856	-0.0241	0.1213	-0.531
NP_001473	GATM	0.70485	-0.4943	-0.8433	-0.4053	0.1597	-0.3323	-0.566	-0.2496	-0.8393	-0.11	-0.22515	-1.2543	-0.58365	-0.111	-0.9023	-1.85	-0.1207	-0.6093	-0.9753	-0.3703	-0.4793	0.3687	-0.0533	-0.1412	-0.4983	-0.0833	0.195	-0.4443	-0.3453	-0.318	-0.0334	-0.42415	-0.0457	-0.307	0.9657	-0.0585	-0.331	-0.54315	-0.0675	-0.33665	-0.4043	-0.2392	0.221	-0.238	0.4817	-0.269	0.4437	0.179
NP_001474	GBAS	0.159635	0.09707	-0.24873	-0.44773	-0.14273	-0.04003	0.12	0.11277	-0.31873	-0.042365	0.255485	0.48227	-0.031865	-0.494	0.24827	-0.387	-0.15073	-0.39373	0.00067	0.33127	0.98927	0.64327	0.03191	-0.02313	0.27827	0.66827	-0.379	-0.23773	-0.43573	0.522	0.495	-0.095365	-0.0297	0.187	-0.15373	-0.24073	0.551	-0.408865	-0.00733	0.118985	-0.26373	-0.63773	0.31	0.426	0.02417	-0.337	-0.79073	-0.809
NP_001484	GDI1	0.2478	-0.0179	0.4116	0.0776	0.2856	0.2776	-0.651	0.1736	0.1119	0.07433	0.137	0.0974	0.2128	0.523	-0.0376	-0.316	0.05424	0.2896	0.1144	-0.0245	0.8116	0.0143	0.2086	0.1358	0.0749	0.4266	-0.0811	0.2816	-0.2044	-0.247	0.236	0.04125	0.372	-0.0311	-0.0454	-0.0348	-0.228	0.079915	-0.0684	0.3838	-0.0367	-0.2094	0.226	-0.101	1.0886	-0.236	-0.1604	0.172
NP_001485	GDI2	0.048025	0.22705	0.02145	0.10775	-0.17695	0.13595	-0.115	-0.15795	0.02945	0.082225	0.162525	0.57605	0.170275	0.206	0.45405	0.158	-0.14095	0.33105	0.22905	0.01685	-0.02305	0.19605	0.39405	0.32505	0.01045	0.75905	-0.00371	0.29305	0.02125	-0.00562	0.34	-0.137475	0.269	-0.165	-0.17495	0.17105	0.00393	0.147775	0.23605	-0.396975	0.21005	-0.13295	0.699	0.0617	1.10205	-0.391	0.21605	0.342
NP_001489	GCLC	-0.113655	0.32259	-0.0098	-0.31341	-0.12641	0.11259	0.111	-0.36541	0.14959	0.370795	0.056695	0.25159	-0.003205	-0.467	-0.48541	-0.175	-0.07841	-0.17241	-0.33841	-0.23341	-0.17841	0.96959	0.08729	-0.18641	0.35259	-0.14041	-0.425	-0.08781	0.03969	0.0288	-0.0272	0.209795	0.00571	-0.227	-0.29541	-0.46641	0.256	0.001935	0.33759	-0.229605	-0.06481	0.20759	0.524	0.63	1.60559	0.0874	-0.46441	0.393
NP_001491	GMDS	-0.114602	0.232695	-0.347305	-0.391305	0.022395	0.326695	0.0383	0.229695	-0.008905	0.187348	-0.320628	-1.5533	-0.168653	0.0369	0.604695	-0.0318	-0.072215	0.003095	-0.312305	-0.187305	0.815695	-0.708305	-0.317305	1.09669	0.356695	0.828695	0.131	-0.080555	-0.071435	-1.08	0.0756	0.0108475	0.318	-0.335	-0.280305	-0.346305	0.691	-0.452153	0.633695	0.0278975	-0.170205	0.420695	-0.538	0.0407	0.706695	0.263	-0.374305	0.252
NP_001505	GTF2B	0.198425	0.15955	-0.20815	0.08305	-0.08315	0.31685	0.0989	0.03185	0.09615	0.216375	-0.158575	0.36585	0.211825	-0.482	-0.30615	-0.284	0.08805	-0.22715	0.04365	0.28285	-0.19915	0.22845	-0.20015	0.25685	0.50685	0.49685	0.0123	0.08185	0.61285	0.0701	0.715	0.168675	0.254	-0.259	0.20665	-0.15115	-0.466	-0.004375	0.61485	0.106825	0.52885	0.61885	0.209	-0.065	0.08515	0.0654	0.16675	-0.334
NP_001518	HDAC2	0.273828	0.382655	0.476655	0.156155	0.314655	0.255155	-0.208	0.123755	0.725655	0.100828	0.219227	0.876655	-0.0222725	0.293	-0.366345	0.28	0.070655	0.122455	0.068655	0.009655	0.125055	-0.329345	0.116455	0.713655	0.495655	0.706655	-0.298	1.01965	0.363655	0.351	-0.401	0.135423	-0.201	0.315	0.151655	0.125355	0.0986	0.191727	0.488655	0.0803275	-0.116345	0.398655	-0.123	0.538	0.489655	-0.0747	0.530655	-0.398
NP_001524	HNRNPL	0.05635	0.094	0.2899	0.2409	-0.004	-0.1781	-0.096	-0.1031	0.1126	-0.21305	0.18745	0.2459	-0.11425	0.0339	0.1449	0.0202	-0.1871	-0.2041	0.0254	0.2759	-0.1971	-0.1201	-0.2331	0.0003	0.124	0.5579	-0.33	0.3299	-0.0921	0.441	0.164	0.0407	-0.366	0.188	0.0742	-0.0015	0.00471	-0.19855	0.1669	-0.03705	-0.0741	0.066	0.0372	0.245	0.1399	-0.173	0.1839	-0.268
NP_001528	HSBP1	0.151408	-0.226495	0.165505	-0.526495	-0.188495	-0.042395	-0.0658	0.252505	-0.226495	-0.267748	-0.336747	-0.097495	-0.290247	-0.00531	-0.160495	-0.0774	-0.028795	0.402505	-0.199495	0.100505	-0.230495	-0.004295	-0.089495	-0.101495	-0.217495	0.002205	0.315	-0.006695	0.110805	-0.294	0.444	-0.0362975	0.0743	-0.0879	0.820505	-0.062695	-0.0937	-0.0722475	-0.404495	0.0207525	-0.029795	0.224505	-0.234	-0.579	0.160505	0.261	-0.124495	-0.0142
NP_001530	DNAJA1	0.09454	0.05798	-0.49522	-0.05722	-0.03262	0.11478	0.176	-0.43822	-0.04292	-0.03962	-0.11056	0.43378	-0.27311	-0.0971	0.45378	0.00601	-0.10322	-0.08382	0.19378	0.19678	0.38478	0.24178	-0.05162	0.18178	-0.33022	0.28978	0.114	-0.10122	0.39178	-0.0375	-0.0879	0.09726	-0.0774	-0.249	0.27078	-0.47922	-0.154	-0.07621	-0.04272	0.18534	-0.03502	0.20778	0.501	-0.0729	-0.21122	-0.287	0.29278	-0.339
NP_001531	HSPB1	-0.338175	0.14565	0.48565	-0.87735	0.70065	-0.04285	-0.153	0.56565	0.17565	-0.703675	1.21683	-0.34135	-0.335675	-1.08	1.18365	-0.479	0.52765	0.26865	-0.04615	-0.01975	1.48365	0.98365	-0.02803	-0.09315	0.24865	0.56365	-0.259	-1.10635	-0.02985	-0.787	0.483	0.969325	0.382	0.309	0.25365	-0.55435	1.16	0.976825	-0.84235	0.507325	0.08265	-0.97335	0.88	0.371	-1.03635	-0.206	-0.37935	0.378
NP_001538	IFIT2	-1.01	-0.816	-0.918	0.265	-0.642	-0.22	-0.24	-1.623	-0.98	-0.14915	-1.1415	-0.032	-0.9305	-0.641	-0.631	0.71	0.077	-0.904	0.351	0.587	0.29	-0.5277	-0.235	-0.191	-0.4235	-1.493	0.339	-1.379	-0.238	1.59	-0.522	-0.56	0.18	-1.07	-0.5724	-0.817	1.03	-0.55725	-1.247	-0.3715	1.197	-0.284	-0.152	-1.04	-0.002	-0.0452	1.017	-0.000435
NP_001539	IFIT1	-0.972325	-0.46365	-0.57565	1.00435	-0.00635	0.30535	0.067	-1.38565	-0.87965	-0.029225	-1.18782	0.60035	-0.182075	-0.616	-0.14725	0.736	0.81735	-0.63065	0.54135	0.89435	0.58435	-0.65365	0.22535	0.23335	-0.06435	-1.44565	0.687	-0.61465	0.15035	1.26	-0.594	-0.749825	-0.286	-1.14	-0.64165	-0.40165	0.536	-0.175775	-1.04165	-0.048325	1.64435	0.18535	-0.322	-1.17	-0.37365	0.0331	0.95435	0.625
NP_001544	IGFBP7	-0.143425	-0.43385	-0.38245	0.25615	0.58615	-0.28176	-0.629	-0.46885	0.10415	-0.090925	-0.242225	-0.00385	-0.148425	-0.0161	-0.64785	0.181	0.66215	0.68215	0.21815	-0.33465	1.04115	-1.29885	-0.78385	-0.99785	-0.24695	-1.03785	0.63	0.46515	0.14215	-0.447	-0.246	-0.257975	-0.0757	0.192	-0.08585	-0.55285	-0.713	-0.088925	-0.94985	-0.238875	-0.06085	-0.10185	-0.591	0.711	-0.58585	-0.115	-0.02185	-0.051
NP_001547	IKBKB	-0.3301	0.0098	-0.1226	-0.2402	0.0338	-0.10426	-0.242	0.2168	0.0428	0.1624	-0.05485	-0.4642	0.0535	-0.0853	-0.081	-0.555	-0.2512	-0.2722	0.2888	-0.18	-0.2172	-1.0242	0.1048	0.4748	-0.151	-0.5082	-0.203	0.0498	0.0448	0.0174	0.152	-0.0941	-0.255	-0.282	-0.2902	-0.049	0.0145	0.0797	-0.5722	0.2984	0.0728	0.2048	0.272	0.509	-0.04	-0.0875	-0.6382	0.17
NP_001558	INPPL1	-0.107957	-0.350815	-0.305815	-0.004045	-0.129815	0.262185	-0.0641	-0.161815	0.031185	-0.136407	0.250092	-0.480815	-0.140907	-0.392	0.014385	0.0724	-0.321815	0.791185	0.125185	0.063685	-0.015615	-0.207815	0.122185	0.072285	0.192185	0.012185	0.219	0.757185	-0.286815	0.0446	0.841	0.110393	-0.00828	0.236	-0.185815	0.036685	0.164	0.425092	0.051485	0.337093	0.102185	-0.240815	0.322	-0.188	-0.130815	0.267	0.183185	-0.189
NP_001559	EIF3E	-0.008275	0.17875	0.33375	0.37975	-0.14825	0.15775	-0.07	-0.03125	0.19835	0.029925	0.584375	-0.13125	-0.030975	-0.0892	0.28375	0.424	0.04975	0.23675	0.03805	0.13175	0.29075	-0.23625	0.26875	0.31275	-0.19125	0.23375	-0.0746	0.19305	0.12449	-0.25	-0.152	0.208975	0.106	0.432	0.23075	0.22675	0.11	-0.038375	0.07735	-0.201075	0.24475	0.15825	-0.129	-0.145	0.16285	-0.242	0.23475	0.235
NP_001596	AARS	-0.017875	-0.42825	0.39575	-0.37625	-0.19595	-0.28925	0.612	-0.11575	0.02075	-0.084125	-0.022325	-0.64325	0.128875	-0.325	0.08575	-0.129	-0.27925	-0.19615	-0.25725	-0.28225	0.40675	0.03475	-0.19065	-0.25925	-0.54825	-0.16965	0.463	-0.40625	-0.51525	-0.0654	0.21	-0.316625	-0.314	-0.104	-0.17215	-0.15825	0.0492	-0.040375	0.35775	-0.349125	-0.12155	-0.57725	-0.0705	-0.726	-0.24925	-0.311	0.29375	-0.2
NP_001598	ACAA1	-0.22675	-0.3001	-0.4611	0.0513	0.1176	0.1006	0.15	0.12512	-0.4441	-0.11255	0.0701	0.2307	0.03365	-0.315	0.2779	-0.213	0.3969	0.0402	0.2193	0.2317	0.5479	0.6019	-0.0991	-0.1491	0.6969	-0.0701	0.31	-0.1091	-0.1931	-0.004	-0.618	-0.30955	0.485	-0.253	0.12615	0.1762	-0.319	-0.28055	0.5779	0.09845	0.187	0.4809	0.405	0.652	0.6759	-0.0832	-0.1601	0.145
NP_001600	ACADSB	-0.0115225	0.031155	-0.382845	0.262155	0.729155	-0.526845	-0.52	-0.167145	0.038155	-0.127222	0.541578	-0.534845	-0.335423	-0.182	0.124155	-0.241	-0.013345	-0.208845	-0.211845	-0.260845	-0.066945	0.256155	0.105155	-0.532845	-0.113345	-0.708845	-0.488	-0.769845	0.037155	0.0949	-0.289	0.739078	-0.0382	-0.0278	0.225155	-0.081835	-0.392	-0.273923	-0.603845	-0.349423	-0.109045	0.605155	1.05	-0.659	-0.368845	0.179	-0.213845	0.665
NP_001601	ACP2	-0.25445	-0.5039	-1.2709	0.2871	-0.3339	-0.0255	0.508	-0.3059	-0.2869	0.18405	-0.08035	2.2791	-0.34195	-0.105	-0.2609	0.467	-0.4709	0.4431	0.2301	0.2971	-0.3079	-0.5699	0.5301	0.8621	-0.3889	0.3331	0.308	0.4521	0.0429	0.643	0.0682	-0.49445	-0.168	0.404	-0.5939	0.3431	-0.0616	-0.06705	-0.1839	0.22555	-0.0054	0.1961	-0.017	1.14	-0.1999	-0.548	0.1631	1.16
NP_001604	ACTA2	-0.376325	-0.02365	-0.24965	0.25435	0.24935	0.25635	0.178	0.66035	0.37235	0.346175	-0.070825	-0.79065	0.004375	0.454	-0.30265	0.526	0.41935	0.46035	0.34935	0.03235	0.14035	-0.21615	0.31535	-0.15715	-0.15075	-0.44665	0.191	0.20335	0.52035	-0.431	0.218	-0.347325	0.234	-0.388	-0.29265	0.49135	0.0904	0.370675	-0.26265	0.485675	-0.21575	-0.22965	0.243	0.0595	-0.84265	0.62	-0.57265	-0.256
NP_001605	ACTG1	-0.415425	-0.03955	-0.23185	0.28415	0.23015	0.19215	0.19	0.58515	0.31715	0.322075	-0.044075	-0.77285	0.039875	0.458	-0.30885	0.473	0.33715	0.42515	0.37215	0.06115	0.12515	-0.10064	0.31615	-0.11765	-0.14685	-0.46585	0.25	0.18515	0.47415	-0.411	0.227	-0.294925	0.291	-0.45	-0.30285	0.43915	0.11	0.305075	-0.25385	0.508575	-0.17675	-0.26785	0.358	0.178	-0.70185	0.58	-0.54085	-0.153
NP_001609	PARP1	-0.369425	0.23315	0.32615	0.55215	0.03075	0.16435	0.0227	-0.10385	0.20015	-0.267425	0.281075	-0.30685	-0.095225	0.219	0.45515	-0.406	-0.13185	-0.54185	-0.18285	-0.26585	-0.39485	-0.28285	-0.10285	0.44315	0.34115	0.76415	-0.162	0.42615	0.03045	0.693	-0.249	-0.809925	-0.32	0.478	-0.05285	-0.05585	0.121	0.202075	0.46015	-0.971425	-0.41885	0.08895	0.287	-0.251	0.74915	-0.297	0.35815	-0.32
NP_001610	ADRBK1	0.057675	0.11945	-0.29235	0.04755	0.05535	0.50265	0.092	-0.04715	-0.13735	0.303825	0.123025	0.36365	-0.236175	-0.187	0.40965	0.297	-0.01445	0.42265	0.28265	-0.03765	-0.22735	0.09685	0.19765	0.11145	0.22565	-0.09535	0.15	-0.23035	0.23365	0.0749	-0.117	0.216725	-0.262	-0.208	-0.14535	0.08375	0.0252	0.233825	0.57665	0.240325	0.07465	0.65265	0.12	-0.0814	0.24065	-0.227	-0.10735	-0.0167
NP_001611	AHNAK	-0.0435675	0.113865	0.546165	-0.125835	-0.038835	0.016165	-0.29	0.562165	-0.023835	0.272083	-0.596418	-0.398835	0.236583	0.124	-0.134835	-0.101	0.216165	0.342165	0.348165	-0.249835	0.149865	0.418165	-0.351835	-0.134835	-0.209835	-0.832835	-0.0695	-0.377835	-0.134835	-1.01	0.135	0.483583	0.356	-0.23	0.374165	0.416165	-0.744	0.0885725	0.249665	0.449582	-0.259835	0.179365	0.257	-0.248	-0.323835	0.311	-0.623835	-0.784
NP_001613	AHSG	0.8947	-0.9556	-0.3436	-0.0355	0.1884	-0.3966	-1.91	1.4454	0.0514	-0.05225	-0.2007	-1.7546	-0.2103	-0.0497	-1.1246	-0.459	-0.0734	0.5774	-0.7396	-0.3396	-0.7466	0.5774	-0.6696	-0.8266	0.0874	-0.5956	0.4	0.1054	0.6204	-0.963	-1.07	-0.4363	1.1	0.332	-0.3896	0.6294	-0.662	-0.17215	-0.3016	-0.6553	-0.2566	0.8354	-0.141	-0.0539	0.6444	-0.814	-0.3186	1.28
NP_001614	AIF1	-1.09375	-0.2525	-1.1305	-0.4501	-0.1145	-0.0055	-0.259	-0.8755	-0.9425	0.52075	-0.45825	-1.1055	-0.43302	0.557	-0.8375	0.805	-0.1215	-0.2695	0.1195	-0.48396	-0.8675	-0.5955	0.3635	-0.1005	-0.2775	-2.1525	0.0142	-1.6325	-0.2135	0.454	-0.29	-0.94475	0.27	-0.489	-1.0845	-0.1305	-0.0361	0.25125	-0.4981	0.01325	-0.1195	-0.0525	-0.162	-0.662	-1.0785	0.306	-0.6455	0.773
NP_001616	AK2	0.232305	-0.123391	-0.41439	-0.551391	-0.51039	-0.12039	-0.267	-0.140391	-0.41539	-0.224195	0.381305	-0.726391	-0.0990547	-0.404	-0.46039	-0.715	-0.153391	-0.575391	-0.147391	0.200609	0.50561	-0.0903905	0.137609	-0.701391	1.18561	-0.423391	-0.258	-0.64739	-0.378391	0.494	1.36	-0.559695	0.662	0.354	0.0948095	0.11161	-0.0217	-0.320195	-0.384391	0.463805	0.0966095	1.19561	0.89	0.05	-0.388391	-0.641	-0.46739	-1.23
NP_001617	AKT2	-0.01445	-0.025	-0.1373	0.1045	0.0615	0.3247	0.497	-0.2083	0.0737	0.11669	-0.15265	0.01902	0.12675	0.339	0.0476	0.0748	0.2357	0.2437	0.2537	0.4337	-0.0359	-0.4863	-0.3713	0.3327	-0.1803	-0.0646	0.0545	0.0095	0.0514	-0.166	-0.314	0.26985	0.104	-0.0784	0.0952	0.0771	-0.201	-0.035	0.2777	0.18085	-0.1383	-0.1223	-0.309	-0.103	-0.0037	0.197	0.2567	-0.343
NP_001618	ALCAM	-0.787465	0.38407	-1.95693	-0.29773	-0.11693	-0.14893	-0.846	-0.64293	-0.55893	-0.390865	-0.533465	-0.92593	-0.33339	0.0596	-0.48593	-0.745	-1.07993	-0.12093	0.01807	0.92307	0.00307	-1.01193	-0.09193	-0.55793	-0.25793	-1.63693	-0.0487	-0.75293	0.16007	0.417	-0.591	1.56654	-0.0211	0.315	0.48607	-1.40693	0.649	-0.631465	0.10207	0.337035	-0.43563	-0.60093	0.19	0.909	0.63307	-0.159	-1.68693	-0.763
NP_001619	AKR1B1	-0.422825	-0.28565	0.30435	-0.21465	0.70735	-0.37465	0.382	0.03195	0.30235	-0.124425	0.570175	-0.19165	0.131575	0.113	0.09225	0.184	0.47735	0.05995	0.10565	0.33035	-0.37265	-0.48865	-0.53365	1.24035	-0.54265	0.31635	-0.486	0.13435	-0.18365	0.0386	0.364	0.215775	-0.136	0.0643	0.24935	0.21035	0.271	0.015175	-0.42765	0.086175	0.20235	0.42535	0.4	0.312	0.08765	0.358	0.87735	0.0873
NP_001624	AMBP	0.2354	-0.9782	0.2248	0.1478	-0.2204	-0.6162	-0.696	0.1398	-0.1446	0.0759	-0.1616	-0.7332	-0.4721	0.00785	-1.4412	-0.136	0.1288	0.4348	-0.8222	-0.3912	-0.7182	-0.1599	-0.9702	-0.4142	-0.2015	-0.8742	0.476	0.0838	0.2938	-0.751	-0.607	-0.9181	0.514	0.357	-0.3482	-0.5772	-0.131	0.0929	-0.1975	-0.68395	-0.2883	0.2008	-0.0531	0.0961	0.3188	-0.435	-0.6232	0.73
NP_001627	SLC25A6	0.114238	0.583095	-0.842905	-0.110905	0.068295	0.131295	-0.708	0.048695	-0.185905	-0.423953	0.215548	-0.359905	0.0582975	-0.318	0.821095	-0.327	0.089885	-0.090905	-0.161905	0.072695	0.113995	0.017295	0.297095	-0.217905	0.082495	-0.223905	-0.275	0.751095	-0.148905	0.249	0.575	0.253047	0.354	0.318	0.477095	-0.061905	-0.0428	-0.0046525	-0.552905	0.266047	-0.118905	-0.121905	0.734	0.331	-0.663905	-0.208	0.204095	-0.394
NP_001630	APCS	0.5093	-1.0734	-0.5174	-0.5544	-0.7511	-0.6937	-0.606	1.1376	-0.4324	0.5088	-0.3847	-1.8524	-0.40135	-0.442	-1.3714	-1.19	0.7776	-0.4074	-1.1494	-0.2274	-1.1104	-0.9774	-1.0394	-0.2874	-0.0614	-0.7461	-0.683	-1.8124	0.1146	-1.84	-0.959	-0.9067	-0.37	0.914	-0.2974	-1.1084	-0.313	-0.1304	0.5376	-1.2857	-1.3564	-0.4824	-0.217	-1.48	0.2586	-0.457	-0.4514	0.341
NP_001631	APEH	0.131925	-0.24215	-0.76015	-0.00515	-0.13585	0.48485	0.0173	-0.45915	0.21385	-0.392075	0.491925	0.13885	-0.168375	-0.164	-0.07795	-0.476	0.10685	-0.20345	-0.22815	-0.30415	0.49385	-0.22815	0.44485	-0.68915	0.00385	-0.61715	0.196	-0.62015	0.01385	0.0425	-0.878	-0.257075	0.0345	0.171	-0.34515	-0.58615	-0.464	0.066375	0.30485	0.343425	-0.30015	-0.60615	-0.0974	0.433	0.59385	-0.295	-0.18175	-0.611
NP_001634	APOA2	0.399925	-1.64915	-1.06515	-0.39315	-0.42915	-0.75515	-1.2	-0.64325	-0.95415	-0.050375	-0.237075	-2.08915	-0.685575	0.649	-1.38215	-1.03	-0.50965	-0.58685	-0.83115	-0.62965	-1.48915	0.23285	-1.16515	-0.78015	0.08285	-1.01715	0.367	-1.14115	0.37285	-0.41	-0.632	-0.973575	0.538	0.307	-0.26215	-0.99515	-0.73	-0.125225	-0.65915	-0.856425	-0.92915	0.79085	0.332	0.00835	1.05085	-1.08	-1.07115	0.434
NP_001636	APOC1	0.155825	-0.92315	-0.99215	-1.74715	-0.75215	-1.72715	-1.43	0.01085	-0.53715	0.124975	-0.396668	-1.32715	0.403925	-0.107	-0.33385	-1.12	-0.42615	-1.18315	-1.86715	-0.83515	-0.76915	0.22885	-0.57115	-0.11815	-0.46115	-0.62415	0.42	-1.63715	0.18485	-1.09	-0.359	-0.209075	0.235	-0.266	0.00585	-0.04915	-0.624	-0.424575	-1.23215	-0.315075	-0.34755	-0.51215	0.0711	0.0352	1.23285	-0.733	-0.32629	0.886
NP_001638	APOD	0.0885695	-1.376	-0.894	0.074	-1.516	-0.688	-0.513	-0.285	-0.428	-0.01855	-0.30755	-0.015	-0.321	0.302	-0.712	-1.04	0.06	-0.422	-0.958	-0.394	-0.437	0.107	-1.102	-0.054	0.04	0.231	0.688	-0.502	0.083	0.722	-0.0202	-0.345	0.0947	0.455	-0.028	-0.15794	-0.679	-0.11	-0.2556	-0.44095	-0.16068	-0.1922	0.208	0.149	0.924	-0.408	-0.662	1.73
NP_001646	ARCN1	-0.00672	-0.11624	-0.17924	0.21076	0.03806	0.08116	0.578	0.27276	0.10186	0.08554	0.20038	-0.40924	0.48138	0.209	-0.40824	0.442	0.062071	0.29276	0.34376	0.04576	0.36976	0.73876	0.25676	-0.21224	-0.33324	-0.18124	0.145	0.15386	-0.13024	0.0862	0.242	0.26188	0.146	0.194	-0.01004	0.50976	0.0363	0.01693	0.09526	0.14423	0.17576	-0.27924	-0.105	-0.0131	-0.45024	0.248	0.30176	0.25
NP_001649	ARF1	-0.0653	0.0181	-0.2786	0.0265	0.06426	-0.0636	0.217	0.1221	0.1029	-0.12985	-0.1057	0.0302	0.2087	0.256	0.4924	0.261	0.2534	0.1306	0.2524	0.0236	0.1669	0.3014	0.1596	0.2974	-0.2936	0.1694	0.155	0.3734	0.1934	0.066	0.209	0.2157	0.0661	0.349	-0.2276	0.2234	0.0107	0.2422	-0.1386	0.2757	0.2564	0.1572	0.321	-0.106	0.0113	0.142	0.1295	0.0548
NP_001650	ARF3	-0.065175	0.01835	-0.27835	0.02665	0.06451	-0.06235	0.217	0.12185	0.10325	-0.129825	-0.105575	0.03085	0.208325	0.256	0.49465	0.261	0.25365	0.13085	0.25265	0.02375	0.16655	0.30165	0.15995	0.29765	-0.29335	0.16965	0.158	0.37265	0.19265	0.0662	0.213	0.215825	0.0665	0.349	-0.22735	0.22365	0.00997	0.241825	-0.13935	0.276325	0.25665	0.15755	0.321	-0.107	0.01155	0.145	0.12975	0.0684
NP_001651	ARF4	-0.0163675	0.057515	-0.528735	0.123165	0.228265	0.159265	0.244	0.041265	0.073015	-0.0303825	0.0537325	0.187265	0.349633	0.343	0.445265	0.507	0.237265	0.390265	0.253265	0.042365	0.170265	0.286265	-0.013135	0.122065	-0.365735	0.009565	0.197	0.305265	0.231265	-0.26	-0.0286	0.183782	0.137	0.086	-0.122735	0.443265	-0.0468	0.323132	0.014765	0.477133	0.319265	-0.110735	-0.0577	0.643	0.613265	0.52	-0.096735	0.361
NP_001655	RHOA	-0.107175	-0.01635	-0.24315	-0.10025	-0.27515	0.24585	0.398	0.12885	-0.05892	0.019425	0.086475	-0.02005	-0.201575	0.0472	-0.27015	0.0995	0.25585	0.00545	0.01835	-0.063661	0.19085	-0.24015	0.10085	-0.00235	-0.24315	-0.44615	0.156	0.45785	-0.06272	-0.0689	0.386	0.017325	0.225	-0.35	-0.02085	-0.02555	-0.17	0.110925	0.38585	0.402425	-0.14085	-0.15795	-0.0416	-0.0513	-0.35215	0.23	-0.44415	0.0985
NP_001657	ARHGAP4	-0.1117	0.089	0.503	-0.275	-0.534	-0.1523	0.211	-0.888	-0.269	0.225	0.5105	-1.125	-0.28	-0.306	-0.383	-0.2	-0.0837	-0.2616	0.015	-0.283	-0.767	-0.518	0.08	0.138	0.112	-0.933	-0.11	-1.228	0.174	0.263	-0.0943	-1.401	-0.167	0.0696	-0.1832	-0.1016	0.381	0.3935	0.574	-0.5565	0.05	0.273	-0.496	-0.582	0.148	0.19	0.016	0.238
NP_001668	ATP1B1	0.0709625	0.841705	1.3937	-0.490295	0.367705	0.355705	-0.462	0.229705	0.516705	-0.288648	-0.665647	0.983705	-0.704148	-0.207	-0.143295	-0.332	0.132005	-0.497295	-1.1163	-0.726295	1.4037	0.238705	-0.581295	0.479705	-0.177295	0.152705	0.122	0.925705	-0.389295	-0.362	0.0111	0.390852	0.505	0.427	-0.041195	-0.812295	0.125	0.130603	-1.1563	-0.769147	-0.244295	-0.864295	0.437	0.304	-0.283295	-0.285	-0.569295	-0.477
NP_001670	ATP1B3	-0.475828	-0.281655	-0.487655	0.408345	-0.251655	-0.783655	0.0428	0.108345	-0.498655	-0.481828	0.328172	-0.123655	-0.285828	-0.0332	0.107345	-0.375	0.089345	0.134345	0.077545	0.242345	-0.118055	0.661345	-0.254655	-0.353655	-0.343655	-0.590655	-0.177	-0.585655	0.369345	-0.161	0.211	0.312173	0.429	0.316	0.190345	0.253345	-0.0321	-0.228827	0.352345	-0.936327	0.161345	0.364345	-0.136	-1.28	-0.371655	0.4	-0.108455	0.439
NP_001673	ATP2B1	0.047925	0.23585	0.62185	-0.25615	-0.18615	-0.36615	0.118	0.26085	0.03615	-0.123575	-0.426575	0.06165	-0.206575	-0.117	0.14815	-0.15	-0.01845	0.09145	-0.11215	-0.11815	0.24085	-0.33415	-0.13615	0.08611	-0.18415	0.11755	-0.0142	0.16455	-0.08315	-0.167	0.229	0.447925	-0.274	0.605	0.16625	-0.07815	0.121	-0.077075	0.19585	-0.043375	-0.02515	0.97385	0.0211	0.121	-0.41415	0.436	-0.09615	-0.291
NP_001675	ATP2B4	0.0678902	0.0463915	0.829581	-0.10742	-0.103419	-0.338419	0.067	0.26058	-0.0201195	0.0147902	-0.44621	0.0462035	-0.12351	0.0549	0.0082805	-0.125	-0.18042	0.103981	-0.15242	-0.17742	0.286581	-0.393419	-0.156419	0.19458	0.180581	0.20458	0.0912	0.0372505	0.25458	-0.101	0.249	0.29079	-0.179	0.542	0.177581	-0.0450195	-0.0714	0.0204403	0.0270805	-0.0652998	-0.25742	-0.0704195	0.301	0.0856	-0.0604195	0.362	-0.31442	-0.416
NP_001677	ATP5B	0.032375	0.44465	-0.38435	-0.36335	-0.48435	-0.57935	0.25	0.17965	-0.20535	-0.141975	0.077025	-0.21435	-0.175125	-0.0924	0.42065	-0.485	-0.23135	-0.25735	-0.48735	-0.17665	0.20265	0.24265	-0.13945	-0.47435	-0.31235	-0.34535	-0.313	-0.59735	-0.41535	0.361	-0.612	-0.071275	0.305	-0.592	0.21065	-0.43935	-0.0274	-0.378175	0.00655	0.094825	-0.03175	0.11165	0.522	-0.258	0.12765	-0.0782	-0.07805	-0.912
NP_001678	ATP5D	-0.120002	0.522695	-0.291305	-0.285305	-0.451305	-0.277305	0.519	0.069695	-0.448305	-0.145453	0.100663	-0.469305	-0.0776525	0.117	0.649695	-0.46	-0.384305	-0.191305	-0.657305	-0.152405	-0.024405	0.162695	0.003495	-0.558305	-0.171305	-0.488305	-0.15	-0.519305	-0.479305	0.271	-0.0694	-0.116352	0.253	0.291	0.394695	-0.252305	0.176	-0.119652	-0.195305	-0.0379025	0.395695	0.372695	0.532	-0.0397	0.119695	-0.173	-0.109505	-0.388
NP_001679	ATP5F1	0.310325	0.50165	-0.14335	-0.09335	-0.24835	-0.01785	-0.167	0.40465	0.26565	0.165025	0.046535	-0.13835	-0.004425	-0.0269	0.49965	-0.445	0.00575	0.00215	-0.33735	0.03735	0.38965	0.28965	0.07305	-0.30835	0.03395	-0.09635	-0.305	-0.35735	-0.10835	0.0759	-0.48	0.057825	0.395	-0.283	0.16265	-0.22135	0.0254	-0.026825	0.25965	0.014825	0.26465	0.32465	0.332	0.0103	-0.17135	-0.121	-0.05135	-0.541
NP_001681	ATP6V1A	-0.258835	-0.02337	0.01293	-0.14367	-0.31567	-0.19767	0.446	0.29933	-0.11767	-0.020335	-0.029365	-0.32867	0.100465	0.00228	0.16733	0.0262	0.23633	0.05623	0.40133	0.16733	0.15433	0.80533	0.19633	0.09273	-0.18167	-0.26367	0.21	-0.34167	0.06753	0.153	0.0507	0.275665	0.411	0.167	-0.50767	0.15533	-0.239	0.126165	-0.13967	0.054115	-0.01387	-0.07767	0.0786	-0.174	-0.44767	0.117	-0.59767	0.224
NP_001683	ATP6V1B1	0.163675	-0.01655	0.52445	-0.65555	-0.38055	-0.44855	0.568	0.18615	0.08025	-0.214075	0.208225	-0.46255	0.236725	-0.203	0.18075	0.0762	0.20565	-0.45955	0.39945	-0.07655	-0.28855	1.30845	0.14605	0.00245	-0.02655	-0.09155	0.00563	-0.19555	0.04155	0.0295	0.0699	0.587725	0.561	0.392	0.24445	0.23045	-0.611	0.078525	-0.00855	-0.022375	0.13535	0.03825	0.165	-0.634	-0.51055	0.196	-0.94155	0.15
NP_001684	ATP6V1B2	-0.302407	-0.229815	-0.060715	0.091185	-0.104115	-0.128815	0.469	0.424185	-0.245815	0.0096925	-0.184108	-0.021745	0.108643	0.205	0.034085	0.212	0.032585	0.191185	0.248185	0.095185	-0.129815	0.410185	0.087185	0.068485	-0.046415	-0.319815	0.33	-0.338815	0.070885	0.104	-0.136	0.0055275	0.282	0.0402	-0.324815	0.049285	-0.301	0.257593	-0.366815	0.133093	0.040885	-0.198815	0.193	-0.146	-0.250815	0.331	-0.265815	0.179
NP_001686	ATP6V1C1	-0.516663	-0.005225	-0.232325	-0.231325	-0.333325	-0.072925	0.496	0.129675	-0.085025	0.0411875	-0.138612	-0.499325	0.172487	-0.229	-0.108625	-0.167	0.054675	0.133675	0.267675	0.227675	0.245675	0.556675	0.504675	-0.232325	-0.544325	-0.094625	0.2	-0.342325	-0.161325	0.384	-0.332	0.378837	0.671	0.968	-0.243325	0.105675	-0.206	0.264338	-0.441325	0.306837	0.307675	0.118675	0.258	0.0746	-0.636325	0.038	-0.637325	0.161
NP_001687	ATP6V1E1	-0.36575	0.0435	-0.1655	-0.3125	-0.5675	-0.3475	0.348	0.0752	-0.2445	-0.2434	-0.039115	-0.3415	-0.08975	-0.437	0.1505	-0.0352	0.0568	-0.4075	0.3235	0.0054	-0.3045	0.9565	0.0254	-0.1715	-0.4325	-0.5325	0.212	-0.4395	0.1065	0.228	-0.00898	0.32625	0.444	-0.0438	-0.1775	0.0586	-0.233	0.18225	-0.2825	0.0713	-0.0729	0.0283	0.0701	-0.128	-0.4885	0.27	-0.3875	-0.101
NP_001688	ATP5O	0.154163	0.262625	-0.251375	-0.281375	-0.351375	-0.264375	0.394	0.238625	-0.105675	-0.0556375	0.210863	-0.333375	-0.223837	0.0677	0.214625	-0.5	-0.184375	-0.130675	-0.432375	-0.210375	0.211625	0.224625	-0.184375	-0.507375	-0.148875	-0.336375	-0.167	-0.417375	-0.347375	-0.112	-0.732	0.0191125	0.332	-0.293	0.180625	-0.302375	0.136	-0.249188	0.135625	0.0094125	0.261625	0.098625	0.38	-0.00802	-0.092075	-0.0328	-0.192375	-0.697
NP_001701	CFB	0.78535	-0.6393	-0.4693	0.0807	-0.3033	0.7287	-0.752	-0.18727	-0.5293	0.0294	0.12585	-1.5283	-0.14675	0.441	-1.1823	-0.182	0.1427	0.3867	-0.4733	-0.8153	-0.1414	0.2717	-0.0905	-0.2631	0.6677	-0.139	-0.0694	-0.7163	0.8917	-1.33	-0.73	-0.05715	0.328	0.945	0.0747	-0.3363	-0.434	0.0061	-0.5873	-0.29775	0.0407	0.1687	-0.191	-0.712	1.0917	-0.284	-0.2805	1.09
NP_001702	BGN	0.72225	-0.5695	0.5955	-0.2345	0.3355	0.3295	-0.484	-0.3181	0.0055	0.57125	-0.45525	-1.7095	0.36525	0.603	-1.6695	0.279	0.1585	0.8105	-0.4555	-1.0045	-1.2855	-0.6345	-0.32972	-1.2655	0.0975	-1.2345	-0.0478	-0.0885	0.8105	-2.02	-3.29	-0.45825	0.641	0.601	-0.1315	0.1985	-0.59	0.41025	-0.1655	-1.17025	-0.9355	0.8505	-0.373	-0.966	-1.5695	0.734	-0.5035	1.15
NP_001715	BPGM	-0.0055	-0.253	-0.553	-0.541	-0.4227	-0.908	-0.622	-0.4854	-0.574	0.5785	-0.588	0.008	0.329	-0.551	-0.025	-0.855	-0.3517	-0.607	-0.805	-0.277	-0.202	-0.38165	-0.514	-0.776	-0.3284	-0.599	-0.348	-0.414	-0.712	-0.704	-0.393	-0.08905	0.209	0.176	-0.878	-0.2991	-0.524	0.143	0.315	-0.3275	-0.024	-0.217	-0.204	0.463	1.631	-0.182	-0.764	-0.996
NP_001724	C1R	0.02725	-0.2785	-0.0097	0.1307	0.3335	0.7195	-0.344	0.1465	0.2985	0.2037	-0.38275	-0.8125	0.59575	0.86	-0.6195	0.193	0.5455	0.3985	0.6745	-0.0565	0.2545	-0.2535	-0.0965	-0.1715	0.7355	-0.9495	0.929	-0.1085	0.7785	-0.743	-0.427	-0.51825	-0.122	0.345	-0.4535	0.6835	-0.823	0.39425	-0.2915	0.30816	0.8855	0.2175	-0.31	-0.0458	0.3145	0.135	-0.2315	-0.545
NP_001725	C1S	-0.151113	-0.185485	-0.115785	0.032815	0.342815	0.329815	-0.259	0.033815	0.130815	0.258908	-0.321593	-1.13718	0.357907	0.91	-0.557185	0.487	0.393815	0.540815	0.487815	-0.006785	0.054815	-0.523185	-0.222185	-0.356185	0.286815	-1.12719	0.513	-0.496185	0.506815	-1.25	-0.311	-0.503093	-0.134	0.114	-0.183985	0.569815	-0.609	0.210907	-0.233185	0.268408	0.251815	0.112815	-0.6	-0.241	0.135815	-0.099	-0.730185	-0.11
NP_001726	C5	0.317775	-0.92745	-1.21245	-0.38525	-0.42045	-0.22065	-0.689	-0.26055	-0.39265	0.243775	-0.093825	-1.14945	-0.029725	-0.129	-0.69045	-0.896	-0.15945	-0.04545	-0.72245	-0.75645	-0.62545	-0.09745	-0.61545	0.61855	-0.81045	-0.46045	0.598	-0.46445	0.96055	-1.12	-0.595	-0.437725	0.0376	0.73	-0.20545	-0.37955	-0.305	0.003525	-0.45845	-0.653875	-0.48845	0.23655	-0.277	0.286	0.85055	-0.599	-0.05745	0.867
NP_001728	C9	0.252225	-0.61555	-0.75455	-0.40055	-0.39155	0.35345	-0.71	0.25345	-0.24775	-0.193125	0.052925	-0.95355	-0.326275	-0.0359	-0.98855	-0.557	0.21345	0.15545	-0.42955	-0.42555	-0.45455	-0.06955	-0.50155	0.73845	-0.29525	-0.22365	0.311	-0.64155	1.14845	-1.76	-1.01	-0.325775	0.375	0.786	0.28745	-0.2637	-0.157	-0.056775	-1.04155	-0.551665	-0.09355	0.30645	-0.57	0.208	0.94845	-0.625	0.53145	0.943
NP_001729	CA1	-0.6775	-0.83	-2.981	-1.504	-0.28	-1.867	-1.16	-1.1504	-1.774	0.8545	-2.4205	-0.705	0.9995	-1.83	-0.486	-1.52	-1.275	-1.381	-1.576	-1.0836	-1.588	-1.793	-1.359	-1.642	-0.939	-1.0952	-0.911	-1.311	-1.0769	-2.36	-0.161	0.01	-1.31	-1.13	-1.891	-1.1465	-1.56	0.3705	0.719	-0.5135	-0.95	0.819	-0.66	0.451	2.809	-0.886	-1.399	0.604
NP_001731	CALB2	-0.5285	0.581	-1.03	1.246	1.706	1.366	-1.17	2.796	1.596	1.258	-1.322	-1.484	1.047	0.0732	-0.565	1.94	0.136	0.806	-0.4445	0.746	-0.613	-0.541	-0.284	-2.404	0.432	-0.943	1.93	-0.751	0.359	-1.24	-0.698	-0.7495	-0.646	-0.376	0.073	0.276	-0.816	1.248	-0.2946	1.491	0.23	-0.879	-1.46	-0.596	-0.3684	1.38	-0.701	0.466
NP_001738	CAPG	-1.4763	-0.2616	1.7574	0.0684	0.2234	-0.046	0.644	0.0834	-0.2178	0.0517	0.01585	-0.3876	-0.09015	-0.341	-0.6386	0.304	0.3964	0.1804	0.2574	0.0524	0.4634	0.7504	0.2554	0.0174	-0.048	-0.8066	0.423	-0.5726	-0.4066	0.175	0.464	-0.3823	0.0781	-0.0448	-0.5506	0.3564	0.24	0.0608	-0.1705	0.3702	0.2284	0.2104	-0.0123	-1.17	-0.9996	0.622	-0.7806	-0.306
NP_001739	CAPN2	0.347367	-0.454265	0.735735	0.140735	0.237735	-0.207265	0.37	0.874735	-0.321265	-0.0949825	-0.713633	-0.934265	0.257368	0.325	-0.881265	-0.128	0.468735	0.063735	0.289735	-0.402265	0.668735	0.038735	-0.378265	-0.513265	-0.486265	-0.191265	0.217	-0.530265	-0.017465	-0.403	-0.0075	-0.0082825	0.0981	-0.00131	0.109735	-0.266265	-0.421	-0.0477825	0.508735	-0.144583	-0.281265	-0.003565	-0.0227	-0.499	-0.656265	0.292	-0.419265	-0.0983
NP_001740	CAPNS1	0.10035	-0.0862	0.9518	0.2018	0.0927	-0.3582	0.225	0.5568	0.1255	-0.00445	-0.2151	-0.3632	0.06595	0.419	-0.3742	-0.151	0.5458	0.2798	0.3208	0.1878	1.0048	0.5138	-0.3712	0.1246	-0.0772	-0.2312	0.0827	-0.5612	0.0273	-0.378	0.514	0.5209	0.751	0.0917	0.3208	-0.0452	-0.18	-0.0362	1.0228	-0.0521	0.0789	-0.3612	-0.516	-0.24	-0.4112	-0.0086	-0.4182	-0.0199
NP_001743	CAT	0.08415	-0.5741	-1.1471	-0.4221	-0.263	-0.1391	-0.444	-0.6061	-0.3501	1.05895	-0.63755	0.4069	0.69695	-0.58	-0.1022	-0.449	-0.5491	-0.5801	-0.5931	-0.3721	0.2039	-0.1581	-0.5671	-0.0751	-0.1156	0.6589	-0.241	-0.6151	-0.4091	-1.05	-0.612	-0.27955	-0.303	-0.828	-0.4661	-0.19025	-0.885	0.21845	0.5179	-0.12205	-0.19607	0.1599	-0.533	0.686	2.2509	-0.407	-0.145	0.287
NP_001744	CAV1	0.73675	-0.242311	0.7085	-0.0325	-0.1095	-0.2158	-0.114	1.1985	0.3175	1.63425	-0.05755	-1.1435	0.05065	-0.696	-0.4415	-0.137	0.8785	0.2845	-0.2045	0.1375	-0.9685	-0.3635	-0.2911	-0.1592	0.9585	-0.6115	-0.434	-0.0675	0.2695	-1.57	-1.03	-0.38975	0.433	0.00856	-0.0865	-0.24565	-0.53	0.64275	0.5165	-0.76425	-0.8485	-0.2528	-0.735	-0.862	-1.1115	0.665	-1.2145	-1.07
NP_001746	CBFB	-0.0518275	0.218645	0.234645	0.102645	0.212645	0.014545	0.244	-0.051455	0.006545	0.183822	-0.168678	0.295645	0.231322	0.18	0.265645	-0.165	-0.017055	0.061645	0.012745	0.018545	-0.214355	-0.234355	-0.017255	-0.201355	0.208645	-0.417355	0.435	-0.262355	0.392645	0.225	0.105	-0.375177	0.171	-0.361	-0.183355	0.303645	0.349	-0.326327	-0.004755	0.0367725	0.194645	0.078645	0.0856	-1.09	-0.377355	0.376	-0.163855	-0.306
NP_001747	SERPINA6	0.543725	-1.02055	-0.69355	-0.07295	-0.35855	-0.1016	-0.681	0.29445	-0.40155	-0.353275	0.138125	-1.22455	-0.371275	-0.033	-1.10455	-0.511	0.30345	-0.10309	-0.85755	-0.53055	-0.70455	0.19845	-0.40455	-0.17015	0.28945	-0.06495	0.345	-0.11475	0.90545	-0.421	-0.711	-0.341375	0.685	-0.0154	0.20045	-1.01255	-0.467	-0.080425	-0.43955	-0.622775	0.09645	1.11545	0.00915	-0.175	1.33545	-0.882	-0.18805	1.3
NP_001748	CBR1	-0.176375	-0.31775	-0.09465	0.47325	0.32025	0.04315	0.16	-0.22875	-0.48575	-0.209525	-0.160775	0.11525	-0.151525	-0.303	-0.08185	-0.315	0.05485	-0.10285	-0.12625	0.04475	1.03525	1.55525	-1.06475	-0.39775	-0.35875	-0.16075	0.209	-0.29075	-0.09265	0.483	-0.339	-0.076095	0.349	-0.208	0.41325	-0.08765	0.291	0.043175	-0.29675	0.285125	0.36525	0.05455	0.562	0.996	0.09825	0.0613	-0.32275	0.291
NP_001753	CCT6A	0.20975	0.0985	0.04476	-0.2665	-0.2035	0.0899	-0.00742	0.04176	0.2935	-0.18915	0.05455	0.4155	-0.16025	0.0171	-0.0138	-0.0573	0.4975	-0.1955	0.2845	0.0683	-0.0655	0.0892	0.1348	0.1374	0.3655	0.4715	-0.13	0.3945	-0.1855	-0.0514	0.269	-0.11875	-0.216	-0.272	-0.0069	0.0692	0.316	0.06715	0.4735	0.3092	0.1208	-0.1885	-0.0704	0.272	0.5745	-0.369	0.1955	-0.261
NP_001760	CD9	-0.287445	-0.24889	-0.25189	0.02151	-0.24289	-0.05369	-0.15	0.02071	0.06551	-0.698945	-0.330445	0.22111	-0.043695	0.216	-0.16189	-0.453	0.14111	0.71011	0.55411	-0.89189	-0.11489	0.42311	-0.36789	-0.62489	0.17511	-0.04989	0.583	-0.05929	-0.10009	-1.04	0.556	0.937055	1.6	-0.27	-0.37389	-0.43389	-0.0706	-1.04495	-0.44589	-0.804445	-0.08539	-0.11189	0.768	0.16	-0.99089	0.33	0.60411	-0.00938
NP_001766	CD38	-0.0580872	-0.482075	-0.839175	0.890826	0.0938255	-0.310474	3.04	-0.840175	-1.09917	1.43541	-0.952087	-0.805175	-0.675087	-0.366	0.546825	1.38	-0.588175	0.135825	-0.738174	0.577825	-1.25817	-0.473874	1.07083	0.321825	0.275826	-1.47917	-0.259	-0.389475	-0.446574	0.678	-0.738	-1.01109	0.975	-0.264	-0.0881745	-0.336375	0.23	-0.714513	-0.627174	-0.440587	0.518826	-0.601174	-1.27	-0.998	-1.10417	0.943	0.650825	1.05
NP_001767	ENTPD1	-0.705875	-0.18275	-0.64975	0.02425	0.54725	0.09025	0.0568	0.73725	0.19825	0.314125	-0.249825	-0.75475	-0.050875	-0.0916	-0.22345	0.367	0.50725	0.47525	0.50025	0.35325	-0.32775	-1.08475	-0.14315	-0.17155	0.45525	-0.76375	0.357	-0.92075	0.17825	0.234	-0.211	-0.458875	0.117	-0.417	-0.74975	0.04125	-0.101	-0.046375	-0.18265	0.344125	-0.38675	0.17125	-0.116	-0.119	-0.06465	0.418	-0.76975	0.385
NP_001768	CD47	-0.38795	0.5231	-0.3799	0.5821	-0.5869	0.2641	-0.122	-0.9459	-0.3189	-0.12995	0.1477	-1.3559	-0.20695	0.428	-0.5109	-1.07	0.0929	-0.4799	0.6811	0.153	-0.3759	-0.5399	0.1229	-0.0709	0.2961	-0.9859	0.0239	-0.8429	0.2821	-0.421	-0.0772	-0.09745	0.284	0.851	0.5271	-0.5649	0.294	0.26805	0.6001	-0.0976	0.8951	0.2941	-0.479	-0.00785	-0.1739	-0.538	-0.2149	-0.817
NP_001777	CDK1	-0.420925	0.59015	-0.89485	0.36815	-0.90085	-0.51285	0.00469	-0.70385	0.26015	0.255725	-0.473425	0.42215	0.068675	-0.0434	0.70315	-0.176	-0.35985	-0.30585	0.04415	-0.11965	0.11215	-0.76485	0.29215	-0.20559	-0.59385	0.95715	-0.512	0.20015	0.47115	0.252	-0.741	0.131125	-0.738	0.411	0.16315	-0.35985	0.193	0.189075	-0.01285	-0.193375	-0.07285	-0.42485	-0.609	1.43	-0.03885	-0.535	0.81715	-0.432
[truncated: 2,643 more rows]
[truncated: 121 more columns]

## Sheet: protein name
refseq_peptide	hgnc_symbol
NP_000005	A2M
NP_000007	ACADM
NP_000008	ACADS
NP_000009	ACADVL
NP_000010	ACAT1
NP_000013	ADA
NP_000017	ADSL
NP_000020	AGT
NP_000022	ALAD
NP_000025	ALDOA
[truncated: 3,319 more rows]
